# Supplementary material for: Metagenomic DNA sequencing to quantify Mycobacterium tuberculosis DNA and diagnose tuberculosis
Source: Sci Rep. 2022 Oct 10;12:16972. doi: 10.1038/s41598-022-21244-x (PMC9551046; doi:10.1038/s41598-022-21244-x)
Supplement: Supplementary file 1 — Supplementary Information 1. [file 41598_2022_21244_MOESM1_ESM.xlsx]

## Sheet: myco2015
Name	Assembly
Mycobacterium_tuberculosis_variant_bovis_strain_SP38	GCF_000934325.3
Mycobacterium_tuberculosis_strain_SCAID_187.0	GCF_001275565.2
Mycobacterium_tuberculosis_variant_bovis_strain_BCG_1_Russia	GCF_001483905.1
Mycobacterium_phage_Omnicron	GCF_001500415.1
Mycobacterium_phage_NelitzaMV	GCF_001500435.1
Mycobacterium_phage_Smeadley	GCF_001500475.1
Mycobacterium_phage_Nerujay	GCF_001500555.1
Mycobacterium_phage_Vincenzo	GCF_001500575.1
Mycobacterium_phage_Barriga	GCF_001500895.1
Mycobacterium_phage_Equemioh13	GCF_001501035.1
Mycobacterium_phage_Tiffany	GCF_001501075.1
Mycobacterium_phage_Ovechkin	GCF_001501115.1
Mycobacterium_phage_Cambiare	GCF_001501215.1
Mycobacterium_phage_Luchador	GCF_001501235.1
Mycobacterium_phage_Bipolar	GCF_001501815.1
Mycobacterium_phage_Ariel	GCF_001501835.2
Mycobacterium_phage_ShedlockHolmes	GCF_001501975.1
Mycobacterium_phage_FlagStaff	GCF_001501995.1
Mycobacterium_phage_Nhonho	GCF_001502315.1
Mycobacterium_phage_Quico	GCF_001502395.1
Mycobacterium_phage_Brusacoram	GCF_001502415.1
Mycobacterium_phage_Abrogate	GCF_001502435.1
Mycobacterium_phage_Llama	GCF_001502455.1
Mycobacterium_phage_UnionJack	GCF_001502515.1
Mycobacterium_phage_Kimberlium	GCF_001502535.1
Mycobacterium_phage_MOOREtheMARYer	GCF_001502595.1
Mycobacterium_phage_Phayonce	GCF_001502615.1
Mycobacterium_phage_Florinda	GCF_001502935.1
Mycobacterium_phage_Mufasa	GCF_001503275.1
Mycobacterium_phage_Pari	GCF_001503295.1
Mycobacterium_phage_Serenity	GCF_001503315.1
Mycobacterium_phage_Snenia	GCF_001503335.1
Mycobacterium_phage_HyRo	GCF_001503355.1
Mycobacterium_phage_Tasp14	GCF_001503375.1
Mycobacterium_phage_Phatniss	GCF_001503395.1
Mycobacterium_phage_Swirley	GCF_001503555.1
Mycobacterium_phage_Vortex	GCF_001503635.1
Mycobacterium_phage_Larenn	GCF_001503715.1
Mycobacterium_phage_Theia	GCF_001504095.2
Mycobacterium_phage_XFactor	GCF_001504135.1
Mycobacterium_phage_Lolly9	GCF_001504155.1
Mycobacterium_phage_Rufus	GCF_001504175.1
Mycobacterium_phage_Dante	GCF_001504195.1
Mycobacterium_phage_Sheen	GCF_001504315.1
Mycobacterium_phage_Toto_strain_Toto	GCF_001504435.1
Mycobacterium_phage_Murucutumbu	GCF_001504515.1
Mycobacterium_phage_Archie	GCF_001504895.1
Mycobacterium_phage_Turj99	GCF_001504935.1
Mycobacterium_phage_Seagreen	GCF_001504955.1
Mycobacterium_phage_Enkosi	GCF_001504975.1
Mycobacterium_phage_Pioneer	GCF_001504995.1
Mycobacterium_phage_BrownCNA	GCF_001505015.1
Mycobacterium_phage_Kratio	GCF_001505055.1
Mycobacterium_phage_Cheetobro	GCF_001505155.1
Mycobacterium_phage_Phipps_strain_Phipps	GCF_001505255.1
Mycobacterium_phage_CaptainTrips	GCF_001505335.1
Mycobacterium_phage_OSmaximus_strain_OSmaximus	GCF_001505495.1
Mycobacterium_phage_TheloniousMonk	GCF_001505595.1
Mycobacterium_phage_PopTart	GCF_001505615.1
Mycobacterium_phage_Chadwick	GCF_001505655.1
Mycobacterium_phage_MarQuardt	GCF_001505795.1
Mycobacterium_phage_Piro94	GCF_001505815.1
Mycobacterium_phage_Anubis	GCF_001505835.2
Mycobacterium_phage_Kikipoo	GCF_001505895.1
Mycobacterium_phage_Alice	GCF_001505915.1
Mycobacterium_phage_MiaZeal	GCF_001505975.1
Mycobacterium_phage_Carcharodon	GCF_001505995.1
Mycobacterium_phage_Breeniome	GCF_001516995.1
Mycobacterium_phage_SweetiePie	GCF_001517015.2
Mycobacterium_tuberculosis_strain_F28	GCF_001544705.1
Mycobacterium_tuberculosis_strain_22115	GCF_001544955.1
Mycobacterium_tuberculosis_strain_22103	GCF_001545015.1
Mycobacterium_phage_Dusk	GCF_001550645.1
Mycobacterium_phage_Mindy	GCF_001551045.1
Mycobacterium_phage_VohminGhazi	GCF_001551105.1
Mycobacterium_phage_Edtherson	GCF_001551745.1
Mycobacterium_tuberculosis_variant_bovis_BCG_str_Tokyo_172_strain_Tokyo_172	GCF_001580385.1
Mycobacterium_tuberculosis_strain_SIT745_EAI1_MYS	GCF_001597645.2
Mycobacterium_sp._QIA_37_strain_QIA_37	GCF_001611855.1
Mycobacterium_sp._YC_RL4_strain_YC_RL4	GCF_001644575.1
Mycobacterium_avium_subsp_paratuberculosis_strain_MAP_TANUVAS_TN_India_2008	GCF_001653355.1
Mycobacterium_avium_strain_RCAD0278	GCF_001683455.1
Mycobacterium_tuberculosis_strain_SCAID_320.0	GCF_001702435.1
Mycobacterium_tuberculosis_strain_SCAID_252.0	GCF_001708265.1
Mycobacterium_phage_Makemake	GCF_001743995.1
Mycobacterium_phage_Sneeze	GCF_001744515.1
Mycobacterium_phage_Gengar	GCF_001744795.1
Mycobacterium_phage_Gardann	GCF_001745175.1
Mycobacterium_phage_Papez	GCF_001745315.1
Mycobacterium_phage_Gompeii16	GCF_001745975.1
Mycobacterium_phage_Tonenili	GCF_001746115.1
Mycobacterium_chimaera_strain_AH16	GCF_001750065.2
Mycobacterium_tuberculosis_strain_Beijing	GCF_001750865.1
Mycobacterium_phage_ArcherNM	GCF_001754385.1
Mycobacterium_phage_Bipper	GCF_001754405.1
Mycobacterium_phage_Phrann	GCF_001754805.1
Mycobacterium_phage_Loser	GCF_001754825.1
Mycobacterium_phage_Catalina	GCF_001754865.1
Mycobacterium_phage_Bactobuster	GCF_001755125.1
Mycobacterium_phage_EvilGenius	GCF_001755165.1
Mycobacterium_phage_Panchino	GCF_001755245.1
Mycobacterium_phage_Mulciber	GCF_001755265.1
Mycobacterium_phage_Shipwreck	GCF_001755585.1
Mycobacterium_phage_Xeno	GCF_001755665.1
Mycobacterium_phage_Brocalys	GCF_001755685.1
Mycobacterium_tuberculosis_strain_1458	GCF_001855255.1
Mycobacterium_avium_subsp_hominissuis_strain_OCU464	GCF_001865635.4
Mycobacterium_tuberculosis_strain_TB282	GCF_001870145.1
Mycobacterium_sp._WY10_strain_WY10	GCF_001886515.1
Mycobacterium_tuberculosis_strain_I0004241_1	GCF_001895765.1
Mycobacterium_tuberculosis_strain_M0018684_2	GCF_001895785.1
Mycobacterium_tuberculosis_strain_I0004000_1	GCF_001895805.1
Mycobacterium_tuberculosis_strain_I0002801_4	GCF_001895825.1
Mycobacterium_tuberculosis_strain_I0002353_6	GCF_001895845.1
Mycobacterium_tuberculosis_strain_M0002959_6	GCF_001895865.1
Mycobacterium_tuberculosis_strain_DK9897	GCF_001922485.1
Mycobacterium_avium_subsp_hominissuis_strain_H87	GCF_001936215.1
Mycobacterium_tuberculosis_H37Ra_strain_H37Ra	GCF_001938725.1
Mycobacterium_tuberculosis_strain_MTB1	GCF_002072775.2
Mycobacterium_colombiense_CECT_3035_strain_CECT_3035	GCF_002105755.1
Mycobacterium_tuberculosis_strain_Beijing_like_35049	GCF_002116755.1
Mycobacterium_tuberculosis_strain_Beijing_like_36918	GCF_002116775.1
Mycobacterium_tuberculosis_strain_Beijing_like_38774	GCF_002116795.1
Mycobacterium_tuberculosis_strain_Beijing_391	GCF_002116815.1
Mycobacterium_tuberculosis_strain_Beijing_like_50148	GCF_002116835.1
Mycobacterium_tuberculosis_strain_Beijing_like_1104	GCF_002116855.1
Mycobacterium_intracellulare_subsp_yongonense_strain_Asan_36527	GCF_002148195.1
Mycobacterium_dioxanotrophicus_strain_PH_06	GCF_002157835.1
Mycobacterium_chimaera_strain_CDC_2015_22_71	GCF_002166795.1
Mycobacterium_tuberculosis_strain_MTB2	GCF_002208235.1
Mycobacterium_avium_subsp_paratuberculosis_strain_FDAARGOS_305	GCF_002208705.2
Mycobacterium_chimaera_strain_ZUERICH_2	GCF_002219245.1
Mycobacterium_chimaera_strain_ZUERICH_1	GCF_002219265.1
Mycobacterium_chimaera_strain_DSM_44623	GCF_002219285.1
Mycobacterium_chimaera_strain_SJ42	GCF_002240155.1
Mycobacterium_intracellulare_strain_FLAC0181	GCF_002285675.1
Mycobacterium_intracellulare_strain_FLAC0133	GCF_002285695.1
Mycobacterium_marseillense_strain_FLAC0026	GCF_002285715.1
Mycobacterium_chimaera_strain_FLAC0070	GCF_002287605.1
Mycobacterium_lepraemurium_strain_Hawaii	GCF_002291465.1
Mycobacterium_sp._PYR15_strain_PYR15	GCF_002335685.1
Mycobacterium_ulcerans_subsp_shinshuense_strain_ATCC_33728	GCF_002355775.1
Mycobacterium_tuberculosis_strain_NCGM946K2	GCF_002356015.1
Mycobacterium_tuberculosis_strain_HN_024	GCF_002356255.1
Mycobacterium_shigaense_strain_JCM_32072	GCF_002356315.1
Mycobacterium_stephanolepidis_strain_NJB0901	GCF_002356335.1
Mycobacterium_tuberculosis_strain_HN_205	GCF_002357935.1
Mycobacterium_tuberculosis_strain_HN_321	GCF_002357955.1
Mycobacterium_tuberculosis_strain_HN_506	GCF_002357975.1
Mycobacterium_tuberculosis_strain_CSV4519	GCF_002446875.1
Mycobacterium_tuberculosis_strain_CSV4644	GCF_002446895.1
Mycobacterium_tuberculosis_strain_CSV5769	GCF_002446915.1
Mycobacterium_tuberculosis_strain_CSV10399	GCF_002446935.1
Mycobacterium_tuberculosis_strain_CSV11678	GCF_002446955.1
Mycobacterium_tuberculosis_strain_LE486	GCF_002446975.1
Mycobacterium_tuberculosis_strain_LE492	GCF_002446995.1
Mycobacterium_tuberculosis_strain_LN180	GCF_002447015.1
Mycobacterium_tuberculosis_strain_LN2358	GCF_002447035.1
Mycobacterium_tuberculosis_strain_LN3756	GCF_002447055.1
Mycobacterium_tuberculosis_strain_MDRDM260	GCF_002447075.1
Mycobacterium_tuberculosis_strain_MDRDM627	GCF_002447095.1
Mycobacterium_tuberculosis_strain_MDRDM1098	GCF_002447115.1
Mycobacterium_tuberculosis_strain_MDRMA2491	GCF_002447135.1
Mycobacterium_tuberculosis_strain_ME1473	GCF_002447155.1
Mycobacterium_tuberculosis_strain_TBDM425	GCF_002447175.1
Mycobacterium_tuberculosis_strain_TBV5000	GCF_002447195.1
Mycobacterium_tuberculosis_strain_TBV5362	GCF_002447215.1
Mycobacterium_tuberculosis_strain_TBV5365	GCF_002447235.1
Mycobacterium_tuberculosis_strain_SLM036	GCF_002447255.1
Mycobacterium_tuberculosis_strain_SLM040	GCF_002447275.1
Mycobacterium_tuberculosis_strain_SLM056	GCF_002447295.1
Mycobacterium_tuberculosis_strain_SLM060	GCF_002447315.1
Mycobacterium_tuberculosis_strain_SLM063	GCF_002447335.1
Mycobacterium_tuberculosis_strain_SLM088	GCF_002447355.1
Mycobacterium_tuberculosis_strain_SLM100	GCF_002447375.1
Mycobacterium_tuberculosis_strain_CSV383	GCF_002447395.1
Mycobacterium_tuberculosis_strain_CSV3611	GCF_002447415.1
Mycobacterium_tuberculosis_strain_CSV9577	GCF_002447435.1
Mycobacterium_tuberculosis_strain_LE13	GCF_002447455.1
Mycobacterium_tuberculosis_strain_LE63	GCF_002447475.1
Mycobacterium_tuberculosis_strain_LE76	GCF_002447495.1
Mycobacterium_tuberculosis_strain_LE79	GCF_002447515.1
Mycobacterium_tuberculosis_strain_LE103	GCF_002447535.1
Mycobacterium_tuberculosis_strain_LE371	GCF_002447555.1
Mycobacterium_tuberculosis_strain_LE410	GCF_002447575.1
Mycobacterium_tuberculosis_strain_LN55	GCF_002447595.1
Mycobacterium_tuberculosis_strain_LN317	GCF_002447615.1
Mycobacterium_tuberculosis_strain_LN763	GCF_002447635.1
Mycobacterium_tuberculosis_strain_LN2978	GCF_002447655.1
Mycobacterium_tuberculosis_strain_LN3584	GCF_002447675.1
Mycobacterium_tuberculosis_strain_LN3588	GCF_002447695.1
Mycobacterium_tuberculosis_strain_LN3589	GCF_002447715.1
Mycobacterium_tuberculosis_strain_LN3668	GCF_002447735.1
Mycobacterium_tuberculosis_strain_LN3672	GCF_002447755.1
Mycobacterium_tuberculosis_strain_LN3695	GCF_002447775.1
Mycobacterium_tuberculosis_strain_LN1100	GCF_002447795.1
Mycobacterium_tuberculosis_strain_LN1856	GCF_002447815.1
Mycobacterium_tuberculosis_strain_LN2900	GCF_002447835.1
Mycobacterium_tuberculosis_strain_MDRDM827	GCF_002447855.1
Mycobacterium_tuberculosis_strain_MDRMA203	GCF_002447875.1
Mycobacterium_tuberculosis_strain_MDRMA701	GCF_002447895.1
Mycobacterium_tuberculosis_strain_MDRMA863	GCF_002447915.1
Mycobacterium_tuberculosis_strain_MDRMA1565	GCF_002447935.1
Mycobacterium_tuberculosis_strain_MDRMA2019	GCF_002447955.1
Mycobacterium_tuberculosis_strain_MDRMA2082	GCF_002447975.1
Mycobacterium_tuberculosis_strain_MDRMA2260	GCF_002447995.1
Mycobacterium_tuberculosis_strain_MDRMA2441	GCF_002448015.1
Mycobacterium_tuberculosis_strain_TBDM1506	GCF_002448035.1
Mycobacterium_tuberculosis_strain_TBDM2189	GCF_002448055.1
Mycobacterium_tuberculosis_strain_TBDM2444	GCF_002448075.1
Mycobacterium_tuberculosis_strain_TBDM2487	GCF_002448095.1
Mycobacterium_tuberculosis_strain_TBDM2489	GCF_002448115.1
Mycobacterium_tuberculosis_strain_TBDM2699	GCF_002448135.1
Mycobacterium_tuberculosis_strain_TBDM2717	GCF_002448155.1
Mycobacterium_tuberculosis_strain_TBV4766	GCF_002448175.1
Mycobacterium_tuberculosis_strain_TBV4768	GCF_002448195.1
Mycobacterium_tuberculosis_strain_TBV4952	GCF_002448215.1
Mycobacterium_virus_BBPiebs31	GCF_002600695.1
Mycobacterium_virus_Heldan	GCF_002600715.1
Mycobacterium_virus_Optimus	GCF_002600735.1
Mycobacterium_virus_Baka_strain_Baka	GCF_002600775.1
Mycobacterium_virus_Bask21_strain_Bask21	GCF_002600795.1
Mycobacterium_virus_Dlane_strain_DLane	GCF_002600815.1
Mycobacterium_virus_Hammer_strain_Hammer	GCF_002600855.1
Mycobacterium_virus_Ibhubesi_strain_Ibhubesi	GCF_002600875.1
Mycobacterium_virus_JC27_strain_JC27	GCF_002600905.1
Mycobacterium_virus_Kssjeb_strain_KSSJEB	GCF_002600935.1
Mycobacterium_virus_Lesedi_strain_Lesedi	GCF_002600965.1
Mycobacterium_virus_Littlee_strain_LittleE	GCF_002600985.1
Mycobacterium_virus_Mozy_strain_Mozy	GCF_002601005.1
Mycobacterium_virus_Museum_strain_Museum	GCF_002601025.1
Mycobacterium_virus_Pixie_strain_Pixie	GCF_002601045.1
Mycobacterium_virus_Mrgordo	GCF_002601145.1
Mycobacterium_virus_Mutaforma13	GCF_002601165.1
Mycobacterium_virus_Ericb	GCF_002601185.1
Mycobacterium_virus_Benedict	GCF_002601205.1
Mycobacterium_virus_Jaws	GCF_002601245.1
Mycobacterium_virus_Cuco	GCF_002601405.1
Mycobacterium_virus_Eureka	GCF_002601485.1
Mycobacterium_virus_Jeffabunny	GCF_002601725.1
Mycobacterium_virus_Dotproduct	GCF_002601945.1
Mycobacterium_virus_Saintus	GCF_002601965.1
Mycobacterium_virus_Nepal	GCF_002602365.1
Mycobacterium_virus_Macncheese	GCF_002602405.1
Mycobacterium_virus_Arturo	GCF_002602465.1
Mycobacterium_virus_Goose	GCF_002602485.1
Mycobacterium_virus_Marcell	GCF_002602505.1
Mycobacterium_virus_Dorothy	GCF_002602665.1
Mycobacterium_virus_Rebeuca	GCF_002602685.1
Mycobacterium_virus_Astro	GCF_002606865.1
Mycobacterium_phage_SkinnyPete	GCF_002609585.1
Mycobacterium_phage_Tortellini	GCF_002612775.1
Mycobacterium_phage_Lukilu	GCF_002614865.1
Mycobacterium_phage_Athena	GCF_002623425.1
Mycobacterium_phage_Jebeks	GCF_002624005.1
Mycobacterium_phage_Bongo_strain_Bongo	GCF_002624025.1
Mycobacterium_phage_Rey_strain_Rey	GCF_002624045.1
Mycobacterium_phage_Twister	GCF_002624625.1
Mycobacterium_phage_Timshel	GCF_002624645.1
Mycobacterium_phage_Tiger	GCF_002624665.1
Mycobacterium_virus_TA17a	GCF_002624685.1
Mycobacterium_phage_Switzer_strain_Switzer	GCF_002624705.1
Mycobacterium_phage_Spartacus	GCF_002624725.1
Mycobacterium_phage_SirDuracell_strain_SirDuracell	GCF_002624745.1
Mycobacterium_phage_ShiLan	GCF_002624765.1
Mycobacterium_phage_Shauna1_strain_Shauna1	GCF_002624785.1
Mycobacterium_phage_Sebata_strain_Sebata	GCF_002624925.1
Mycobacterium_virus_Pumpkin	GCF_002630545.1
Mycobacterium_virus_Backyardigan	GCF_002632605.1
Mycobacterium_virus_George	GCF_002632705.1
Mycobacterium_virus_Gladiator	GCF_002632735.1
Mycobacterium_virus_Joedirt	GCF_002632795.1
Mycobacterium_virus_Packman	GCF_002632835.1
Mycobacterium_virus_Rockyhorror	GCF_002632885.1
Mycobacterium_virus_Yoshi_strain_Yoshi	GCF_002632965.1
Mycobacterium_virus_Anaya	GCF_002632985.1
Mycobacterium_phage_Marvin	GCF_002633455.1
Mycobacterium_phage_Send513	GCF_002633475.1
Mycobacterium_phage_ChrisnMich	GCF_002633495.1
Mycobacterium_phage_Zemanar	GCF_002633525.1
Mycobacterium_phage_Rockstar	GCF_002633545.1
Mycobacterium_virus_JHC117	GCF_002709675.1
Mycobacterium_avium_subsp_hominissuis_strain_HP17	GCF_002716905.3
Mycobacterium_avium_subsp_hominissuis_strain_OCU901s_S2_2s	GCF_002716925.2
Mycobacterium_avium_subsp_hominissuis_strain_OCU873s_P7_4s	GCF_002716965.2
Mycobacterium_phage_Godines	GCF_002756695.1
Mycobacterium_phage_Pipsqueaks	GCF_002757595.1
Mycobacterium_virus_Microwolf	GCF_002866965.1
Mycobacterium_tuberculosis_strain_GG_111_10	GCF_002886145.1
Mycobacterium_tuberculosis_strain_GG_5_10	GCF_002886165.1
Mycobacterium_tuberculosis_strain_GG_20_11	GCF_002886195.1
Mycobacterium_tuberculosis_strain_GG_77_11	GCF_002886225.1
Mycobacterium_tuberculosis_strain_GG_90_10	GCF_002886335.1
Mycobacterium_tuberculosis_strain_GG_129_11	GCF_002886405.1
Mycobacterium_tuberculosis_strain_GG_134_11	GCF_002886505.1
Mycobacterium_tuberculosis_strain_GG_229_10	GCF_002886585.1
Mycobacterium_tuberculosis_strain_GG_37_11	GCF_002886685.1
Mycobacterium_tuberculosis_strain_GG_121_10	GCF_002886775.1
Mycobacterium_tuberculosis_strain_GG_186_10	GCF_002886865.1
Mycobacterium_tuberculosis_strain_GG_27_11	GCF_002886945.1
Mycobacterium_tuberculosis_strain_GG_36_11	GCF_002887065.1
Mycobacterium_tuberculosis_strain_GG_45_11	GCF_002887145.1
Mycobacterium_tuberculosis_strain_GG_109_10	GCF_002887255.1
Mycobacterium_tuberculosis_strain_GG_137_10	GCF_002887335.1
Mycobacterium_phage_Cuke	GCF_002958745.1
Mycobacterium_tuberculosis_variant_bovis_strain_2002_0476	GCF_002975475.1
Mycobacterium_tuberculosis_strain_WC059	GCF_003006115.1
Mycobacterium_tuberculosis_strain_WC078	GCF_003006135.1
Mycobacterium_phage_TChen	GCF_003143175.1
Mycobacterium_leprae_strain_MRHRU_235_G	GCF_003253775.1
Mycobacterium_tuberculosis_strain_RUS_B0	GCF_003265005.1
Mycobacterium_tuberculosis_strain_H54	GCF_003287125.1
Mycobacterium_tuberculosis_strain_H83	GCF_003287145.1
Mycobacterium_tuberculosis_strain_H107	GCF_003287165.1
Mycobacterium_tuberculosis_strain_H112	GCF_003287185.1
Mycobacterium_tuberculosis_strain_TBMENG_03	GCF_003293655.1
Mycobacterium_chelonae_subsp_gwanakae_strain_MOTT36W	GCF_003390495.1
Mycobacterium_marinum_strain_CCUG20998	GCF_003391395.1
Mycobacterium_marinum_strain_1218R	GCF_003391415.1
Mycobacterium_avium_subsp_hominissuis_strain_MAC109	GCF_003408535.1
Mycobacterium_phage_Renaud18	GCF_003442995.1
Mycobacterium_shigaense_strain_SCY	GCF_003515645.1
Mycobacterium_leprae_Kyoto_2_strain_Kyoto_2	GCF_003584725.1
Mycobacterium_pseudoshottsii_JCM_15466_strain_JCM_15466	GCF_003584745.1
Mycobacterium_marinum_strain_ATCC_927	GCF_003609695.1
Mycobacterium_paragordonae_strain_49061	GCF_003614435.1
Mycobacterium_avium_strain_HJW	GCF_003640565.1
Mycobacterium_phage_Fowlmouth	GCF_003692215.1
Mycobacterium_avium_subsp_paratuberculosis_strain_MAPK_CN7_15	GCF_003713025.1
Mycobacterium_avium_subsp_paratuberculosis_strain_MAPK_CN9_15	GCF_003713045.1
Mycobacterium_avium_subsp_paratuberculosis_strain_MAPK_CN4_13	GCF_003815795.1
Mycobacterium_avium_subsp_paratuberculosis_strain_MAPK_JB16_15	GCF_003815815.1
Mycobacterium_avium_subsp_paratuberculosis_strain_MAPK_JJ1_13	GCF_003816035.1
Mycobacterium_avium_subsp_paratuberculosis_strain_Telford	GCF_003957335.1
Mycobacterium_phage_DrLupo	GCF_004008635.1
Mycobacterium_avium_subsp_hominissuis_strain_mc2_2500	GCF_004345205.1
Mycobacterium_chelonae_subsp_chelonae_strain_DSM_43804	GCF_004355245.1
Mycobacterium_tuberculosis_variant_bovis_strain_Danish_delta_sapM	GCF_005155785.1
Mycobacterium_tuberculosis_variant_bovis_strain_Danish_1331	GCF_005156105.1
Mycobacterium_avium_subsp_hominissuis_strain_101174	GCF_005518015.1
Mycobacterium_avium_subsp_hominissuis_strain_101034	GCF_005518035.1
Mycobacterium_avium_subsp_hominissuis_strain_101115	GCF_005518055.1
Mycobacterium_phage_ThetaBob	GCF_006535815.1
Mycobacterium_tuberculosis_strain_MT_0080	GCF_007833935.1
Mycobacterium_grossiae_strain_DSM_104744	GCF_008329645.1
Mycobacterium_sp._ELW1_strain_ELW1	GCF_008329905.1
Mycobacterium_tuberculosis_strain_L	GCF_008761675.1
Mycobacterium_avium_subsp_hominissuis_strain_JP_H_1	GCF_009002535.1
Mycobacterium_sp._THAF192_strain_THAF192	GCF_009363295.1
Mycobacterium_chimaera_strain_AUSMDU00007395	GCF_009664715.1
Mycobacterium_tuberculosis_strain_AUSMDU00018547	GCF_009664875.1
Mycobacterium_phage_Indlulamithi	GCF_009688005.1
Mycobacterium_tuberculosis_strain_FDAARGOS_751	GCF_009730215.1
Mycobacterium_tuberculosis_strain_FDAARGOS_750	GCF_009730235.1
Mycobacterium_avium_subsp_avium_strain_DSM_44156	GCF_009741445.1
Mycobacterium_tuberculosis_strain_TCDC11	GCF_009762675.2
Mycobacterium_xenopi_strain_JCM_15661	GCF_009936235.1
Mycobacterium_gallinarum_strain_JCM_6399	GCF_010726765.1
Mycobacterium_simiae_strain_JCM_12377	GCF_010727605.1
Mycobacterium_cookii_strain_JCM_12404	GCF_010727945.1
Mycobacterium_branderi_strain_JCM_12687	GCF_010728725.1
Mycobacterium_saskatchewanense_strain_JCM_13016	GCF_010729105.1
Mycobacterium_shinjukuense_strain_JCM_14233	GCF_010730055.1
Mycobacterium_conspicuum_strain_JCM_14738	GCF_010730195.1
Mycobacterium_florentinum_strain_JCM_14740	GCF_010730355.1
Mycobacterium_parmense_strain_JCM_14742	GCF_010730575.1
Mycobacterium_heidelbergense_strain_JCM_14842	GCF_010730745.1
Mycobacterium_lacus_strain_JCM_15657	GCF_010731535.1
Mycobacterium_seoulense_strain_JCM_16018	GCF_010731595.1
Mycobacterium_noviomagense_strain_JCM_16367	GCF_010731635.1
Mycobacterium_paraseoulense_strain_JCM_16952	GCF_010731655.1
Mycobacterium_marseillense_strain_JCM_17324	GCF_010731675.1
Mycobacterium_stomatepiae_strain_JCM_17783	GCF_010731715.1
Mycobacterium_mantenii_strain_JCM_18113	GCF_010731775.1
Mycobacterium_paraintracellulare_strain_JCM_30622	GCF_010731935.1
Mycobacterium_phage_Cornie	GCF_011067465.1
Mycobacterium_tuberculosis_strain_RW_TB008	GCF_012923765.1
Mycobacterium_tuberculosis_strain_4860	GCF_013010385.1
Mycobacterium_tuberculosis_strain_FDAARGOS_757	GCF_013267635.1
Mycobacterium_tuberculosis_strain_FDAARGOS_756	GCF_013267655.1
Mycobacterium_avium_subsp_paratuberculosis_strain_DSM_44135	GCF_013357385.1
Mycobacterium_gordonae_strain_24T	GCF_013466425.1
Mycobacterium_chimaera_strain_Mycobacterium_chimaera_MC045	GCF_900116695.1
Mycobacterium_basiliense	GCF_900292015.1
Mycobacterium_tuberculosis_strain_DKC2	GCF_900520315.1
Mycobacterium_ulcerans_strain_SGL03	GCF_900638745.1
Mycobacterium_tuberculosis_variant_bovis_strain_Mb3601	GCF_902459825.1

## Sheet: myco_ref
Name	Assembly
Mycobacterium_parascrofulaceum_ATCC_BAA_614_strain_ATCC_BAA_614	GCF_000164135.1
Mycobacterium_tuberculosis_H37Rv_strain_H37Rv	GCF_000195955.2
Mycobacterium_colombiense_CECT_3035_strain_CECT_3035	GCF_000222105.3
Mycobacterium_canettii_CIPT_140010059_strain_CIPT_140010059	GCF_000253375.1
Mycobacterium_paraintracellulare_strain_MOTT64	GCF_000276825.1
Mycobacterium_intracellulare_ATCC_13950_strain_ATCC_13950	GCF_000277125.1
Mycobacterium_haemophilum_DSM_44634_strain_ATCC_29548	GCF_000340435.2
Mycobacterium_genavense_ATCC_51234_strain_ATCC_51234	GCF_000526915.1
Mycobacterium_triplex_strain_DSM_44626	GCF_000689255.1
Mycobacterium_marinum_E11_strain_E11	GCF_000723425.2
Mycobacterium_avium_subsp_hominissuis_TH135_strain_TH135	GCF_000829075.1
Mycobacterium_lepromatosis_strain_Mx1_22A	GCF_000966355.1
Mycobacterium_nebraskense_strain_AKUC2	GCF_001021495.1
Mycolicibacterium_malmesburyense_strain_WCM_7299	GCF_001050015.1
Mycolicibacterium_komanii_strain_GPK_1020	GCF_001050035.1
Mycolicibacterium_neworleansense_strain_type_strain_ATCC_49404	GCF_001245615.1
Mycobacterium_lentiflavum_strain_CSUR_P1491	GCF_001373395.1
Mycobacterium_europaeum_strain_CSUR_P1344	GCF_001373515.1
Mycobacterium_lehmannii_strain_IS_1744	GCF_001499925.1
Mycobacterium_pseudoshottsii_JCM_15466_strain_JCM_15466	GCF_001515365.1
Mycobacterium_kubicae_strain_ACS1160	GCF_001667525.1
Mycobacterium_scrofulaceum_strain_E3039	GCF_001667885.1
Mycobacterium_kyorinense_strain_E861	GCF_001672775.1
Mycobacterium_asiaticum_strain_1275241.6	GCF_001673635.1
Mycolicibacterium_porcinum_strain_ICS2043	GCF_001686835.1
Mycobacterium_intermedium_strain_HMC2_M5	GCF_001722345.1
Mycobacterium_talmoniae_strain_MO_5499	GCF_001854525.1
Mycobacterium_heckeshornense_strain_CTRI_134	GCF_001881585.2
Mycobacterium_paraffinicum_strain_M11	GCF_001907675.1
Mycobacterium_syngnathidarum_strain_27335	GCF_001942625.1
Mycobacterium_kansasii_strain_9MK	GCF_002085835.1
Mycobacterium_arosiense_ATCC_BAA_1401_DSM_45069_strain_DSM_45069	GCF_002086125.1
Mycobacterium_angelicum_strain_DSM_45057	GCF_002086155.1
Mycobacterium_bouchedurhonense_strain_DSM_45439	GCF_002086165.1
Mycobacterium_malmoense_strain_IP1130001	GCF_002086305.1
Mycobacterium_aquaticum_strain_RW6	GCF_002086485.1
Mycobacterium_alsense_strain_DSM_45230	GCF_002086635.1
Mycobacterium_palustre_strain_DSM_44572	GCF_002101785.1
Mycobacterium_paraense_strain_IEC26	GCF_002101815.1
Mycobacterium_riyadhense_strain_DSM_45176	GCF_002101845.1
Mycobacterium_bohemicum_strain_DSM_44277	GCF_002102025.1
Mycobacterium_gastri_strain_DSM_43505	GCF_002102175.1
Mycobacterium_fragae_strain_DSM_45731	GCF_002102185.1
Mycobacterium_sherrisii_strain_ATCC_BAA_832	GCF_002102355.1
Mycobacterium_decipiens_strain_TBL_1200985	GCF_002104675.1
Mycobacterium_szulgai_strain_DSM_44166	GCF_002116635.1
Mycobacterium_dioxanotrophicus_strain_PH_06	GCF_002157835.1
Mycobacterium_chimaera_strain_DSM_44623	GCF_002219285.1
Mycobacterium_marseillense_strain_FLAC0026	GCF_002285715.1
Mycobacterium_lepraemurium_strain_Hawaii	GCF_002291465.1
Mycobacterium_shigaense_strain_JCM_32072	GCF_002356315.1
Mycobacterium_neglectum_strain_CECT_8778	GCF_002591975.1
Mycobacterium_palauense_strain_CECT_8779	GCF_002592005.1
Mycobacterium_persicum_strain_H48	GCF_002705835.1
Mycobacterium_celatum_strain_NCTC_12882	GCF_002742165.1
Mycobacterium_montefiorense_strain_BS	GCF_003112775.1
Mycobacterium_leprae_strain_MRHRU_235_G	GCF_003253775.1
Mycobacterium_uberis_strain_Jura	GCF_003408705.1
Mycobacterium_paragordonae_strain_49061	GCF_003614435.1
Mycobacterium_eburneum_strain_DSM_44358	GCF_004354905.1
Mycobacterium_grossiae_strain_DSM_104744	GCF_008329645.1
Mycobacterium_botniense_strain_JCM_17322	GCF_010723305.1
Mycobacterium_bourgelatii_strain_JCM_30725	GCF_010723575.1
Mycobacterium_timonense_strain_JCM_30726	GCF_010723675.1
Mycobacterium_gallinarum_strain_JCM_6399	GCF_010726765.1
Mycobacterium_simiae_strain_JCM_12377	GCF_010727605.1
Mycobacterium_cookii_strain_JCM_12404	GCF_010727945.1
Mycobacterium_branderi_strain_JCM_12687	GCF_010728725.1
Mycobacterium_saskatchewanense_strain_JCM_13016	GCF_010729105.1
Mycobacterium_shinjukuense_strain_JCM_14233	GCF_010730055.1
Mycobacterium_conspicuum_strain_JCM_14738	GCF_010730195.1
Mycobacterium_florentinum_strain_JCM_14740	GCF_010730355.1
Mycobacterium_parmense_strain_JCM_14742	GCF_010730575.1
Mycobacterium_heidelbergense_strain_JCM_14842	GCF_010730745.1
Mycobacterium_lacus_strain_JCM_15657	GCF_010731535.1
Mycobacterium_seoulense_strain_JCM_16018	GCF_010731595.1
Mycobacterium_noviomagense_strain_JCM_16367	GCF_010731635.1
Mycobacterium_paraseoulense_strain_JCM_16952	GCF_010731655.1
Mycobacterium_stomatepiae_strain_JCM_17783	GCF_010731715.1
Mycobacterium_mantenii_strain_JCM_18113	GCF_010731775.1
Mycobacterium_gordonae_strain_24T	GCF_013466425.1
Mycobacterium_interjectum_strain_type_strain_ATCC_51457	GCF_900078675.2
Mycobacterium_numidiamassiliense_strain_AB215	GCF_900157365.1
Mycobacterium_rhizamassiliense_strain_AB57	GCF_900157375.1
Mycobacterium_terramassiliense_strain_AB308	GCF_900157385.1
Mycobacterium_ahvazicum_strain_AFP003	GCF_900176255.2
Mycobacterium_basiliense	GCF_900292015.1
Mycobacterium_shimoidei_strain_P7336	GCF_900417275.1
Mycobacterium_xenopi_strain_NCTC10042	GCF_900453395.1
Mycobacterium_innocens_strain_MK13	GCF_900566055.1
Mycobacterium_attenuatum_strain_MK136	GCF_900566065.1
Mycobacterium_pseudokansasii_strain_MK142	GCF_900566075.1
Mycobacterium_tilburgii_strain_MEPHI	GCF_902168065.1

## Sheet: tb2015
Name	Assembly
Mycobacterium_tuberculosis_variant_bovis_strain_SP38	GCF_000934325.3
Mycobacterium_tuberculosis_strain_SCAID_187.0	GCF_001275565.2
Mycobacterium_tuberculosis_variant_bovis_strain_BCG_1_Russia	GCF_001483905.1
Mycobacterium_tuberculosis_strain_F28	GCF_001544705.1
Mycobacterium_tuberculosis_strain_22115	GCF_001544955.1
Mycobacterium_tuberculosis_strain_22103	GCF_001545015.1
Mycobacterium_tuberculosis_variant_bovis_BCG_str_Tokyo_172_strain_Tokyo_172	GCF_001580385.1
Mycobacterium_tuberculosis_strain_SIT745_EAI1_MYS	GCF_001597645.2
Mycobacterium_tuberculosis_strain_SCAID_320.0	GCF_001702435.1
Mycobacterium_tuberculosis_strain_SCAID_252.0	GCF_001708265.1
Mycobacterium_tuberculosis_strain_Beijing	GCF_001750865.1
Mycobacterium_tuberculosis_strain_1458	GCF_001855255.1
Mycobacterium_tuberculosis_strain_TB282	GCF_001870145.1
Mycobacterium_tuberculosis_strain_I0004241_1	GCF_001895765.1
Mycobacterium_tuberculosis_strain_M0018684_2	GCF_001895785.1
Mycobacterium_tuberculosis_strain_I0004000_1	GCF_001895805.1
Mycobacterium_tuberculosis_strain_I0002801_4	GCF_001895825.1
Mycobacterium_tuberculosis_strain_I0002353_6	GCF_001895845.1
Mycobacterium_tuberculosis_strain_M0002959_6	GCF_001895865.1
Mycobacterium_tuberculosis_strain_DK9897	GCF_001922485.1
Mycobacterium_tuberculosis_H37Ra_strain_H37Ra	GCF_001938725.1
Mycobacterium_tuberculosis_strain_MTB1	GCF_002072775.2
Mycobacterium_tuberculosis_strain_Beijing_like_35049	GCF_002116755.1
Mycobacterium_tuberculosis_strain_Beijing_like_36918	GCF_002116775.1
Mycobacterium_tuberculosis_strain_Beijing_like_38774	GCF_002116795.1
Mycobacterium_tuberculosis_strain_Beijing_391	GCF_002116815.1
Mycobacterium_tuberculosis_strain_Beijing_like_50148	GCF_002116835.1
Mycobacterium_tuberculosis_strain_Beijing_like_1104	GCF_002116855.1
Mycobacterium_tuberculosis_strain_MTB2	GCF_002208235.1
Mycobacterium_tuberculosis_strain_NCGM946K2	GCF_002356015.1
Mycobacterium_tuberculosis_strain_HN_024	GCF_002356255.1
Mycobacterium_tuberculosis_strain_HN_205	GCF_002357935.1
Mycobacterium_tuberculosis_strain_HN_321	GCF_002357955.1
Mycobacterium_tuberculosis_strain_HN_506	GCF_002357975.1
Mycobacterium_tuberculosis_strain_CSV4519	GCF_002446875.1
Mycobacterium_tuberculosis_strain_CSV4644	GCF_002446895.1
Mycobacterium_tuberculosis_strain_CSV5769	GCF_002446915.1
Mycobacterium_tuberculosis_strain_CSV10399	GCF_002446935.1
Mycobacterium_tuberculosis_strain_CSV11678	GCF_002446955.1
Mycobacterium_tuberculosis_strain_LE486	GCF_002446975.1
Mycobacterium_tuberculosis_strain_LE492	GCF_002446995.1
Mycobacterium_tuberculosis_strain_LN180	GCF_002447015.1
Mycobacterium_tuberculosis_strain_LN2358	GCF_002447035.1
Mycobacterium_tuberculosis_strain_LN3756	GCF_002447055.1
Mycobacterium_tuberculosis_strain_MDRDM260	GCF_002447075.1
Mycobacterium_tuberculosis_strain_MDRDM627	GCF_002447095.1
Mycobacterium_tuberculosis_strain_MDRDM1098	GCF_002447115.1
Mycobacterium_tuberculosis_strain_MDRMA2491	GCF_002447135.1
Mycobacterium_tuberculosis_strain_ME1473	GCF_002447155.1
Mycobacterium_tuberculosis_strain_TBDM425	GCF_002447175.1
Mycobacterium_tuberculosis_strain_TBV5000	GCF_002447195.1
Mycobacterium_tuberculosis_strain_TBV5362	GCF_002447215.1
Mycobacterium_tuberculosis_strain_TBV5365	GCF_002447235.1
Mycobacterium_tuberculosis_strain_SLM036	GCF_002447255.1
Mycobacterium_tuberculosis_strain_SLM040	GCF_002447275.1
Mycobacterium_tuberculosis_strain_SLM056	GCF_002447295.1
Mycobacterium_tuberculosis_strain_SLM060	GCF_002447315.1
Mycobacterium_tuberculosis_strain_SLM063	GCF_002447335.1
Mycobacterium_tuberculosis_strain_SLM088	GCF_002447355.1
Mycobacterium_tuberculosis_strain_SLM100	GCF_002447375.1
Mycobacterium_tuberculosis_strain_CSV383	GCF_002447395.1
Mycobacterium_tuberculosis_strain_CSV3611	GCF_002447415.1
Mycobacterium_tuberculosis_strain_CSV9577	GCF_002447435.1
Mycobacterium_tuberculosis_strain_LE13	GCF_002447455.1
Mycobacterium_tuberculosis_strain_LE63	GCF_002447475.1
Mycobacterium_tuberculosis_strain_LE76	GCF_002447495.1
Mycobacterium_tuberculosis_strain_LE79	GCF_002447515.1
Mycobacterium_tuberculosis_strain_LE103	GCF_002447535.1
Mycobacterium_tuberculosis_strain_LE371	GCF_002447555.1
Mycobacterium_tuberculosis_strain_LE410	GCF_002447575.1
Mycobacterium_tuberculosis_strain_LN55	GCF_002447595.1
Mycobacterium_tuberculosis_strain_LN317	GCF_002447615.1
Mycobacterium_tuberculosis_strain_LN763	GCF_002447635.1
Mycobacterium_tuberculosis_strain_LN2978	GCF_002447655.1
Mycobacterium_tuberculosis_strain_LN3584	GCF_002447675.1
Mycobacterium_tuberculosis_strain_LN3588	GCF_002447695.1
Mycobacterium_tuberculosis_strain_LN3589	GCF_002447715.1
Mycobacterium_tuberculosis_strain_LN3668	GCF_002447735.1
Mycobacterium_tuberculosis_strain_LN3672	GCF_002447755.1
Mycobacterium_tuberculosis_strain_LN3695	GCF_002447775.1
Mycobacterium_tuberculosis_strain_LN1100	GCF_002447795.1
Mycobacterium_tuberculosis_strain_LN1856	GCF_002447815.1
Mycobacterium_tuberculosis_strain_LN2900	GCF_002447835.1
Mycobacterium_tuberculosis_strain_MDRDM827	GCF_002447855.1
Mycobacterium_tuberculosis_strain_MDRMA203	GCF_002447875.1
Mycobacterium_tuberculosis_strain_MDRMA701	GCF_002447895.1
Mycobacterium_tuberculosis_strain_MDRMA863	GCF_002447915.1
Mycobacterium_tuberculosis_strain_MDRMA1565	GCF_002447935.1
Mycobacterium_tuberculosis_strain_MDRMA2019	GCF_002447955.1
Mycobacterium_tuberculosis_strain_MDRMA2082	GCF_002447975.1
Mycobacterium_tuberculosis_strain_MDRMA2260	GCF_002447995.1
Mycobacterium_tuberculosis_strain_MDRMA2441	GCF_002448015.1
Mycobacterium_tuberculosis_strain_TBDM1506	GCF_002448035.1
Mycobacterium_tuberculosis_strain_TBDM2189	GCF_002448055.1
Mycobacterium_tuberculosis_strain_TBDM2444	GCF_002448075.1
Mycobacterium_tuberculosis_strain_TBDM2487	GCF_002448095.1
Mycobacterium_tuberculosis_strain_TBDM2489	GCF_002448115.1
Mycobacterium_tuberculosis_strain_TBDM2699	GCF_002448135.1
Mycobacterium_tuberculosis_strain_TBDM2717	GCF_002448155.1
Mycobacterium_tuberculosis_strain_TBV4766	GCF_002448175.1
Mycobacterium_tuberculosis_strain_TBV4768	GCF_002448195.1
Mycobacterium_tuberculosis_strain_TBV4952	GCF_002448215.1
Mycobacterium_tuberculosis_strain_GG_111_10	GCF_002886145.1
Mycobacterium_tuberculosis_strain_GG_5_10	GCF_002886165.1
Mycobacterium_tuberculosis_strain_GG_20_11	GCF_002886195.1
Mycobacterium_tuberculosis_strain_GG_77_11	GCF_002886225.1
Mycobacterium_tuberculosis_strain_GG_90_10	GCF_002886335.1
Mycobacterium_tuberculosis_strain_GG_129_11	GCF_002886405.1
Mycobacterium_tuberculosis_strain_GG_134_11	GCF_002886505.1
Mycobacterium_tuberculosis_strain_GG_229_10	GCF_002886585.1
Mycobacterium_tuberculosis_strain_GG_37_11	GCF_002886685.1
Mycobacterium_tuberculosis_strain_GG_121_10	GCF_002886775.1
Mycobacterium_tuberculosis_strain_GG_186_10	GCF_002886865.1
Mycobacterium_tuberculosis_strain_GG_27_11	GCF_002886945.1
Mycobacterium_tuberculosis_strain_GG_36_11	GCF_002887065.1
Mycobacterium_tuberculosis_strain_GG_45_11	GCF_002887145.1
Mycobacterium_tuberculosis_strain_GG_109_10	GCF_002887255.1
Mycobacterium_tuberculosis_strain_GG_137_10	GCF_002887335.1
Mycobacterium_tuberculosis_variant_bovis_strain_2002_0476	GCF_002975475.1
Mycobacterium_tuberculosis_strain_WC059	GCF_003006115.1
Mycobacterium_tuberculosis_strain_WC078	GCF_003006135.1
Mycobacterium_tuberculosis_strain_RUS_B0	GCF_003265005.1
Mycobacterium_tuberculosis_strain_H54	GCF_003287125.1
Mycobacterium_tuberculosis_strain_H83	GCF_003287145.1
Mycobacterium_tuberculosis_strain_H107	GCF_003287165.1
Mycobacterium_tuberculosis_strain_H112	GCF_003287185.1
Mycobacterium_tuberculosis_strain_TBMENG_03	GCF_003293655.1
Mycobacterium_tuberculosis_variant_bovis_strain_Danish_delta_sapM	GCF_005155785.1
Mycobacterium_tuberculosis_variant_bovis_strain_Danish_1331	GCF_005156105.1
Mycobacterium_tuberculosis_strain_MT_0080	GCF_007833935.1
Mycobacterium_tuberculosis_strain_L	GCF_008761675.1
Mycobacterium_tuberculosis_strain_AUSMDU00018547	GCF_009664875.1
Mycobacterium_tuberculosis_strain_FDAARGOS_751	GCF_009730215.1
Mycobacterium_tuberculosis_strain_FDAARGOS_750	GCF_009730235.1
Mycobacterium_tuberculosis_strain_TCDC11	GCF_009762675.2
Mycobacterium_tuberculosis_strain_RW_TB008	GCF_012923765.1
Mycobacterium_tuberculosis_strain_4860	GCF_013010385.1
Mycobacterium_tuberculosis_strain_FDAARGOS_757	GCF_013267635.1
Mycobacterium_tuberculosis_strain_FDAARGOS_756	GCF_013267655.1
Mycobacterium_tuberculosis_strain_DKC2	GCF_900520315.1
Mycobacterium_tuberculosis_variant_bovis_strain_Mb3601	GCF_902459825.1

## Sheet: tb_ref
Name	Assembly
Mycobacterium_tuberculosis_H37Rv_strain_H37Rv	GCF_000195955.2

## Sheet: ntm_pd
Name	Assembly
Mycobacterium_tuberculosis_H37Rv_strain_H37Rv	GCF_000195955.2
Mycobacterium_avium_subsp_hominissuis_TH135_strain_TH135	GCF_000829075.1
Mycobacterium_kansasii_strain_9MK	GCF_002085835.1
Mycobacterium_malmoense_strain_IP1130001	GCF_002086305.1
Mycobacterium_xenopi_strain_NCTC10042	GCF_900453395.1

## Sheet: ntm_all
Name	Assembly
Mycobacterium_tuberculosis_H37Rv_strain_H37Rv	GCF_000195955.2
Mycobacterium_haemophilum_DSM_44634_strain_ATCC_29548	GCF_000340435.2
Mycobacterium_genavense_ATCC_51234_strain_ATCC_51234	GCF_000526915.1
Mycobacterium_marinum_E11_strain_E11	GCF_000723425.2
Mycobacterium_avium_subsp_hominissuis_TH135_strain_TH135	GCF_000829075.1
Mycobacterium_scrofulaceum_strain_E3039	GCF_001667885.1
Mycobacterium_asiaticum_strain_1275241.6	GCF_001673635.1
Mycobacterium_kansasii_strain_9MK	GCF_002085835.1
Mycobacterium_malmoense_strain_IP1130001	GCF_002086305.1
Mycobacterium_szulgai_strain_DSM_44166	GCF_002116635.1
Mycobacterium_celatum_strain_NCTC_12882	GCF_002742165.1
Mycobacterium_simiae_strain_JCM_12377	GCF_010727605.1
Mycobacterium_conspicuum_strain_JCM_14738	GCF_010730195.1
Mycobacterium_gordonae_strain_24T	GCF_013466425.1
Mycobacterium_shimoidei_strain_P7336	GCF_900417275.1
Mycobacterium_xenopi_strain_NCTC10042	GCF_900453395.1

## Sheet: bac_myco
Name	Assembly
Mycobacterium_parascrofulaceum_ATCC_BAA_614_strain_ATCC_BAA_614	GCF_000164135.1
Mycobacterium_tuberculosis_H37Rv_strain_H37Rv	GCF_000195955.2
Mycobacterium_colombiense_CECT_3035_strain_CECT_3035	GCF_000222105.3
Mycobacterium_canettii_CIPT_140010059_strain_CIPT_140010059	GCF_000253375.1
Mycobacterium_paraintracellulare_strain_MOTT64	GCF_000276825.1
Mycobacterium_intracellulare_ATCC_13950_strain_ATCC_13950	GCF_000277125.1
Mycobacterium_haemophilum_DSM_44634_strain_ATCC_29548	GCF_000340435.2
Mycobacterium_genavense_ATCC_51234_strain_ATCC_51234	GCF_000526915.1
Mycobacterium_triplex_strain_DSM_44626	GCF_000689255.1
Mycobacterium_marinum_E11_strain_E11	GCF_000723425.2
Mycobacterium_avium_subsp_hominissuis_TH135_strain_TH135	GCF_000829075.1
Mycobacterium_lepromatosis_strain_Mx1_22A	GCF_000966355.1
Mycobacterium_nebraskense_strain_AKUC2	GCF_001021495.1
Mycolicibacterium_malmesburyense_strain_WCM_7299	GCF_001050015.1
Mycolicibacterium_komanii_strain_GPK_1020	GCF_001050035.1
Mycolicibacterium_neworleansense_strain_type_strain_ATCC_49404	GCF_001245615.1
Mycobacterium_lentiflavum_strain_CSUR_P1491	GCF_001373395.1
Mycobacterium_europaeum_strain_CSUR_P1344	GCF_001373515.1
Mycobacterium_lehmannii_strain_IS_1744	GCF_001499925.1
Mycobacterium_pseudoshottsii_JCM_15466_strain_JCM_15466	GCF_001515365.1
Mycobacterium_kubicae_strain_ACS1160	GCF_001667525.1
Mycobacterium_scrofulaceum_strain_E3039	GCF_001667885.1
Mycobacterium_kyorinense_strain_E861	GCF_001672775.1
Mycobacterium_asiaticum_strain_1275241.6	GCF_001673635.1
Mycolicibacterium_porcinum_strain_ICS2043	GCF_001686835.1
Mycobacterium_intermedium_strain_HMC2_M5	GCF_001722345.1
Mycobacterium_talmoniae_strain_MO_5499	GCF_001854525.1
Mycobacterium_heckeshornense_strain_CTRI_134	GCF_001881585.2
Mycobacterium_paraffinicum_strain_M11	GCF_001907675.1
Mycobacterium_syngnathidarum_strain_27335	GCF_001942625.1
Mycobacterium_kansasii_strain_9MK	GCF_002085835.1
Mycobacterium_arosiense_ATCC_BAA_1401_DSM_45069_strain_DSM_45069	GCF_002086125.1
Mycobacterium_angelicum_strain_DSM_45057	GCF_002086155.1
Mycobacterium_bouchedurhonense_strain_DSM_45439	GCF_002086165.1
Mycobacterium_malmoense_strain_IP1130001	GCF_002086305.1
Mycobacterium_aquaticum_strain_RW6	GCF_002086485.1
Mycobacterium_alsense_strain_DSM_45230	GCF_002086635.1
Mycobacterium_palustre_strain_DSM_44572	GCF_002101785.1
Mycobacterium_paraense_strain_IEC26	GCF_002101815.1
Mycobacterium_riyadhense_strain_DSM_45176	GCF_002101845.1
Mycobacterium_bohemicum_strain_DSM_44277	GCF_002102025.1
Mycobacterium_gastri_strain_DSM_43505	GCF_002102175.1
Mycobacterium_fragae_strain_DSM_45731	GCF_002102185.1
Mycobacterium_sherrisii_strain_ATCC_BAA_832	GCF_002102355.1
Mycobacterium_decipiens_strain_TBL_1200985	GCF_002104675.1
Mycobacterium_szulgai_strain_DSM_44166	GCF_002116635.1
Mycobacterium_dioxanotrophicus_strain_PH_06	GCF_002157835.1
Mycobacterium_chimaera_strain_DSM_44623	GCF_002219285.1
Mycobacterium_marseillense_strain_FLAC0026	GCF_002285715.1
Mycobacterium_lepraemurium_strain_Hawaii	GCF_002291465.1
Mycobacterium_shigaense_strain_JCM_32072	GCF_002356315.1
Mycobacterium_neglectum_strain_CECT_8778	GCF_002591975.1
Mycobacterium_palauense_strain_CECT_8779	GCF_002592005.1
Mycobacterium_persicum_strain_H48	GCF_002705835.1
Mycobacterium_celatum_strain_NCTC_12882	GCF_002742165.1
Mycobacterium_montefiorense_strain_BS	GCF_003112775.1
Mycobacterium_leprae_strain_MRHRU_235_G	GCF_003253775.1
Mycobacterium_uberis_strain_Jura	GCF_003408705.1
Mycobacterium_paragordonae_strain_49061	GCF_003614435.1
Mycobacterium_eburneum_strain_DSM_44358	GCF_004354905.1
Mycobacterium_grossiae_strain_DSM_104744	GCF_008329645.1
Mycobacterium_botniense_strain_JCM_17322	GCF_010723305.1
Mycobacterium_bourgelatii_strain_JCM_30725	GCF_010723575.1
Mycobacterium_timonense_strain_JCM_30726	GCF_010723675.1
Mycobacterium_gallinarum_strain_JCM_6399	GCF_010726765.1
Mycobacterium_simiae_strain_JCM_12377	GCF_010727605.1
Mycobacterium_cookii_strain_JCM_12404	GCF_010727945.1
Mycobacterium_branderi_strain_JCM_12687	GCF_010728725.1
Mycobacterium_saskatchewanense_strain_JCM_13016	GCF_010729105.1
Mycobacterium_shinjukuense_strain_JCM_14233	GCF_010730055.1
Mycobacterium_conspicuum_strain_JCM_14738	GCF_010730195.1
Mycobacterium_florentinum_strain_JCM_14740	GCF_010730355.1
Mycobacterium_parmense_strain_JCM_14742	GCF_010730575.1
Mycobacterium_heidelbergense_strain_JCM_14842	GCF_010730745.1
Mycobacterium_lacus_strain_JCM_15657	GCF_010731535.1
Mycobacterium_seoulense_strain_JCM_16018	GCF_010731595.1
Mycobacterium_noviomagense_strain_JCM_16367	GCF_010731635.1
Mycobacterium_paraseoulense_strain_JCM_16952	GCF_010731655.1
Mycobacterium_stomatepiae_strain_JCM_17783	GCF_010731715.1
Mycobacterium_mantenii_strain_JCM_18113	GCF_010731775.1
Mycobacterium_gordonae_strain_24T	GCF_013466425.1
Mycobacterium_interjectum_strain_type_strain_ATCC_51457	GCF_900078675.2
Mycobacterium_numidiamassiliense_strain_AB215	GCF_900157365.1
Mycobacterium_rhizamassiliense_strain_AB57	GCF_900157375.1
Mycobacterium_terramassiliense_strain_AB308	GCF_900157385.1
Mycobacterium_ahvazicum_strain_AFP003	GCF_900176255.2
Mycobacterium_basiliense	GCF_900292015.1
Mycobacterium_shimoidei_strain_P7336	GCF_900417275.1
Mycobacterium_xenopi_strain_NCTC10042	GCF_900453395.1
Mycobacterium_innocens_strain_MK13	GCF_900566055.1
Mycobacterium_attenuatum_strain_MK136	GCF_900566065.1
Mycobacterium_pseudokansasii_strain_MK142	GCF_900566075.1
Mycobacterium_tilburgii_strain_MEPHI	GCF_902168065.1
Bacillus_pseudofirmus_OF4_strain_OF4	GCF_000005825.2
Escherichia_coli_str_K_12_substr_MG1655_strain_K_12_substr_MG1655	GCF_000005845.2
Chlamydia_muridarum_str_Nigg_strain_Nigg	GCF_000006685.1
Pseudomonas_aeruginosa_PAO1_strain_PAO1	GCF_000006765.1
Shigella_flexneri_2a_str_301_strain_301	GCF_000006925.2
Salmonella_enterica_subsp_enterica_serovar_Typhimurium_str_LT2	GCF_000006945.2
Chlorobaculum_tepidum_TLS_strain_TLS	GCF_000006985.1
Rickettsia_conorii_str_Malish_7_strain_Malish_7	GCF_000007025.1
Caldanaerobacter_subterraneus_subsp_tengcongensis_MB4_strain_MB4	GCF_000007085.1
Zymomonas_mobilis_subsp_mobilis_ZM4_ATCC_31821_strain_ZM4	GCF_000007105.1
Brucella_melitensis_bv._1_str_16M_strain_16M	GCF_000007125.1
Chlamydia_pneumoniae_TW_183_strain_TW_183	GCF_000007205.1
Xylella_fastidiosa_Temecula1_strain_Temecula1	GCF_000007245.1
Brucella_suis_1330_strain_1330	GCF_000007505.1
Chlamydia_caviae_GPIC	GCF_000007605.1
Clostridium_tetani_E88_strain_Massachusetts_substr_E88	GCF_000007625.1
Buchnera_aphidicola_str_Bp_Baizongia_pistaciae_strain_Bp_Baizongia_pistaciae	GCF_000007725.1
Mannheimia_succiniciproducens_MBEL55E_strain_MBEL55E	GCF_000007745.1
Coxiella_burnetii_RSA_493_strain_RSA_493	GCF_000007765.2
Helicobacter_hepaticus_ATCC_51449_strain_ATCC_51449	GCF_000007905.1
Prochlorococcus_marinus_subsp_marinus_str_CCMP1375_strain_CCMP1375_SS120	GCF_000007925.1
Geobacter_sulfurreducens_PCA_strain_PCA	GCF_000007985.2
Treponema_denticola_ATCC_35405_strain_ATCC_35405	GCF_000008185.1
Mesoplasma_florum_L1_strain_L1_ATCC_33453	GCF_000008305.1
Methylococcus_capsulatus_str_Bath_strain_Bath	GCF_000008325.1
Cutibacterium_acnes_KPA171202_strain_KPA171202	GCF_000008345.1
Mycoplasma_mobile_163K_strain_163K	GCF_000008365.1
Bacillus_anthracis_str_Ames_Ancestor_strain_Ames_Ancestor_A2084	GCF_000008445.1
Idiomarina_loihiensis_L2TR_strain_L2TR	GCF_000008465.1
Aquifex_aeolicus_VF5_strain_VF5	GCF_000008625.1
Chlamydia_trachomatis_D_UW_3_CX_strain_D_UW_3_CX	GCF_000008725.1
Escherichia_coli_O157_H7_str_Sakai_strain_Sakai_substr_RIMD_0509952	GCF_000008865.2
Wigglesworthia_glossinidia_endosymbiont_of_Glossina_brevipalpis	GCF_000008885.1
Bacillus_subtilis_subsp_subtilis_str_168_strain_168	GCF_000009045.1
Campylobacter_jejuni_subsp_jejuni_NCTC_11168_ATCC_700819_strain_NCTC_11168	GCF_000009085.1
Nitrosomonas_europaea_ATCC_19718_strain_ATCC_19718	GCF_000009145.1
Helicobacter_acinonychis_str_Sheeba_strain_Sheeba	GCF_000009305.1
Alcanivorax_borkumensis_SK2_strain_SK2	GCF_000009365.1
Streptomyces_avermitilis_MA_4680_NBRC_14893_strain_MA_4680	GCF_000009765.2
Geobacillus_kaustophilus_HTA426_strain_HTA426	GCF_000009785.1
Bacillus_clausii_KSM_K16_strain_KSM_K16	GCF_000009825.1
Symbiobacterium_thermophilum_IAM_14863_strain_IAM14863	GCF_000009905.1
Chlamydia_felis_Fe_C_56_strain_Fe_C_56	GCF_000009945.1
Magnetospirillum_magneticum_AMB_1_strain_AMB_1	GCF_000009985.1
Rhodococcus_erythropolis_PR4_strain_PR4	GCF_000010105.1
Clostridium_kluyveri_NBRC_12016_strain_NBRC_12016	GCF_000010265.1
Gemmatimonas_aurantiaca_T_27_strain_T_27	GCF_000010305.1
Porphyromonas_gingivalis_ATCC_33277_strain_ATCC_33277	GCF_000010505.1
Azorhizobium_caulinodans_ORS_571_strain_ORS_571	GCF_000010525.1
Macrococcus_caseolyticus_JCSC5402_strain_JCSC5402	GCF_000010585.1
Desulfovibrio_magneticus_RS_1_strain_RS_1	GCF_000010665.1
Deferribacter_desulfuricans_SSM1_strain_SSM1	GCF_000010985.1
Rothia_mucilaginosa_DY_18_strain_DY_18	GCF_000011025.1
Bacillus_halodurans_C_125_strain_C_125	GCF_000011145.1
Mycoplasma_penetrans_HF_2_strain_HF_2	GCF_000011225.1
Oceanobacillus_iheyensis_HTE831_strain_HTE831	GCF_000011245.1
Corynebacterium_efficiens_YS_314_strain_YS_314	GCF_000011305.1
Thermosynechococcus_elongatus_BP_1_strain_BP_1	GCF_000011345.1
Gloeobacter_violaceus_PCC_7421_strain_PCC_7421	GCF_000011385.1
Bacillus_licheniformis_DSM_13_ATCC_14580_strain_ATCC_14580_DSM_13	GCF_000011645.1
Ruegeria_pomeroyi_DSS_3_strain_DSS_3	GCF_000011965.2
Borrelia_turicatae_91E135_strain_91E135	GCF_000012085.2
Psychrobacter_arcticus_273_4_strain_273_4	GCF_000012305.1
Colwellia_psychrerythraea_34H_strain_34H_BAA_681	GCF_000012325.1
Burkholderia_thailandensis_E264_strain_E264_ATCC_700388	GCF_000012365.1
Rickettsia_bellii_RML369_C_strain_RML369_C	GCF_000012385.1
Thermobifida_fusca_YX_strain_YX	GCF_000012405.1
Dechloromonas_aromatica_RCB_strain_RCB	GCF_000012425.1
Pelodictyon_luteolum_DSM_273_strain_DSM_273	GCF_000012485.1
Synechococcus_elongatus_PCC_7942_FACHB_805_strain_PCC_7942	GCF_000012525.1
Ehrlichia_canis_str_Jake_strain_Jake	GCF_000012565.1
Chlorobium_chlorochromatii_CaD3_strain_CaD3	GCF_000012585.1
Hydrogenovibrio_crunogenus_XCL_2_strain_XCL_2	GCF_000012605.1
Desulfovibrio_alaskensis_G20_strain_G20	GCF_000012665.1
Myxococcus_xanthus_DK_1622_strain_DK_1622	GCF_000012685.1
Nitrobacter_winogradskyi_Nb_255_strain_Nb_255	GCF_000012725.1
Thiobacillus_denitrificans_ATCC_25259_strain_ATCC_25259	GCF_000012745.1
Mycoplasma_capricolum_subsp_capricolum_ATCC_27343_strain_ATCC_27343	GCF_000012765.1
Nitrosococcus_oceani_ATCC_19707_strain_ATCC_19707_JCM30415_Type_strain	GCF_000012805.1
Bacteroides_vulgatus_ATCC_8482_strain_ATCC_8482	GCF_000012825.1
Carboxydothermus_hydrogenoformans_Z_2901_strain_Z_2901	GCF_000012865.1
Pelobacter_carbinolicus_DSM_2380_strain_DSM_2380	GCF_000012885.1
Geobacter_metallireducens_GS_15_strain_GS_15	GCF_000012925.1
Burkholderia_lata_strain_383	GCF_000012945.1
Sulfurimonas_denitrificans_DSM_1251_strain_DSM_1251	GCF_000012965.1
Hahella_chejuensis_KCTC_2396_strain_KCTC_2396	GCF_000012985.1
Erythrobacter_litoralis_HTCC2594_strain_HTCC2594	GCF_000013005.1
Hyphomonas_neptunium_ATCC_15444_strain_ATCC_15444	GCF_000013025.1
Salinibacter_ruber_DSM_13855_strain_DSM_13855_M31	GCF_000013045.1
Neorickettsia_sennetsu_str_Miyayama_strain_Miyayama	GCF_000013165.1
Clostridium_perfringens_ATCC_13124_strain_ATCC_13124	GCF_000013285.1
Novosphingobium_aromaticivorans_DSM_12444_strain_DSM_12444	GCF_000013325.1
Frankia_casuarinae_strain_CcI3	GCF_000013345.1
Syntrophus_aciditrophicus_SB_strain_SB	GCF_000013405.1
Staphylococcus_aureus_subsp_aureus_NCTC_8325_strain_NCTC_8325	GCF_000013425.1
Rhodoferax_ferrireducens_T118_strain_DSM_15236	GCF_000013605.1
Saccharophagus_degradans_2_40_strain_2_40	GCF_000013665.1
Shewanella_denitrificans_OS217_strain_OS217	GCF_000013765.1
Nitrobacter_hamburgensis_X14_strain_X14	GCF_000013885.1
Psychrobacter_cryohalolentis_K5_strain_K5	GCF_000013905.1
Sphingopyxis_alaskensis_RB2256_strain_RB2256	GCF_000013985.1
Clostridium_novyi_NT_strain_NT	GCF_000014125.1
Cytophaga_hutchinsonii_ATCC_33406_strain_ATCC_33406	GCF_000014145.1
Trichodesmium_erythraeum_IMS101_strain_IMS101	GCF_000014265.1
Lactobacillus_gasseri_ATCC_33323_JCM_1131_strain_ATCC_33323	GCF_000014425.1
Pediococcus_pentosaceus_ATCC_25745_strain_ATCC_25745	GCF_000014505.1
Shewanella_frigidimarina_NCIMB_400_strain_NCIMB_400	GCF_000014705.1
Syntrophomonas_wolfei_subsp_wolfei_str_Goettingen_G311_strain_Goettingen	GCF_000014725.1
Maricaulis_maris_MCS10_strain_MCS10	GCF_000014745.1
Nitrosomonas_eutropha_C91_strain_C91	GCF_000014765.1
Alkalilimnicola_ehrlichii_MLHE_1_strain_MLHE_1	GCF_000014785.1
Magnetococcus_marinus_MC_1_strain_MC_1	GCF_000014865.1
Shewanella_piezotolerans_WP3_strain_WP3	GCF_000014885.1
Paenarthrobacter_aurescens_TC1_strain_TC1_ATCC_BAA_1386	GCF_000014925.1
Syntrophobacter_fumaroxidans_MPOB_strain_MPOB	GCF_000014965.1
Acidothermus_cellulolyticus_11B_strain_11B_ATCC_43068	GCF_000015025.1
Pelobacter_propionicus_DSM_2379_strain_DSM_2379	GCF_000015045.1
Shewanella_amazonensis_SB2B_strain_SB2B	GCF_000015245.1
Psychromonas_ingrahamii_37_strain_37	GCF_000015285.1
Acidovorax_citrulli_AAC00_1_strain_AAC00_1	GCF_000015325.1
Dichelobacter_nodosus_VCS1703A_strain_VCS1703A	GCF_000015345.1
Bartonella_bacilliformis_KC583_strain_KC583_ATCC_35685	GCF_000015445.1
Polaromonas_naphthalenivorans_CJ2_strain_CJ2	GCF_000015505.1
Verminephrobacter_eiseniae_EF01_2_strain_EF01_2	GCF_000015565.1
Halorhodospira_halophila_SL1_strain_SL1	GCF_000015585.1
Methylibium_petroleiphilum_PM1_strain_PM1	GCF_000015725.1
Rhodobacter_sphaeroides_ATCC_17029_strain_ATCC_17029	GCF_000015985.1
Shewanella_loihica_PV_4_strain_PV_4	GCF_000016065.1
Chlorobium_phaeovibrioides_DSM_265_strain_DSM_265	GCF_000016085.1
Desulfotomaculum_reducens_MI_1_strain_MI_1	GCF_000016165.1
Rhodospirillum_centenum_SW_strain_SW_ATCC_51521	GCF_000016185.1
Polynucleobacter_asymbioticus_QLW_P1DMWA_1_strain_QLW_P1DMWA_1	GCF_000016345.1
Caldicellulosiruptor_saccharolyticus_DSM_8903_strain_DSM_8903	GCF_000016545.1
Shewanella_putrefaciens_CN_32_strain_CN_32	GCF_000016585.1
Flavobacterium_johnsoniae_UW101_strain_UW101_ATCC_17061	GCF_000016645.1
Geobacter_uraniireducens_Rf4_strain_Rf4	GCF_000016745.1
Sphingomonas_wittichii_RW1_strain_RW1	GCF_000016765.1
Thermotoga_petrophila_RKU_1_strain_RKU_1	GCF_000016785.1
Brucella_ovis_ATCC_25840_strain_ATCC_25840	GCF_000016845.1
Alkaliphilus_metalliredigens_QYMF_strain_QYMF	GCF_000016985.1
Streptococcus_gordonii_str_Challis_substr_CH1_strain_Challis_substr_CH1	GCF_000017005.1
Sinorhizobium_medicae_WSM419_strain_WSM419	GCF_000017145.1
Phenylobacterium_zucineum_HLK1_strain_HLK1	GCF_000017265.1
Kineococcus_radiotolerans_SRS30216_ATCC_BAA_149_strain_SRS30216	GCF_000017305.1
Rickettsia_rickettsii_str_Iowa_strain_Iowa	GCF_000017445.4
Campylobacter_curvus_525.92_strain_525.92	GCF_000017465.2
Fervidobacterium_nodosum_Rt17_B1_strain_Rt17_B1	GCF_000017545.1
Parvibaculum_lavamentivorans_DS_1_strain_DS_1	GCF_000017565.1
Roseiflexus_castenholzii_DSM_13941_strain_DSM_13941	GCF_000017805.1
Crocosphaera_subtropica_ATCC_51142_strain_ATCC_51142	GCF_000017845.1
Pseudothermotoga_lettingae_TMO_strain_TMO	GCF_000017865.1
Shewanella_sediminis_HAW_EB3_strain_HAW_EB3	GCF_000018025.1
Citrobacter_koseri_ATCC_BAA_895_strain_ATCC_BAA_895	GCF_000018045.1
Acaryochloris_marina_MBIC11017_strain_MBIC11017	GCF_000018105.1
Dinoroseobacter_shibae_DFL_12_DSM_16493_strain_DFL_12	GCF_000018145.1
Rickettsia_akari_str_Hartford_strain_Hartford	GCF_000018205.1
Salinispora_arenicola_CNS_205_strain_CNS_205	GCF_000018265.1
Shewanella_pealeana_ATCC_700345_strain_ATCC_700345	GCF_000018285.1
Alkaliphilus_oremlandii_OhILAs_strain_OhILAs	GCF_000018325.1
Desulfococcus_oleovorans_Hxd3_strain_Hxd3	GCF_000018405.1
Brucella_canis_ATCC_23365_strain_ATCC_23365	GCF_000018525.1
Petrotoga_mobilis_SJ95_strain_SJ95	GCF_000018605.1
Delftia_acidovorans_SPH_1_strain_SPH_1	GCF_000018665.1
Acholeplasma_laidlawii_PG_8A_strain_PG_8A	GCF_000018785.1
Methylorubrum_extorquens_PA1_strain_PA1	GCF_000018845.1
Renibacterium_salmoninarum_ATCC_33209_strain_ATCC_33209	GCF_000018885.1
Thermotoga_neapolitana_DSM_4359_strain_DSM_4359	GCF_000018945.1
Thermoanaerobacter_pseudethanolicus_ATCC_33223_strain_ATCC_33223_39E	GCF_000019085.1
Heliobacterium_modesticaldum_Ice1_strain_Ice1_ATCC_51547	GCF_000019165.1
Shewanella_halifaxensis_HAW_EB4_strain_HAW_EB4	GCF_000019185.1
Campylobacter_lari_RM2100_strain_RM2100_ATCC_BAA_1060D	GCF_000019205.1
Cellvibrio_japonicus_Ueda107_strain_Ueda107	GCF_000019225.1
Ureaplasma_parvum_serovar_3_str_ATCC_27815_strain_ATCC_27815	GCF_000019345.1
Shewanella_woodyi_ATCC_51908_strain_ATCC_51908	GCF_000019525.1
Methylacidiphilum_infernorum_V4_strain_V4	GCF_000019665.1
Borrelia_duttonii_Ly_strain_Ly	GCF_000019685.1
Borrelia_recurrentis_A1_strain_A1	GCF_000019705.1
Methylobacterium_radiotolerans_JCM_2831_strain_JCM_2831	GCF_000019725.1
Leptothrix_cholodnii_SP_6_strain_SP_6	GCF_000019785.1
Beijerinckia_indica_subsp_indica_ATCC_9039_strain_ATCC_9039	GCF_000019845.1
Opitutus_terrae_PB90_1_strain_PB90_1	GCF_000019965.1
Natranaerobius_thermophilus_JW_NM_WN_LF_strain_JW_NM_WN_LF	GCF_000020005.1
Nostoc_punctiforme_PCC_73102_strain_ATCC_29133_PCC_73102	GCF_000020025.1
Paraburkholderia_phymatum_STM815_strain_STM815	GCF_000020045.1
Paraburkholderia_phytofirmans_PsJN_strain_PsJN	GCF_000020125.1
Elusimicrobium_minutum_Pei191_strain_Pei191	GCF_000020145.1
Desulfobacterium_autotrophicum_HRM2_strain_HRM2	GCF_000020365.1
Geobacter_lovleyi_SZ_strain_SZ	GCF_000020385.1
Chlorobium_limicola_DSM_245_strain_DSM_245	GCF_000020465.1
Halothermothrix_orenii_H_168_strain_H_168	GCF_000020485.1
Chlorobaculum_parvum_NCIB_8327_strain_NCIB_8327	GCF_000020505.1
Chloroherpeton_thalassium_ATCC_35110_strain_ATCC_35110	GCF_000020525.1
Chlorobium_phaeobacteroides_BS1_strain_BS1	GCF_000020545.1
Prosthecochloris_aestuarii_DSM_271_strain_DSM_271	GCF_000020625.1
Pelodictyon_phaeoclathratiforme_BU_1_strain_BU_1	GCF_000020645.1
Stenotrophomonas_maltophilia_R551_3_strain_R551_3	GCF_000020665.1
Deinococcus_deserti_VCD115_strain_VCD115	GCF_000020685.1
Geobacter_bemidjiensis_Bem_strain_Bem	GCF_000020725.1
Coprothermobacter_proteolyticus_DSM_5265_strain_DSM_5265	GCF_000020945.1
Dictyoglomus_thermophilum_H_6_12_strain_H_6_12_ATCC_35947	GCF_000020965.1
Thermodesulfovibrio_yellowstonii_DSM_11347_strain_DSM_11347	GCF_000020985.1
Azotobacter_vinelandii_DJ_strain_DJ_ATCC_BAA_1303	GCF_000021045.1
Ureaplasma_urealyticum_serovar_10_str_ATCC_33699_strain_ATCC_33699	GCF_000021265.1
Thermosipho_africanus_TCF52B_strain_TCF52B	GCF_000021285.1
Gluconacetobacter_diazotrophicus_PA1_5_strain_PAl_5_ATCC_49037	GCF_000021325.1
Acidithiobacillus_ferrooxidans_ATCC_23270_strain_ATCC_23270	GCF_000021485.1
Sulfurihydrogenibium_azorense_Az_Fu1_strain_Az_Fu1	GCF_000021545.1
Persephonella_marina_EX_H1_strain_EX_H1	GCF_000021565.1
Dictyoglomus_turgidum_DSM_6724_strain_DSM_6724	GCF_000021645.1
Thermomicrobium_roseum_DSM_5159_strain_DSM_5159	GCF_000021685.1
Nautilia_profundicola_AmH_strain_AmH	GCF_000021725.1
Gloeothece_citriformis_PCC_7424_strain_PCC_7424	GCF_000021825.1
Glaesserella_parasuis_SH0165_strain_SH0165	GCF_000021885.1
Desulfatibacillum_aliphaticivorans_strain_AK_1	GCF_000021905.1
Desulfitobacterium_hafniense_DCB_2_strain_DCB_2	GCF_000021925.1
Chloroflexus_aggregans_DSM_9485_strain_DSM_9485	GCF_000021945.1
Thioalkalivibrio_sulfidiphilus_HL_EbGr7_strain_HL_EbGR7	GCF_000021985.1
Caulobacter_vibrioides_NA1000_strain_NA1000	GCF_000022005.1
Ruminiclostridium_cellulolyticum_H10_strain_H10	GCF_000022065.1
Methylobacterium_nodulans_ORS_2060_strain_ORS_2060	GCF_000022085.1
Anaeromyxobacter_dehalogenans_2CP_1_strain_2CP1	GCF_000022145.1
Chloroflexus_aurantiacus_Y_400_fl_strain_Y_400_fl	GCF_000022185.1
Geobacter_daltonii_FRC_32_strain_FRC_32	GCF_000022265.1
Caldicellulosiruptor_bescii_DSM_6725_strain_DSM_6725	GCF_000022325.1
Neorickettsia_risticii_str_Illinois_strain_Illinois	GCF_000022525.1
Acidobacterium_capsulatum_ATCC_51196_strain_ATCC_51196	GCF_000022565.1
Bartonella_grahamii_as4aup_strain_as4aup	GCF_000022725.1
Brucella_microti_CCM_4915_strain_CCM_4915	GCF_000022745.1
Tolumonas_auensis_DSM_9187_strain_DSM_9187	GCF_000023065.1
Beutenbergia_cavernae_DSM_12333_strain_DSM_12333	GCF_000023105.1
Dyadobacter_fermentans_DSM_18053_strain_DSM_18053	GCF_000023125.1
Micrococcus_luteus_NCTC_2665_strain_NCTC_2665_Fleming_2665	GCF_000023205.1
Desulfomicrobium_baculatum_DSM_4028_strain_DSM_4028	GCF_000023225.1
Actinosynnema_mirum_DSM_43827_strain_DSM_43827	GCF_000023245.1
Acidimicrobium_ferrooxidans_DSM_10331_strain_DSM_10331	GCF_000023265.1
Capnocytophaga_ochracea_DSM_7271_strain_DSM_7271	GCF_000023285.1
Kosmotoga_olearia_TBF_19.5.1_strain_TBF_19.5.1	GCF_000023325.1
Variovorax_paradoxus_S110_strain_S110	GCF_000023345.1
Brachybacterium_faecium_DSM_4810_strain_DSM_4810	GCF_000023405.1
Desulfovibrio_salexigens_DSM_2638_strain_DSM_2638	GCF_000023445.1
Zunongwangia_profunda_SM_A87_strain_SMA_87	GCF_000023465.1
Dickeya_paradisiaca_Ech703_strain_Ech703	GCF_000023545.1
Dickeya_chrysanthemi_Ech1591_strain_Ech1591	GCF_000023565.1
Pectobacterium_carotovorum_subsp_carotovorum_PC1_strain_PC1	GCF_000023605.1
Mycoplasma_mycoides_subsp_capri_str_GM12_strain_GM12	GCF_000023685.1
Methylotenera_mobilis_JLW8_strain_JLW8	GCF_000023705.1
Hirschia_baltica_ATCC_49814_strain_ATCC_49814	GCF_000023785.1
Cryptobacterium_curtum_DSM_15641_strain_DSM_15641	GCF_000023845.1
Saccharomonospora_viridis_DSM_43017_strain_DSM_43017	GCF_000023865.1
Slackia_heliotrinireducens_DSM_20476_strain_DSM_20476	GCF_000023885.1
Leptotrichia_buccalis_C_1013_b_strain_DSM_1135	GCF_000023905.1
Catenulispora_acidiphila_DSM_44928_strain_DSM_44928	GCF_000024025.1
Rippkaea_orientalis_PCC_8802_strain_PCC_8802	GCF_000024045.1
Jonesia_denitrificans_DSM_20603_strain_DSM_20603	GCF_000024065.1
Kangiella_koreensis_DSM_16069_strain_DSM_16069	GCF_000024085.1
Robiginitalea_biformata_HTCC2501_strain_HTCC2501	GCF_000024125.1
Desulfofarcimen_acetoxidans_DSM_771_strain_DSM_771	GCF_000024205.1
Atopobium_parvulum_DSM_20469_strain_DSM_20469	GCF_000024225.1
Alicyclobacillus_acidocaldarius_subsp_acidocaldarius_DSM_446_strain_DSM_446	GCF_000024285.1
Desulfohalobium_retbaense_DSM_5692_strain_DSM_5692	GCF_000024325.1
Kribbella_flavida_DSM_17836_strain_DSM_17836	GCF_000024345.1
Nakamurella_multipartita_DSM_44233_strain_DSM_44233	GCF_000024365.1
Thermomonospora_curvata_DSM_43183_strain_DSM_43183	GCF_000024385.1
Anaplasma_centrale_str_Israel_strain_Israel	GCF_000024505.1
Stackebrandtia_nassauensis_DSM_44728_strain_DSM_44728	GCF_000024545.1
Streptobacillus_moniliformis_DSM_12112_strain_DSM_12112	GCF_000024565.1
Ammonifex_degensii_KC4_strain_KC4	GCF_000024605.1
Nitrosococcus_halophilus_Nc_4_strain_Nc_4	GCF_000024725.1
Halothiobacillus_neapolitanus_c2_strain_c2	GCF_000024765.1
Gordonia_bronchialis_DSM_43247_strain_DSM_43247	GCF_000024785.1
Haliangium_ochraceum_DSM_14365_strain_DSM_14365	GCF_000024805.1
Vibrio_antiquarius_strain_EX25	GCF_000024825.1
Rhodothermus_marinus_DSM_4252_strain_DSM_4252	GCF_000024845.1
Streptosporangium_roseum_DSM_43021_strain_DSM_43021	GCF_000024865.1
Sulfurospirillum_deleyianum_DSM_6946_strain_DSM_6946	GCF_000024885.1
Thermanaerovibrio_acidaminovorans_DSM_6589_strain_DSM_6589	GCF_000024905.1
Sanguibacter_keddieii_DSM_10542_strain_DSM_10542	GCF_000024925.1
Sphaerobacter_thermophilus_DSM_20745_strain_DSM_20745	GCF_000024985.1
Thermobaculum_terrenum_ATCC_BAA_798_strain_ATCC_BAA_798	GCF_000025005.1
Thermotoga_naphthophila_RKU_10_strain_RKU_10	GCF_000025105.1
Pirellula_staleyi_DSM_6068_strain_DSM_6068	GCF_000025185.1
Mageeibacillus_indolicus_UPII9_5_strain_UPII9_5	GCF_000025225.2
Conexibacter_woesei_DSM_14684_strain_DSM_14684	GCF_000025265.1
Acidaminococcus_fermentans_DSM_20731_strain_DSM_20731	GCF_000025305.1
Allochromatium_vinosum_DSM_180_strain_DSM_180	GCF_000025485.1
Thermocrinis_albus_DSM_14484_strain_DSM_14484	GCF_000025605.1
Thermoanaerobacter_italicus_Ab9_strain_Ab9	GCF_000025645.1
Sideroxydans_lithotrophicus_ES_1_strain_ES_1	GCF_000025705.1
Denitrovibrio_acetiphilus_DSM_12809_strain_DSM_12809	GCF_000025725.1
Mycoplasma_crocodyli_MP145_strain_MP145	GCF_000025845.1
Aminobacterium_colombiense_DSM_12261_strain_DSM_12261	GCF_000025885.1
Coraliomargarita_akajimensis_DSM_45221_strain_DSM_45221	GCF_000025905.1
Desulfotalea_psychrophila_LSv54_strain_LSv54	GCF_000025945.1
Aromatoleum_aromaticum_EbN1_strain_EbN1	GCF_000025965.1
Bacteroides_fragilis_NCTC_9343	GCF_000025985.1
Pseudomonas_entomophila_L48_strain_L48	GCF_000026105.1
Herminiimonas_arsenicoxydans	GCF_000026125.1
Erwinia_tasmaniensis_Et1_99_strain_Et1_99	GCF_000026185.1
Lactobacillus_rhamnosus_GG_strain_GG_ATCC_53103	GCF_000026505.1
Streptococcus_equi_subsp_zooepidemicus_strain_H70	GCF_000026605.1
Streptococcus_suis_SC84_strain_SC84	GCF_000026725.1
Mycoplasma_conjunctivae_strain_HRC_581T_NCTC10147	GCF_000026765.1
Cronobacter_turicensis_z3032	GCF_000027065.2
Citrobacter_rodentium_ICC168_strain_ICC168	GCF_000027085.1
Listeria_seeligeri_serovar_1_2b_str_SLCC3954_strain_SLCC3954	GCF_000027145.1
Mycoplasma_genitalium_G37_strain_G_37	GCF_000027325.1
Acinetobacter_baylyi_ADP1_strain_ADP1	GCF_000046845.1
Brucella_abortus_2308_strain_2308	GCF_000054005.1
Chromohalobacter_salexigens_DSM_3043_strain_DSM_3043	GCF_000055785.1
Frankia_alni_ACN14a_strain_ACN14A	GCF_000058485.1
Gramella_forsetii_KT0803_strain_KT0803	GCF_000060345.1
Saccharopolyspora_erythraea_NRRL_2338_strain_NRRL_2338	GCF_000062885.1
Sorangium_cellulosum_So_ce56_strain_So_ce_56	GCF_000067165.1
Proteus_mirabilis_HI4320_strain_HI4320	GCF_000069965.1
Bordetella_avium_197N_strain_197N	GCF_000070465.1
Sphingobium_japonicum_UT26S_strain_UT26S	GCF_000091125.1
Streptomyces_scabiei_87.22_strain_87.22	GCF_000091305.1
Shewanella_violacea_DSS12_strain_DSS12	GCF_000091325.1
Thermus_thermophilus_HB8_strain_HB8	GCF_000091545.1
Erwinia_amylovora_CFBP1430_strain_CFPB1430	GCF_000091565.1
Planctopirus_limnophila_DSM_3776_strain_DSM_3776	GCF_000092105.1
Meiothermus_silvanus_DSM_9946_strain_DSM_9946	GCF_000092125.1
Desulfurivibrio_alkaliphilus_AHT_2_strain_AHT_2	GCF_000092205.1
Arcobacter_nitrofigilis_DSM_7299_strain_DSM_7299	GCF_000092245.1
Moraxella_catarrhalis_BBH18_strain_BBH18	GCF_000092265.1
Streptomyces_bingchenggensis_BCW_1_strain_BCW_1	GCF_000092385.1
Syntrophothermus_lipocalidus_DSM_12680_strain_DSM_12680	GCF_000092405.1
Truepera_radiovictrix_DSM_17093_strain_DSM_17093	GCF_000092425.1
Leuconostoc_kimchii_IMSNU_11154_strain_IMSNU_11154	GCF_000092505.1
Thermobispora_bispora_DSM_43833_strain_DSM_43833	GCF_000092645.1
Waddlia_chondrophila_WSU_86_1044_strain_WSU_86_1044	GCF_000092785.1
Segniliparus_rotundus_DSM_44985_strain_DSM_44985	GCF_000092825.1
Brachyspira_murdochii_DSM_12563_strain_DSM_12563	GCF_000092845.1
Kyrpidia_tusciae_DSM_2912_strain_DSM_2912	GCF_000092905.1
Starkeya_novella_DSM_506_strain_DSM_506	GCF_000092925.1
Thermoanaerobacter_mathranii_subsp_mathranii_str_A3_strain_A3	GCF_000092965.1
Comamonas_thiooxydans_strain_CNB_1_substr_CNB_2	GCF_000093145.3
Nitrosococcus_watsonii_C_113_strain_C_113	GCF_000143085.1
Hyphomicrobium_denitrificans_ATCC_51888_strain_ATCC_51888	GCF_000143145.1
Dehalogenimonas_lykanthroporepellens_BL_DC_9_strain_BL_DC_9	GCF_000143165.1
Clostridium_ljungdahlii_DSM_13528_strain_DSM_13528	GCF_000143685.1
Brachyspira_pilosicoli_95_1000_strain_95_1000	GCF_000143725.1
Corynebacterium_genitalium_ATCC_33030_strain_ATCC_33030	GCF_000143825.1
Desulfarculus_baarsii_DSM_2075_strain_DSM_2075	GCF_000143965.1
Sediminispirochaeta_smaragdinae_DSM_11293_strain_DSM_11293	GCF_000143985.1
Prevotella_melaninogenica_ATCC_25845_strain_ATCC_25845	GCF_000144405.1
Brevundimonas_subvibrioides_ATCC_15264_strain_ATCC_15264	GCF_000144605.1
Clostridium_saccharolyticum_WM1_strain_WM1	GCF_000144625.1
Thermosediminibacter_oceani_DSM_16646_strain_DSM_16646	GCF_000144645.1
Corynebacterium_pseudotuberculosis_C231_strain_C231	GCF_000144675.2
Acetohalobium_arabaticum_DSM_5501_strain_DSM_5501	GCF_000144695.1
Butyrivibrio_proteoclasticus_B316_strain_B316	GCF_000145035.1
Caldicellulosiruptor_obsidiansis_OB47_strain_OB47	GCF_000145215.1
Micromonospora_aurantiaca_ATCC_27029_strain_ATCC_27029	GCF_000145235.1
Gallionella_capsiferriformans_ES_2_strain_ES_2	GCF_000145255.1
Clostridium_cellulovorans_743B_strain_743B	GCF_000145275.1
Peptoniphilus_duerdenii_ATCC_BAA_1640_strain_ATCC_BAA_1640	GCF_000146345.1
Prevotella_marshii_DSM_16973_JCM_13450_strain_DSM_16973	GCF_000146675.1
Dickeya_dadantii_3937_strain_3937	GCF_000147055.1
Spirochaeta_thermophila_DSM_6192_strain_DSM_6192	GCF_000147075.1
Gloeothece_verrucosa_PCC_7822_strain_PCC_7822	GCF_000147335.1
Sulfurimonas_autotrophica_DSM_16294_strain_DSM_16294	GCF_000147355.1
Peptostreptococcus_stomatis_DSM_17678_strain_DSM_17678	GCF_000147675.1
Thermoanaerobacter_wiegelii_Rt8.B1_strain_Rt8.B1	GCF_000147695.2
Mesotoga_prima_MesG1.Ag.4.2_strain_mesG1.Ag.4.2	GCF_000147715.2
Streptomyces_violaceusniger_Tu_4113_strain_Tu_4113	GCF_000147815.2
Sphingobium_chlorophenolicum_L_1_strain_L_1	GCF_000147835.2
Ferrimonas_balearica_DSM_9799_strain_DSM_9799	GCF_000148645.1
Oscillochloris_trichoides_DG_6_strain_DG_6	GCF_000152145.1
Roseovarius_nubinhibens_ISM_strain_ISM	GCF_000152625.1
Pseudooceanicola_batsensis_HTCC2597_strain_HTCC2597	GCF_000152725.1
Yoonia_vestfoldensis_SKA53_strain_SKA53	GCF_000152785.1
Parvularcula_bermudensis_HTCC2503_strain_HTCC2503	GCF_000152825.2
Idiomarina_baltica_OS145_strain_OS145	GCF_000152885.1
Leeuwenhoekiella_blandensis_MED217_strain_MED217	GCF_000152985.1
Blastopirellula_marina_DSM_3645_strain_DSM_3645	GCF_000153105.1
Congregibacter_litoralis_KT71_strain_KT71	GCF_000153125.2
Reinekea_blandensis_MED297_strain_MED297	GCF_000153185.1
Nitrococcus_mobilis_Nb_231_strain_Nb_231	GCF_000153205.1
Polaribacter_irgensii_23_P_strain_23_P	GCF_000153225.1
Oceanicola_granulosus_HTCC2516_strain_HTCC2516	GCF_000153305.1
Neptuniibacter_caesariensis_strain_MED92	GCF_000153345.1
Psychroflexus_torquis_ATCC_700755_strain_ATCC_700755	GCF_000153485.2
Fulvimarina_pelagi_HTCC2506_strain_HTCC2506	GCF_000153705.1
Salipiger_bermudensis_HTCC2601_strain_HTCC2601	GCF_000153725.1
Absiella_dolichum_DSM_3991_strain_DSM_3991	GCF_000154285.1
Coprococcus_eutactus_ATCC_27759_strain_ATCC_27759	GCF_000154425.1
Alistipes_putredinis_DSM_17216_strain_DSM_17216	GCF_000154465.1
Bacteroides_stercoris_ATCC_43183_strain_ATCC_43183	GCF_000154525.1
Anaerotruncus_colihominis_DSM_17241_strain_DSM_17241	GCF_000154565.1
Hoeflea_phototrophica_DFL_43_strain_DFL_43	GCF_000154705.2
Kordia_algicida_OT_1_strain_OT_1	GCF_000154725.1
Roseobacter_litoralis_Och_149_strain_Och_149	GCF_000154785.2
Clostridium_spiroforme_DSM_1552_strain_DSM_1552	GCF_000154805.1
Anaerofustis_stercorihominis_DSM_17244_strain_DSM_17244	GCF_000154825.1
Streptomyces_sviceus_ATCC_29083_strain_ATCC_29083	GCF_000154965.1
Lactobacillus_paracasei_subsp_paracasei_8700_2_strain_362.5013889	GCF_000155515.2
Coleofasciculus_chthonoplastes_PCC_7420_strain_PCC_7420	GCF_000155555.1
Octadecabacter_antarcticus_307_strain_307	GCF_000155675.2
Octadecabacter_arcticus_238_strain_238	GCF_000155735.2
Mitsuokella_multacida_DSM_20544_strain_DSM_20544	GCF_000155955.1
Citrobacter_youngae_ATCC_29220_strain_ATCC_29220	GCF_000155975.1
Butyrivibrio_crossotus_DSM_2876_strain_DSM_2876	GCF_000156015.1
Collinsella_stercoris_DSM_13279_strain_DSM_13279	GCF_000156215.1
Methylophaga_thiooxydans_DMS010_strain_DMS010	GCF_000156355.1
Corynebacterium_glucuronolyticum_ATCC_51867_strain_ATCC_51867	GCF_000156595.1
Subdoligranulum_variabile_DSM_15176_strain_DSM_15176	GCF_000157955.1
Labrenzia_alexandrii_DFL_11_strain_DFL_11	GCF_000158095.2
Luminiphilus_syltensis_NOR5_1B_strain_NOR5_1B	GCF_000158175.1
Streptomyces_himastatinicus_ATCC_53653_strain_ATCC_53653	GCF_000158915.1
Streptomyces_viridochromogenes_DSM_40736_strain_DSM_40736	GCF_000158955.1
Streptomyces_griseoflavus_Tu4000_strain_Tu4000	GCF_000158975.1
Gleimia_coleocanis_DSM_15436_strain_DSM_15436	GCF_000159015.1
Lactobacillus_ruminis_ATCC_25644_strain_ATCC_25644	GCF_000159375.2
Corynebacterium_lipophiloflavum_DSM_44291_strain_DSM_44291	GCF_000159635.1
Finegoldia_magna_ATCC_53516_strain_ATCC_53516	GCF_000159695.1
Alloprevotella_tannerae_ATCC_51259_strain_ATCC_51259	GCF_000159995.1
Catonella_morbi_ATCC_51271_strain_ATCC_51271	GCF_000160035.2
Dialister_invisus_DSM_15470_strain_DSM_15470	GCF_000160055.1
Shuttleworthia_satelles_DSM_14600_strain_DSM_14600	GCF_000160115.1
Kingella_oralis_ATCC_51147_strain_ATCC_51147	GCF_000160435.1
Acetomicrobium_hydrogeniformans_ATCC_BAA_1850_strain_OS1	GCF_000160455.2
Prevotella_bergensis_DSM_17361_strain_DSM_17361	GCF_000160535.1
Oribacterium_sinus_F0268_strain_F0268	GCF_000160635.1
Granulicatella_adiacens_ATCC_49175_strain_ATCC_49175	GCF_000160675.1
Selenomonas_flueggei_ATCC_43531_strain_ATCC_43531	GCF_000160695.1
Aeromicrobium_marinum_DSM_15272_strain_DSM_15272	GCF_000160775.2
Lactobacillus_antri_DSM_16041_strain_DSM_16041	GCF_000160835.1
Bacillus_mycoides_strain_AH621	GCF_000160975.1
Bacillus_pseudomycoides_DSM_12442_strain_DSM_12442	GCF_000161455.1
Bacillus_thuringiensis_Bt407_strain_Bt407	GCF_000161495.1
Lactobacillus_coleohominis_101_4_CHN_strain_101_4_CHN	GCF_000161935.1
Granulicatella_elegans_ATCC_700633_strain_ATCC_700633	GCF_000162475.2
Legionella_drancourtii_LLAP12_strain_LLAP12	GCF_000162755.2
Anaerococcus_vaginalis_ATCC_51170_strain_ATCC_51170	GCF_000163295.1
Filifactor_alocis_ATCC_35896_strain_ATCC_35896	GCF_000163895.2
Pseudomonas_savastanoi_pv._savastanoi_NCPPB_3335_strain_NCPPB_3335	GCF_000164015.3
Roseomonas_cervicalis_ATCC_49957_strain_ATCC_49957	GCF_000164635.1
Streptococcus_parasanguinis_ATCC_15912_strain_ATCC_15912	GCF_000164675.2
Rothia_dentocariosa_ATCC_17931_strain_ATCC_17931	GCF_000164695.2
Hydrogenobacter_thermophilus_TK_6_strain_TK_6	GCF_000164905.1
Halanaerobium_praevalens_DSM_2228_strain_DSM_2228	GCF_000165465.1
Ilyobacter_polytropus_DSM_2926_strain_DSM_2926	GCF_000165505.1
Borreliella_afzelii_PKo_strain_PKo	GCF_000165595.2
Rubinisphaera_brasiliensis_DSM_5305_strain_DSM_5305	GCF_000165715.2
Megasphaera_micronuciformis_F0359_strain_F0359	GCF_000165735.1
Aminomonas_paucivorans_DSM_12260_strain_DSM_12260	GCF_000165795.1
Rhodomicrobium_vannielii_ATCC_17100_strain_ATCC_17100	GCF_000166055.1
Desulfovibrio_vulgaris_RCH1_strain_RCH1	GCF_000166115.1
Frankia_inefficax_strain_EuI1c	GCF_000166135.1
Mucilaginibacter_paludis_DSM_18603_strain_DSM_18603	GCF_000166195.2
Algoriphagus_machipongonensis_strain_PR1	GCF_000166275.1
Marinobacter_adhaerens_HP15_strain_HP15	GCF_000166295.1
Caldicellulosiruptor_owensensis_OL_strain_OL	GCF_000166335.1
Caldicellulosiruptor_hydrothermalis_108_strain_108	GCF_000166355.1
Leadbetterella_byssophila_DSM_17132_strain_DSM_17132	GCF_000166395.1
Halanaerobium_hydrogeniformans_strain_sapolanicus	GCF_000166415.1
Caldicellulosiruptor_kristjanssonii_I77R1B_strain_177R1B	GCF_000166695.1
Leuconostoc_inhae_KCTC_3774_strain_KCTC_3774	GCF_000166735.1
Caldicellulosiruptor_kronotskyensis_2002_strain_2002	GCF_000166775.1
Rickettsia_sibirica_246_strain_246	GCF_000166935.1
Rickettsiella_grylli	GCF_000168295.1
Chlorobium_ferrooxidans_DSM_13031_strain_DSM_13031	GCF_000168715.1
Thermosinus_carboxydivorans_Nor1_strain_Nor1	GCF_000169155.1
Microscilla_marina_ATCC_23134_strain_ATCC_23134	GCF_000169175.1
Pseudoflavonifractor_capillosus_ATCC_29799_strain_ATCC_29799	GCF_000169255.2
Crocosphaera_chwakensis_CCY0110_strain_CCY0110	GCF_000169335.1
Sagittula_stellata_E_37_strain_E_37	GCF_000169415.1
Lentisphaera_araneosa_HTCC2155_strain_HTCC2155	GCF_000170755.1
Marinobacter_algicola_DG893_strain_DG893	GCF_000170835.1
Plesiocystis_pacifica_SIR_1_strain_SIR_1	GCF_000170895.1
Geminisphaera_colitermitum_TAV2_strain_TAV2	GCF_000171235.2
Verrucomicrobium_spinosum_DSM_4136_JCM_18804_strain_DSM_4136	GCF_000172155.1
Bacteroides_intestinalis_DSM_17393_strain_DSM_17393	GCF_000172175.1
Pedosphaera_parvula_Ellin514_strain_Ellin514	GCF_000172555.1
Dethiosulfovibrio_peptidovorans_DSM_11002_strain_DSM_11002	GCF_000172975.1
Sulfurihydrogenibium_yellowstonense_SS_5_strain_SS_5	GCF_000173615.1
Atopobium_rimae_ATCC_49626_strain_ATCC_49626	GCF_000174015.1
Actinobacillus_minor_202_strain_202	GCF_000174155.1
Pseudogulbenkiania_ferrooxidans_2002_strain_2002	GCF_000174355.1
Dethiobacter_alkaliphilus_AHT_1_strain_AHT_1	GCF_000174415.1
Desulfonatronospira_thiodismutans_ASO3_1_strain_ASO3_1	GCF_000174435.1
Asticcacaulis_excentricus_CB_48_strain_CS_48	GCF_000175215.2
Thermoanaerobacter_brockii_subsp_finnii_Ako_1_strain_Ako_1	GCF_000175295.2
Ruminiclostridium_papyrosolvens_DSM_2782_strain_DSM_2782	GCF_000175795.2
Cylindrospermopsis_raciborskii_CS_505_strain_CS_505	GCF_000175835.1
Raphidiopsis_brookii_D9_strain_D9	GCF_000175855.1
Mesorhizobium_opportunistum_WSM2075_strain_WSM2075	GCF_000176035.2
Vibrio_orientalis_CIP_102891_ATCC_33934_strain_CIP_102891	GCF_000176235.1
Citromicrobium_bathyomarinum_JL354_strain_JL354	GCF_000176355.1
Vibrio_mimicus_MB451_strain_MB_451	GCF_000176375.1
Acidovorax_avenae_subsp_avenae_ATCC_19860_strain_ATCC_19860	GCF_000176855.2
Pseudodesulfovibrio_aespoeensis_Aspo_2_strain_Aspo_2	GCF_000176915.2
Desulfovibrio_carbinoliphilus_subsp_oakridgensis_strain_FW_101_2B	GCF_000177215.2
Bacillus_cellulosilyticus_DSM_2522_strain_DSM_2522	GCF_000177235.2
Pyramidobacter_piscolens_W5455_strain_W5455	GCF_000177335.1
Bulleidia_extructa_W1219_strain_W1219	GCF_000177375.1
Corynebacterium_resistens_DSM_45100_strain_DSM_45100	GCF_000177535.2
Desulfurispirillum_indicum_S5_strain_S5	GCF_000177635.2
Mycoplasma_alligatoris_A21JP2_strain_A21JP2	GCF_000178375.1
Brevibacterium_mcbrellneri_ATCC_49030_strain_ATCC_49030	GCF_000178455.1
Methylosinus_trichosporium_OB3b_strain_OB3b	GCF_000178815.2
Cellulosilyticum_lentocellum_DSM_5427_strain_DSM_5427	GCF_000178835.2
Ktedonobacter_racemifer_DSM_44963_strain_SOSP1_21	GCF_000178855.1
Shewanella_baltica_OS678_strain_OS678	GCF_000178875.2
Granulicella_mallensis_MP5ACTX8_strain_MP5ACTX8	GCF_000178955.2
Granulicella_tundricola_MP5ACTX9_strain_MP5ACTX9	GCF_000178975.2
Desulfovibrio_fructosivorans_JJ_strain_JJ	GCF_000179555.1
Hungateiclostridium_cellulolyticum_CD2_strain_CD2	GCF_000179595.2
Paenibacillus_curdlanolyticus_YK9_strain_YK9	GCF_000179615.1
Terriglobus_saanensis_SP1PR4_strain_SP1PR4	GCF_000179915.2
Borreliella_burgdorferi_Bol26_strain_Bol26	GCF_000181575.2
Borreliella_finlandensis_strain_SV1	GCF_000181875.2
Borreliella_spielmanii_A14S_strain_A14S	GCF_000181895.2
Brucella_inopinata_BO1_strain_BO1	GCF_000182725.1
Komagataeibacter_medellinensis_NBRC_3288_strain_NBRC_3288	GCF_000182745.2
Paludibacter_propionicigenes_WB4_strain_WB4	GCF_000183135.1
Eremococcus_coleocola_ACS_139_V_Col8_strain_ACS_139_V_Col8	GCF_000183205.1
Calditerrivibrio_nitroreducens_DSM_19672_strain_DSM_19672	GCF_000183405.1
Marivirga_tractuosa_DSM_4126_strain_DSM_4126	GCF_000183425.1
Eubacterium_cellulosolvens_6_strain_6	GCF_000183525.2
Thermaerobacter_subterraneus_DSM_13965_strain_DSM_13965	GCF_000183545.2
Sulfuricurvum_kujiense_DSM_16994_strain_DSM_16994	GCF_000183725.1
Oceanithermus_profundus_DSM_14977_strain_DSM_14977	GCF_000183745.1
Intrasporangium_calvum_DSM_43043_strain_DSM_43043	GCF_000184685.1
Thermaerobacter_marianensis_DSM_12885_strain_DSM_12885	GCF_000184705.1
Prevotella_buccae_ATCC_33574_strain_ATCC_33574	GCF_000184945.1
Fructobacillus_fructosus_KCTC_3544_strain_KCTC_3544	GCF_000185045.1
Prevotella_oralis_ATCC_33269_strain_ATCC_33269	GCF_000185145.2
Mobiluncus_holmesii_ATCC_35242_strain_ATCC_35242	GCF_000185445.1
Pseudoramibacter_alactolyticus_ATCC_23263_strain_ATCC_23263	GCF_000185505.1
Bilophila_wadsworthia_3_1_6_strain_3_1_6	GCF_000185705.2
Segniliparus_rugosus_ATCC_BAA_974_strain_ATCC_BAA_974	GCF_000185725.2
Thermovibrio_ammonificans_HB_1_strain_HB_1	GCF_000185805.1
Staphylococcus_pseudintermedius_HKU10_03_strain_HKU10_03	GCF_000185885.1
Mycoplasma_fermentans_M64_strain_M64	GCF_000186005.1
Bacteroides_helcogenes_P_36_108_strain_P_36_108	GCF_000186225.1
Nitratifractor_salsuginis_DSM_16511_strain_DSM_16511	GCF_000186245.1
Cellulophaga_algicola_DSM_14237_strain_DSM_14237	GCF_000186265.1
Isosphaera_pallida_ATCC_43644_strain_ATCC_43644	GCF_000186345.1
Deinococcus_maricopensis_DSM_21211_strain_DSM_21211	GCF_000186385.1
Vibrio_vulnificus_MO6_24_O_strain_MO6_24_O	GCF_000186585.1
Desulfobulbus_propionicus_DSM_2032_strain_DSM_2032	GCF_000186885.1
Thermus_scotoductus_SA_01_strain_SA_01	GCF_000187005.1
Selenomonas_artemidis_F0399_strain_F0399	GCF_000187125.1
Streptococcus_infantis_ATCC_700779_strain_ATCC_700779	GCF_000187465.1
Streptococcus_peroris_ATCC_700780_strain_ATCC_700780	GCF_000187585.1
Streptococcus_criceti_HS_6_strain_HS_6	GCF_000187975.2
Streptococcus_ictaluri_707_05_strain_707_05	GCF_000188015.2
Streptococcus_urinalis_2285_97_strain_2285_97	GCF_000188055.2
Succinatimonas_hippei_YIT_12066_strain_YIT_12066	GCF_000188195.1
Vibrio_brasiliensis_LMG_20546_strain_LMG_20546	GCF_000189255.1
Weeksella_virosa_DSM_16922_strain_DSM_16922	GCF_000189415.1
Desulfotomaculum_nigrificans_DSM_574_strain_DSM_574	GCF_000189755.2
Thermoanaerobacterium_xylanolyticum_LX_11_strain_LX_11	GCF_000189775.2
Sphaerochaeta_globosa_str_Buddy_strain_Buddy	GCF_000190435.1
Ornithinibacillus_scapharcae_TW25_strain_TW25	GCF_000190475.1
Deinococcus_proteolyticus_MRP_strain_MRP	GCF_000190555.1
Phocaeicola_salanitronis_DSM_18170_strain_DSM_18170	GCF_000190575.1
Cellulophaga_lytica_DSM_7489_strain_DSM_7489	GCF_000190595.1
Syntrophobotulus_glycolicus_DSM_8271_strain_DSM_8271	GCF_000190635.1
Pseudopedobacter_saltans_DSM_12145_strain_DSM_12145	GCF_000190735.1
Prevotella_multiformis_DSM_16608_strain_DSM_16608	GCF_000191065.1
Acinetobacter_pittii_PHEA_2_strain_PHEA_2	GCF_000191145.1
Parascardovia_denticolens_DSM_10105_JCM_12538_strain_DSM_10105	GCF_000191785.1
Anaerophaga_thermohalophila_DSM_12881_strain_DSM_12881	GCF_000191885.1
Gordonia_neofelifaecis_NRRL_B_59395_strain_NRRL_B_59395	GCF_000192435.1
Ruegeria_conchae_strain_TW15	GCF_000192475.1
Novosphingobium_nitrogenifigens_DSM_19370_strain_DSM_19370	GCF_000192575.1
Polymorphum_gilvum_SL003B_26A1_strain_SL003B_26A1	GCF_000192745.1
Marinomonas_mediterranea_MMB_1_strain_MMB_1	GCF_000192865.1
Verminephrobacter_aporrectodeae_subsp_tuberculatae_At4_strain_At4	GCF_000193225.1
Caldicellulosiruptor_lactoaceticus_6A_strain_6A	GCF_000193435.2
Hippea_maritima_DSM_10411_strain_DSM_10411	GCF_000194135.1
Fluviicola_taffensis_DSM_16823_strain_DSM_16823	GCF_000194605.1
Neisseria_bacilliformis_ATCC_BAA_1200_strain_ATCC_BAA_1200	GCF_000194925.1
Dialister_micraerophilus_DSM_19965_strain_DSM_19965	GCF_000194985.1
Treponema_succinifaciens_DSM_2489_strain_DSM_2489	GCF_000195275.1
Desulfobacca_acetoxidans_DSM_11109_strain_DSM_11109	GCF_000195295.1
Coriobacterium_glomerans_PW2_strain_PW2	GCF_000195315.1
Marinithermus_hydrothermalis_DSM_14884_strain_DSM_14884	GCF_000195335.1
Francisella_hispaniensis_strain_3523	GCF_000195555.1
Bacteroides_clarus_YIT_12056_strain_YIT_12056	GCF_000195615.1
Bacteroides_fluxus_YIT_12057_strain_YIT_12057	GCF_000195635.1
Mycoplasma_pulmonis_UAB_CTIP_strain_UAB_CTIP	GCF_000195875.1
Cupriavidus_metallidurans_CH34_strain_CH34	GCF_000196015.1
Listeria_monocytogenes_EGD_e_strain_EGD_e	GCF_000196035.1
Rhodopirellula_baltica_SH_1_strain_1	GCF_000196115.1
Wolinella_succinogenes_DSM_1740_strain_DSMZ_1740	GCF_000196135.1
Bdellovibrio_bacteriovorus_HD100_strain_HD100	GCF_000196175.1
Deinococcus_geothermalis_DSM_11300_strain_DSM_11300	GCF_000196275.1
Croceibacter_atlanticus_HTCC2559_strain_HTCC2559	GCF_000196315.1
Nitrosospira_multiformis_ATCC_25196_strain_ATCC_25196	GCF_000196355.1
Bartonella_tribocorum_CIP_105476_strain_type_strain_506_CIP_105476	GCF_000196435.1
Acetoanaerobium_sticklandii_strain_DSM_519	GCF_000196455.1
Photorhabdus_asymbiotica	GCF_000196475.1
Aliivibrio_salmonicida_LFI1238_strain_LFI1238	GCF_000196495.1
Nostoc_azollae_0708_strain_0708	GCF_000196515.1
Mobiluncus_curtisii_ATCC_43063_strain_ATCC_43063	GCF_000196535.1
Erwinia_billingiae_Eb661_strain_Eb661	GCF_000196615.1
Pseudonocardia_dioxanivorans_CB1190_strain_CB1190	GCF_000196675.1
Acinetobacter_oleivorans_DR1_strain_DR1	GCF_000196795.1
Nitrospira_defluvii	GCF_000196815.1
Halomonas_elongata_DSM_2581_strain_type_strain_DSM_2581	GCF_000196875.2
Glutamicibacter_arilaitensis_Re117_strain_Re117	GCF_000197735.1
Mycetohabitans_rhizoxinica_HKI_454_strain_HKI_454	GCF_000198775.1
Anaerolinea_thermophila_UNI_1_strain_UNI_1	GCF_000199675.1
Mycoplasma_haemofelis_str_Langford_1_strain_Langford_1	GCF_000200735.1
Acidiphilium_multivorum_AIU301_strain_AIU301	GCF_000202835.1
Mycoplasma_suis_KI3806_strain_KI3806	GCF_000203215.1
Cupriavidus_pinatubonensis_JMP134_strain_JMP134	GCF_000203875.1
Burkholderia_ambifaria_AMMD_strain_AMMD	GCF_000203915.1
Asticcacaulis_biprosthecum_C19_strain_C19	GCF_000204015.1
Aeromonas_veronii_B565_strain_B565	GCF_000204115.1
Acidovorax_radicis_N35_strain_N35	GCF_000204195.1
Propionibacterium_humerusii_P08_strain_P08	GCF_000204235.1
Chlamydia_psittaci_6BC_strain_6BC	GCF_000204255.1
Sphaerochaeta_coccoides_DSM_17374_strain_DSM_17374	GCF_000208385.1
Selenomonas_sputigena_ATCC_35185_strain_ATCC_35185	GCF_000208405.1
Ruminococcus_champanellensis_18P13_JCM_17042_strain_type_strain_18P13	GCF_000210095.1
Haemophilus_parainfluenzae_T3T1_strain_T3T1	GCF_000210895.1
Halobacteriovorax_marinus_SJ_strain_SJ	GCF_000210915.2
Photobacterium_leiognathi_subsp_mandapamensis_svers.1.1._strain_svers.1.1.	GCF_000211495.1
Porphyromonas_asaccharolytica_DSM_20707_strain_DSM_20707	GCF_000212375.1
Thermodesulfobium_narugense_DSM_14796_strain_DSM_14796	GCF_000212395.1
Treponema_brennaborense_DSM_12168_strain_DSM_12168	GCF_000212415.1
Desulfocurvibacter_africanus_subsp_africanus_str_Walvis_Bay_strain_Walvis_Bay	GCF_000212675.2
Cellulomonas_fimi_ATCC_484_strain_ATCC_484	GCF_000212695.1
Haliscomenobacter_hydrossis_DSM_1100_strain_DSM_1100	GCF_000212735.1
Bacteroides_coprosuis_DSM_18011_strain_DSM_18011	GCF_000212915.1
Tepidanaerobacter_acetatoxydans_Re1_strain_Re1	GCF_000213235.1
Mahella_australiensis_50_1_BON_strain_50_1_BON	GCF_000213255.1
Dysgonomonas_gadei_ATCC_BAA_286_strain_ATCC_BAA_286	GCF_000213555.1
Alteromonas_naphthalenivorans_strain_SN2	GCF_000213655.1
Pseudomonas_fulva_12_X_strain_12_X	GCF_000213805.1
Chlamydia_abortus_LLG_strain_LLG	GCF_000213905.2
Centipeda_periodontii_DSM_2778_strain_DSM_2778	GCF_000213975.1
Microcoleus_vaginatus_FGP_2_strain_FGP_2	GCF_000214075.1
Acidithiobacillus_ferrivorans_SS3_strain_SS3	GCF_000214095.2
Hoyosella_subflava_DQS3_9A1_strain_DQS3_9A1	GCF_000214175.1
Marinomonas_posidonica_IVIA_Po_181_strain_IVIA_Po_181	GCF_000214215.1
Serratia_plymuthica_AS9_strain_AS9	GCF_000214235.1
Methylomicrobium_album_BG8_strain_BG8	GCF_000214275.2
Treponema_azotonutricium_ZAS_9_strain_ZAS_9	GCF_000214355.1
Treponema_primitia_ZAS_2_strain_ZAS_2	GCF_000214375.1
Methylophaga_aminisulfidivorans_MP_strain_MP	GCF_000214595.1
Methylomonas_methanica_MC09_strain_MC09	GCF_000214665.1
Thiomicrospira_cyclica_ALM1_strain_ALM1	GCF_000214825.1
Desulfotomaculum_ruminis_DSM_2154_strain_DSM_2154	GCF_000215085.1
Haloplasma_contractile_SSD_17B_strain_SSD_17B	GCF_000215935.2
Salinisphaera_shabanensis_E1L3A_strain_E1L3A	GCF_000215955.2
Thermodesulfobacterium_geofontis_OPF15_strain_OPF15	GCF_000215975.1
Leptospira_interrogans_serovar_Copenhageni_str_Fiocruz_LV239_strain_Fiocruz_LV239	GCF_000217315.1
Treponema_paraluiscuniculi_Cuniculi_A_strain_Cuniculi_A	GCF_000217655.1
Thermodesulfatator_indicus_DSM_15286_strain_DSM_15286	GCF_000217795.1
Pseudothermotoga_thermarum_DSM_5069_strain_DSM_5069	GCF_000217815.1
Prevotella_multisaccharivorax_DSM_17128_strain_DSM_17128	GCF_000218235.1
Aquimarina_agarivorans_strain_HQM9	GCF_000218485.1
Cellulomonas_gilvus_ATCC_13127_strain_ATCC_13127	GCF_000218545.1
Oligotropha_carboxidovorans_OM5_strain_OM5	GCF_000218565.1
Flexistipes_sinusarabici_DSM_4947_strain_DSM_4947	GCF_000218625.1
Caldalkalibacillus_thermarum_TA2.A1_strain_TA2.A1	GCF_000218765.1
Clostridium_acetobutylicum_DSM_1731_strain_DSM_1731	GCF_000218855.1
Runella_slithyformis_DSM_19594_strain_DSM_19594	GCF_000218895.1
Francisella_salina_strain_TX07_7308	GCF_000219045.1
Acetonema_longum_DSM_6540_strain_DSM_6540	GCF_000219125.1
Treponema_caldarium_DSM_7334_strain_DSM_7334	GCF_000219725.1
Weissella_koreensis_KACC_15510_strain_KACC_15510	GCF_000219805.1
Prevotella_dentalis_DSM_3688_strain_DSM_3688	GCF_000220215.1
Prevotella_nigrescens_ATCC_33563_strain_ATCC_33563	GCF_000220235.1
Ochrovirga_pacifica_strain_S85	GCF_000220525.1
Streptomyces_xinghaiensis_S187_strain_S187	GCF_000220705.2
Neisseria_macacae_ATCC_33926_strain_ATCC_33926	GCF_000220865.1
Lactobacillus_oris_F0423_strain_F0423	GCF_000221505.1
Borreliella_bissettii_DN127_strain_DN127	GCF_000222305.1
Cyclobacterium_marinum_DSM_745_strain_DSM_745	GCF_000222485.1
Vibrio_ichthyoenteri_ATCC_700023_strain_ATCC_700023	GCF_000222605.1
Yersinia_pestis_A1122_strain_A1122	GCF_000222975.1
Brachyspira_intermedia_PWS_A_strain_PWS_A	GCF_000223215.1
Thiocapsa_marina_5811_strain_5811	GCF_000223985.1
Marichromatium_purpuratum_984_strain_984	GCF_000224005.2
Thiorhodococcus_drewsii_AZ1_strain_AZ1	GCF_000224065.1
Muricauda_ruestringensis_DSM_13258_strain_DSM_13258	GCF_000224085.1
Bizionia_argentinensis_JUB59_strain_JUB59	GCF_000224335.1
Helicobacter_pylori_Puno135_strain_Puno135	GCF_000224555.1
Prevotella_oulorum_F0390_strain_F0390	GCF_000224615.1
Enterobacter_soli_strain_LF7a	GCF_000224675.1
Lentibacillus_jeotgali_strain_Grbi	GCF_000224785.1
Streptomyces_zinciresistens_K42_strain_K42	GCF_000225525.1
Collinsella_tanakaei_YIT_12063_strain_YIT_12063	GCF_000225705.1
Brachybacterium_squillarum_M_6_3_strain_M_6_3	GCF_000225825.1
Rhodospirillum_rubrum_F11_strain_F11	GCF_000225955.1
Bacteroides_faecis_MAJ27_strain_MAJ27	GCF_000226135.1
Dietzia_alimentaria_72_strain_72	GCF_000226215.1
Chloracidobacterium_thermophilum_B_strain_B	GCF_000226295.1
Micavibrio_aeruginosavorus_ARL_13_strain_ARL_13	GCF_000226315.1
Glaciecola_nitratireducens_FR1064_strain_FR1064	GCF_000226565.1
Taylorella_asinigenitalis_MCE3_strain_MCE3	GCF_000226625.1
Neisseria_shayeganii_871_strain_871	GCF_000226875.1
Cutibacterium_avidum_ATCC_25577_strain_ATCC_25577	GCF_000227295.1
Thiomicrospira_aerophila_AL3_strain_AL3	GCF_000227665.2
Thioalkalivibrio_paradoxus_ARh_1_strain_ARh_1	GCF_000227685.2
Thermobacillus_composti_KWC4_strain_KWC4	GCF_000227705.2
Thiorhodospira_sibirica_ATCC_700588_strain_ATCC_700588	GCF_000227725.1
Thiocystis_violascens_DSM_198_strain_DSM_198	GCF_000227745.2
Neisseria_wadsworthii_9715_strain_9715	GCF_000227765.1
Thermotoga_maritima_MSB8_strain_MSB8	GCF_000230655.2
Rhodanobacter_denitrificans_strain_2APBS1	GCF_000230695.2
Paenibacillus_lactis_154_strain_154	GCF_000230915.1
Mesorhizobium_australicum_WSM2073_strain_WSM2073	GCF_000230995.2
Saccharomonospora_paurometabolica_YIM_90007_strain_YIM_90007	GCF_000231035.2
Saccharomonospora_azurea_NA_128_strain_NA_128	GCF_000231055.2
Alistipes_indistinctus_YIT_12060_strain_YIT_12060	GCF_000231275.1
Desulfosporosinus_meridiei_DSM_13257_strain_DSM_13257	GCF_000231385.2
Desulfitobacterium_metallireducens_DSM_15288_strain_DSM_15288	GCF_000231405.2
Commensalibacter_intestini_A911_strain_A911	GCF_000231445.1
Pantoea_ananatis_PA13_strain_PA13	GCF_000233595.1
Desulfobacter_postgatei_2ac9_strain_2ac9	GCF_000233695.2
Desulfallas_gibsoniae_DSM_7213_strain_DSM_7213	GCF_000233715.2
Thermovirga_lienii_DSM_17291_strain_DSM_17291	GCF_000233775.1
Pseudoxanthomonas_spadix_BD_a59_strain_BD_a59	GCF_000233915.3
Prevotella_histicola_F0411_strain_F0411	GCF_000234055.1
Selenomonas_infelix_ATCC_43532_strain_ATCC_43532	GCF_000234095.1
Alloprevotella_rava_F0323_strain_F0323	GCF_000234115.1
Selenomonas_noxia_F0398_strain_F0398	GCF_000234135.1
Gluconobacter_morbifer_G707_strain_G707	GCF_000234355.1
Frankia_saprophytica_strain_CN3	GCF_000235425.2
Johnsonella_ignava_ATCC_51276_strain_ATCC_51276	GCF_000235445.1
Desulfosporosinus_orientis_DSM_765_strain_DSM_765	GCF_000235605.1
Marinobacter_manganoxydans_MnI7_9_strain_MnI7_9	GCF_000235625.1
Crocosphaera_watsonii_WH_0003_strain_WH_0003	GCF_000235665.1
Prevotella_stercorea_DSM_18206_strain_DSM_18206	GCF_000235885.1
Fluoribacter_dumoffii_Tex_KL_strain_Tex_KL	GCF_000236145.1
Blattabacterium_sp._Cryptocercus_punctulatus_str_Cpu_strain_Cpu	GCF_000236405.1
Mesorhizobium_alhagi_CCNWXJ12_2_strain_CCNWXJ12_2	GCF_000236565.1
Sphaerochaeta_pleomorpha_str_Grapes_strain_Grapes	GCF_000236685.1
Owenweeksia_hongkongensis_DSM_17368_strain_DSM_17368	GCF_000236705.1
Achromobacter_arsenitoxydans_SY8_strain_SY8	GCF_000236785.1
Hungateiclostridium_clariflavum_DSM_19732_strain_DSM_19732	GCF_000237085.1
Simkania_negevensis_Z_strain_Z	GCF_000237205.1
Helicobacter_bizzozeronii_CIII_1_strain_CIII_1	GCF_000237285.1
Streptomyces_cattleya_NRRL_8057_DSM_46488_strain_NRRL_8057	GCF_000237305.1
Jonquetella_anthropi_DSM_22815_strain_DSM_22815	GCF_000237805.1
Thermanaerovibrio_velox_DSM_12556_strain_DSM_12556	GCF_000237825.1
Rickettsia_slovaca_13_B_strain_13_B	GCF_000237845.1
Oribacterium_parvum_ACB1_strain_ACB1	GCF_000238055.2
Oribacterium_asaccharolyticum_ACB7_strain_ACB7	GCF_000238075.1
Peptoanaerobacter_stomatis_strain_CM2	GCF_000238095.2
Pseudoalteromonas_spongiae_UST010723_006_strain_UST010723_006	GCF_000238255.3
Pseudoalteromonas_haloplanktis_ATCC_14393_strain_ATCC_14393	GCF_000238355.1
Pseudoalteromonas_arctica_A_37_1_2_strain_A_37_1_2	GCF_000238395.3
Mycoplasma_haemocanis_str_Illinois_strain_Illinois	GCF_000238995.1
Actinoalloteichus_spitiensis_RMV_1378_strain_RMV_1378	GCF_000239155.1
Anaeroglobus_geminatus_F0357_strain_F0357	GCF_000239275.1
Klebsiella_pneumoniae_subsp_pneumoniae_HS11286_strain_HS11286	GCF_000240185.1
Patulibacter_medicamentivorans_strain_I11	GCF_000240225.1
Oenococcus_kitaharae_DSM_17330_strain_DSM_17330	GCF_000241055.1
Gordonia_effusa_NBRC_100432_strain_NBRC_100432	GCF_000241305.1
Gordonia_amarae_NBRC_15530_strain_NBRC_15530	GCF_000241345.1
Sphingomonas_echinoides_ATCC_14820_strain_ATCC_14820	GCF_000241465.1
Acetobacter_pasteurianus_NBRC_101655_strain_NBRC_101655	GCF_000241585.2
Myroides_odoratimimus_CIP_101113_strain_CIP_101113	GCF_000242135.1
Stomatobaculum_longum_strain_ACC2	GCF_000242235.1
Frateuria_aurantia_DSM_6220_strain_DSM_6220	GCF_000242255.2
Dialister_succinatiphilus_YIT_11850_strain_YIT_11850	GCF_000242435.1
Singulisphaera_acidiphila_DSM_18658_strain_DSM_18658	GCF_000242455.2
Spirochaeta_africana_DSM_8902_strain_DSM_8902	GCF_000242595.2
Holophaga_foetida_DSM_6591_strain_DSM_6591	GCF_000242615.2
Solitalea_canadensis_DSM_3403_strain_DSM_3403	GCF_000242635.2
Sulfurimonas_gotlandica_GD1_strain_GD1	GCF_000242915.1
Prevotella_maculosa_OT_289_strain_OT_289	GCF_000243015.1
Prevotella_micans_F0438_strain_F0438	GCF_000243035.1
Niabella_soli_DSM_19437_strain_DSM_19437	GCF_000243115.2
Desulfitobacterium_dichloroeliminans_LMG_P_21439_strain_LMG_P_21439	GCF_000243135.2
Desulfitobacterium_dehalogenans_ATCC_51507_strain_ATCC_51507	GCF_000243155.2
Odoribacter_laneus_YIT_12061_strain_YIT_12061	GCF_000243215.1
Gillisia_limnaea_DSM_15749_strain_DSM_15749	GCF_000243235.1
Leptonema_illini_DSM_21528_strain_DSM_21528	GCF_000243335.1
Saccharomonospora_glauca_K62_strain_K62	GCF_000243395.2
Leptospira_kirschneri_serovar_Cynopteri_str_3522_CT_strain_3522_CT	GCF_000243695.2
Leptospira_broomii_serovar_Hurstbridge_str_5399_strain_5399	GCF_000243715.2
Leptospira_licerasiae_str_MMD4847_strain_MMD4847	GCF_000244715.1
Desulfosporosinus_youngiae_DSM_17734_strain_DSM_17734	GCF_000244895.1
Saccharomonospora_marina_XMU15_strain_XMU15	GCF_000244955.1
Saccharomonospora_cyanea_NA_134_strain_NA_134	GCF_000244975.1
Beggiatoa_alba_B18LD_strain_B18LD	GCF_000245015.1
Alishewanella_jeotgali_KCTC_22429_strain_KCTC_22429	GCF_000245735.1
Helcococcus_kunzii_ATCC_51366_strain_ATCC_51366	GCF_000245755.1
Facklamia_languida_CCUG_37842_strain_CCUG_37842	GCF_000245795.1
Treponema_pallidum_subsp_pertenue_str_SamoaD_strain_pertenue_Samoa_D	GCF_000246755.1
Niastella_koreensis_GR20_10_strain_GR20_10	GCF_000246855.1
Clostridium_arbusti_SL206_strain_SL206	GCF_000246895.1
Peptoniphilus_rhinitidis_1_13_strain_1_13	GCF_000246925.1
Myroides_injenensis_M09_0166_strain_M09_0166	GCF_000246945.1
Acetobacterium_woodii_DSM_1030_strain_DSM_1030	GCF_000247605.1
Gordonia_polyisoprenivorans_VH2_strain_VH2	GCF_000247715.1
Lactobacillus_gastricus_PS3_strain_PS3	GCF_000247775.1
Klebsiella_oxytoca_10_5243_strain_10_5243	GCF_000247855.1
Mobilicoccus_pelagius_NBRC_104925_strain_NBRC_104925	GCF_000247995.1
Gordonia_otitidis_NBRC_100426_strain_NBRC_100426	GCF_000248075.1
Saprospira_grandis_str_Lewin_strain_Lewin	GCF_000250635.1
Nocardia_brasiliensis_ATCC_700358_strain_HUJEG_1	GCF_000250675.2
Sutterella_parvirubra_YIT_11816_strain_YIT_11816	GCF_000250875.1
Flavobacterium_frigoris_PS1_strain_PS1	GCF_000252125.1
Deinococcus_gobiensis_I_0_strain_I_0	GCF_000252445.1
Riemerella_anatipestifer_ATCC_11845_DSM_15868_strain_ATCC_11845	GCF_000252855.1
Bartonella_clarridgeiae_73_strain_73	GCF_000253015.1
Parachlamydia_acanthamoebae_UV_7_strain_UV_7	GCF_000253035.1
Mycoplasma_leachii_99_014_6_strain_99_014_6	GCF_000253095.1
Thiomonas_arsenitoxydans_strain_3As	GCF_000253115.1
Flavobacterium_branchiophilum_FL_15_strain_FL_15	GCF_000253275.1
Desulfosporosinus_acidiphilus_SJ4_strain_SJ4	GCF_000255115.2
Marinitoga_piezophila_KA3_strain_KA3	GCF_000255135.1
Corallococcus_coralloides_DSM_2259_strain_DSM_2259	GCF_000255295.1
Rickettsia_helvetica_C9P9_strain_C9P9	GCF_000255355.1
Aquimarina_agarilytica_ZC1_strain_ZC1	GCF_000255455.1
Treponema_saccharophilum_DSM_2985_strain_DSM_2985	GCF_000255555.1
Schlesneria_paludicola_DSM_18645_strain_DSM_18645	GCF_000255655.1
Zavarzinella_formosa_DSM_19928_strain_DSM_19928	GCF_000255705.1
Herbaspirillum_lusitanum_P6_12_strain_P6_12	GCF_000256565.1
Vibrio_anguillarum_96F_strain_96F	GCF_000257165.1
Diplorickettsia_massiliensis_20B_strain_20B	GCF_000257395.1
Saccharomonospora_xinjiangensis_XJ_54_strain_XJ_54	GCF_000258175.1
Ignavibacterium_album_JCM_16511_strain_JCM_16511	GCF_000258405.1
Pedobacter_agri_PB92_strain_PB92	GCF_000258495.1
Paenibacillus_mucilaginosus_K02_strain_K02	GCF_000258535.2
Streptomyces_somaliensis_DSM_40738_strain_DSM_40738	GCF_000258595.1
Gillisia_marina_strain_CBA3202	GCF_000258765.1
Pseudoalteromonas_flavipulchra_JG1_strain_JG1	GCF_000259115.1
Providencia_stuartii_MRSN_2154_strain_MRSN_2154	GCF_000259175.1
Helicobacter_cetorum_MIT_00_7128_strain_MIT_00_7128	GCF_000259255.1
Joostella_marina_DSM_19592_strain_DSM_19592	GCF_000260115.1
Thiothrix_nivea_DSM_5205_strain_DSM_5205	GCF_000260135.1
Neisseria_sicca_VK64_strain_VK64	GCF_000260655.1
Imtechella_halotolerans_K1_strain_K1	GCF_000260835.1
Methylophaga_frappieri_strain_JAM7	GCF_000260965.1
Methylophaga_nitratireducenticrescens_strain_JAM1	GCF_000260985.4
Streptomyces_globisporus_C_1027_strain_C_1027	GCF_000261345.2
Bacillus_siamensis_KCTC_13613_strain_KCTC_13613	GCF_000262045.1
Aerococcus_viridans_LL1_strain_LL1	GCF_000262085.1
Pasteurella_bettyae_CCUG_2042_strain_CCUG_2042	GCF_000262245.1
Shimwellia_blattae_DSM_4481_NBRC_105725_strain_DSM_4481	GCF_000262305.1
Streptomyces_xiaopingdaonensis_strain_DUT_180	GCF_000262345.1
Microvirga_lotononidis_strain_WSM3557	GCF_000262405.1
Thermoanaerobacter_siderophilus_SR4_strain_SR4	GCF_000262445.1
Leptothrix_ochracea_L12_strain_L12	GCF_000262525.1
Prevotella_bivia_DSM_20514_strain_DSM_20514	GCF_000262545.1
Rickettsia_honei_RB_strain_RB	GCF_000263055.1
Rhodanobacter_spathiphylli_B39_strain_B39	GCF_000264295.1
Rhodanobacter_fulvus_Jip2_strain_Jip2	GCF_000264315.1
Tistrella_mobilis_KA081020_065_strain_KA081020_065	GCF_000264455.2
Edwardsiella_anguillarum_ET080813_strain_80813	GCF_000264765.2
Sphingobium_indicum_B90A_strain_B90A	GCF_000264945.2
Nitritalea_halalkaliphila_LW7_strain_LW7	GCF_000265075.1
Halomonas_smyrnensis_AAD6_strain_AAD6	GCF_000265245.1
Sulfurospirillum_barnesii_SES_3_strain_SES_3	GCF_000265295.1
Aequorivita_sublithincola_DSM_14238_strain_DSM_14238	GCF_000265385.1
Belliella_baltica_DSM_15883_strain_DSM_15883	GCF_000265405.1
Bernardetia_litoralis_DSM_6794_strain_DSM_6794	GCF_000265505.1
Turneriella_parva_DSM_21527_strain_DSM_21527	GCF_000266885.1
Acetomicrobium_mobile_DSM_13181_strain_DSM_13181	GCF_000266925.1
Desulfomonile_tiedjei_DSM_6799_strain_DSM_6799	GCF_000266945.1
Coprobacillus_cateniformis_strain_D6	GCF_000269565.1
Actinomyces_massiliensis_4401292_strain_4401292	GCF_000269805.1
Fictibacillus_macauensis_ZFHKF_1_strain_ZFHKF_1	GCF_000269865.1
Kitasatospora_setae_KM_6054_strain_KM_6054	GCF_000269985.1
Erysipelothrix_rhusiopathiae_str_Fujisawa_strain_Fujisawa	GCF_000270085.1
Microlunatus_phosphovorus_NM_1_strain_NM_1	GCF_000270245.1
Hydrocarboniphaga_effusa_AP103_strain_AP103	GCF_000271305.1
Rhizobium_leguminosarum_bv._viciae_WSM1455_strain_WSM1455	GCF_000271805.1
Alishewanella_agri_BL06_strain_BL06	GCF_000272005.1
Bacteroides_nordii_CL02T12C05_strain_CL02T12C05	GCF_000273175.1
Bacteroides_salyersiae_CL02T12C01_strain_CL02T12C01	GCF_000273235.1
Bifidobacterium_bifidum_NCIMB_41171_strain_NCIMB_41171	GCF_000273525.1
Halomonas_stevensii_S18214_strain_S18214	GCF_000275725.1
Scardovia_wiggsiae_F0424_strain_F0424	GCF_000275805.1
Moritella_dasanensis_ArB_0140_strain_ArB_0140	GCF_000276805.1
Rickettsia_prowazekii_str_Chernikova_strain_Chernikova	GCF_000277165.1
Rickettsia_typhi_str_TH1527_strain_TH1527	GCF_000277285.1
Sphingobium_xenophagum_QYY_strain_QYY	GCF_000277525.1
Bartonella_birtlesii_LL_WM9_strain_LL_WM9	GCF_000278095.1
Bartonella_washoeensis_Sb944nv_strain_Sb944nv	GCF_000278135.1
Bartonella_rattimassiliensis_15908_strain_15908	GCF_000278215.1
Bartonella_vinsonii_subsp_arupensis_OK_94_513_strain_OK_94_513	GCF_000278235.1
Bartonella_melophagi_K_2C_strain_K_2C	GCF_000278255.1
Bartonella_taylorii_8TBB_strain_8TBB	GCF_000278295.1
Melioribacter_roseus_P3M_2_strain_P3M_2	GCF_000279145.1
Bartonella_tamiae_Th307_strain_Th307	GCF_000279995.1
Alishewanella_aestuarii_B11_strain_B11	GCF_000280055.1
Streptomyces_auratus_AGR0001_strain_AGR0001	GCF_000280865.1
Myxococcus_hansupus_strain_contaminant_ex_DSM_436	GCF_000280925.3
Catenovulum_agarivorans_YM01_strain_YM01	GCF_000281085.1
Caldilinea_aerophila_DSM_14535_NBRC_104270_strain_DSM_14535	GCF_000281175.1
Bacillus_filamentosus_strain_2102	GCF_000283255.1
Oscillibacter_valericigenes_Sjm18_20_strain_Sjm18_20	GCF_000283575.1
Rickettsia_canadensis_str_CA410_strain_CA410	GCF_000283915.1
Phycisphaera_mikurensis_NBRC_102666_strain_NBRC_102666	GCF_000284115.1
Rickettsia_australis_str_Cutlack_strain_Cutlack	GCF_000284155.1
Rubrivivax_gelatinosus_IL144_strain_IL144	GCF_000284255.1
Actinoplanes_missouriensis_431_strain_431	GCF_000284295.1
Leptospirillum_ferrooxidans_C2_3_strain_C2_3	GCF_000284315.1
Caldisericum_exile_AZM16c01_strain_AZM16c01	GCF_000284335.1
Arcobacter_butzleri_ED_1_strain_ED_1	GCF_000284355.1
Bradyrhizobium_japonicum_USDA_6_strain_USDA_6	GCF_000284375.1
Pararhodospirillum_photometricum_DSM_122_strain_DSM_122	GCF_000284415.1
Halobacillus_halophilus_DSM_2266_strain_type_strain_DSM_2266	GCF_000284515.1
Marinobacter_hydrocarbonoclasticus_ATCC_49840_strain_ATCC_49840	GCF_000284615.1
Oceanobacillus_massiliensis_str_Ndiop_strain_Ndiop	GCF_000285495.1
Paenibacillus_senegalensis_JC66_strain_type_strain_JC66	GCF_000285515.1
Kurthia_massiliensis_strain_JC30	GCF_000285555.1
Kurthia_senegalensis_strain_type_strain_JC8E	GCF_000285595.1
Brevibacterium_senegalense_strain_JC43	GCF_000285835.1
Mycoplasma_gallisepticum_VA94_7994_1_7P_strain_VA94_7994_1_7P	GCF_000286675.1
Vibrio_rumoiensis_1S_45_strain_1S_45	GCF_000286955.2
Vibrio_ordalii_FS_238_strain_FS_238	GCF_000287155.2
Haemophilus_sputorum_HK_2154_strain_HK_2154	GCF_000287615.1
Phaeospirillum_molischianum_DSM_120_strain_DSM_120	GCF_000294655.1
Virgibacillus_halodenitrificans_1806_strain_1806	GCF_000294755.1
Bacillus_oceanisediminis_2691_strain_2691	GCF_000294775.2
Actinomyces_timonensis_DSM_23838_strain_7400942	GCF_000295095.1
Indibacter_alkaliphilus_LW1_strain_LW1	GCF_000295935.2
Corynebacterium_otitidis_ATCC_51513_strain_ATCC_51513	GCF_000296405.1
Slackia_piriformis_YIT_12062_strain_YIT_12062	GCF_000296445.1
Barnesiella_intestinihominis_YIT_11860_strain_YIT_11860	GCF_000296465.1
Rheinheimera_nanhaiensis_E407_8_strain_E407_8	GCF_000296695.1
Fibrisoma_limi_BUZ_3_strain_BUZ_3	GCF_000296815.2
Lactobacillus_hominis_DSM_23910_CRBIP_24.179_strain_type_strain_CRBIP_24.179	GCF_000296835.1
Lactobacillus_pasteurii_DSM_23907_CRBIP_24.76_strain_type_strain_CRBIP_24.76	GCF_000297025.1
Sulfuricella_denitrificans_skB26_strain_skB26	GCF_000297055.2
Caloramator_australicus_RC3_strain_RC3	GCF_000297115.1
Nitrolancea_hollandica_Lb_strain_Lb	GCF_000297255.1
Micromonospora_lupini_str_Lupac_08_strain_Lupac_08	GCF_000297395.2
Staphylococcus_massiliensis_CCUG_55927_strain_CCUG_55927	GCF_000298075.1
Lactobacillus_buchneri_subsp_silagei_CD034_strain_CD034	GCF_000298115.2
Gordonia_rhizosphera_NBRC_16068_strain_NBRC_16068	GCF_000298195.1
Gordonia_namibiensis_NBRC_108229_strain_NBRC_108229	GCF_000298235.1
Cecembia_lonarensis_LW9_strain_LW9	GCF_000298295.1
Bacillus_bingmayongensis_strain_FJAT_13831	GCF_000299035.1
Microbacterium_barkeri_2011_R4_strain_2011_R4	GCF_000299315.2
Alcanivorax_pacificus_W11_5_strain_W11_5	GCF_000299335.2
Gottschalkia_acidurici_9a_strain_9a	GCF_000299355.1
Oceaniovalibus_guishaninsula_JLT2003_strain_JLT2003	GCF_000299575.1
Idiomarina_xiamenensis_10_D_4_strain_10_D_4	GCF_000299895.1
Gallaecimonas_xiamenensis_3_C_1_strain_3_C_1	GCF_000299915.1
Alcanivorax_dieselolei_B5_strain_B5	GCF_000300005.1
Paraburkholderia_phenoliruptrix_BR3459a_strain_BR3459a	GCF_000300095.1
Leuconostoc_carnosum_JB16_strain_JB16	GCF_000300135.1
Clostridium_tunisiense_TJ_strain_TJ	GCF_000300195.1
Thalassospira_profundimaris_WP0211_strain_WP0211	GCF_000300275.1
Nitratireductor_pacificus_pht_3B_strain_pht_3B	GCF_000300335.1
Gayadomonas_joobiniege_G7_strain_G7	GCF_000300815.1
Agrobacterium_albertimagni_AOL15_strain_AOL15	GCF_000300855.1
Galbibacter_marinus_strain_ck_I2_15	GCF_000300875.1
Herbaspirillum_frisingense_GSF30_strain_GSF30	GCF_000300975.2
Alcanivorax_hongdengensis_A_11_3_strain_A_11_3	GCF_000300995.1
Facklamia_hominis_CCUG_36813_strain_CCUG_36813	GCF_000301035.1
Pedobacter_arcticus_A12_strain_A12	GCF_000302595.1
Bacteroides_finegoldii_CL09T03C10_strain_CL09T03C10	GCF_000304195.1
Microbacterium_yannicii_PS01_strain_PS01	GCF_000304335.1
Bacillus_psychrosaccharolyticus_ATCC_23296_strain_ATCC_23296	GCF_000305495.1
Simiduia_agarivorans_SA1_DSM_21679_strain_SA1_DSM_21679	GCF_000305785.2
Thermacetogenium_phaeum_DSM_12270_strain_DSM_12270	GCF_000305935.1
Leptospira_fainei_serovar_Hurstbridge_str_BUT_6_strain_BUT_6	GCF_000306235.2
Leptospira_noguchii_serovar_Panama_str_CZ214_strain_CZ214	GCF_000306255.2
Modestobacter_marinus_strain_BC501	GCF_000306785.1
Bordetella_pertussis_18323_strain_18323	GCF_000306945.1
Amphibacillus_jilinensis_Y1_strain_Y1	GCF_000306965.1
Desulfobacula_toluolica_Tol2_strain_Tol2	GCF_000307105.1
Amphibacillus_xylanus_NBRC_15112_strain_NBRC_15112	GCF_000307165.1
Oscillibacter_ruminantium_GH1_strain_GH1	GCF_000307265.1
Parabacteroides_johnsonii_CL02T12C29_strain_CL02T12C29	GCF_000307375.1
Bacillus_azotoformans_LMG_9581_strain_LMG_9581	GCF_000307855.1
Bacillus_bataviensis_LMG_21833_strain_LMG_21833	GCF_000307875.1
Levyella_massiliensis_strain_9403326	GCF_000308275.2
Afipia_birgiae_34632_strain_34632	GCF_000308295.2
Legionella_tunisiensis_strain_LegM	GCF_000308315.1
Nocardia_aobensis_NBRC_100429_strain_NBRC_100429	GCF_000308375.1
Nocardia_asiatica_NBRC_100129_strain_NBRC_100129	GCF_000308415.1
Nocardia_araoensis_NBRC_100135_strain_NBRC_100135	GCF_000308435.1
Nocardia_abscessus_NBRC_100374_strain_NBRC_100374	GCF_000308455.1
Nocardia_brevicatena_NBRC_12119_strain_NBRC_12119	GCF_000308495.1
Nocardia_exalbida_NBRC_100660_strain_NBRC_100660	GCF_000308575.1
Nocardia_higoensis_NBRC_100133_strain_NBRC_100133	GCF_000308595.1
Nocardia_jiangxiensis_NBRC_101359_strain_NBRC_101359	GCF_000308615.1
Nocardia_niigatensis_NBRC_100131_strain_NBRC_100131	GCF_000308655.1
Nocardia_paucivorans_NBRC_100373_strain_NBRC_100373	GCF_000308675.1
Nocardia_takedensis_NBRC_100417_strain_NBRC_100417	GCF_000308695.1
Nocardia_pneumoniae_NBRC_100136_strain_NBRC_100136	GCF_000308755.1
Nocardia_testacea_NBRC_100365_strain_NBRC_100365	GCF_000308775.1
Nocardia_thailandica_NBRC_100428_strain_NBRC_100428	GCF_000308795.1
Nocardia_concava_NBRC_100430_strain_NBRC_100430	GCF_000308815.1
Nocardia_vinacea_NBRC_16497_strain_NBRC_16497	GCF_000308835.1
Nocardia_veterana_NBRC_100344_strain_NBRC_100344	GCF_000308855.1
Nocardia_transvalensis_NBRC_15921_strain_NBRC_15921	GCF_000308875.1
Occidentia_massiliensis_strain_Os18	GCF_000309075.1
Nodosilinea_nodulosa_PCC_7104_strain_PCC_7104	GCF_000309385.1
Thermus_oshimai_JL_2_strain_JL_2	GCF_000309885.1
Thauera_aminoaromatica_S2_strain_S2	GCF_000310185.1
Thauera_phenylacetica_B4P_strain_B4P	GCF_000310225.1
Bacillus_massiliosenegalensis_JC6_strain_JC6	GCF_000311725.1
Anaerococcus_obesiensis_ph10_strain_ph10	GCF_000311745.1
Brevibacillus_massiliensis_strain_phR	GCF_000311785.1
Peptoniphilus_grossensis_ph5_strain_ph5	GCF_000311825.1
Enorma_massiliensis_phI	GCF_000311845.1
Peptoniphilus_obesi_ph1_strain_ph1	GCF_000311865.1
Kallipyga_massiliensis_ph2_strain_ph2	GCF_000311985.1
Peptoniphilus_timonensis_JC401_strain_JC401	GCF_000312025.1
Noviherbaspirillum_massiliense_JC206_strain_JC206	GCF_000312045.1
Aeromicrobium_massiliense_JC14_strain_JC14	GCF_000312105.1
Timonella_senegalensis_JC301	GCF_000312125.1
Prevotella_conceptionensis_9403948_strain_9403948	GCF_000312305.1
Anaerococcus_provencensis_strain_9402080	GCF_000312365.2
Lactobacillus_ingluviei_str_Autruche_4_strain_Autruche_4	GCF_000312405.1
Reyranella_massiliensis_521_strain_521	GCF_000312425.1
Phocaeicola_abscessus_CCUG_55929_strain_CCUG_55929	GCF_000312445.1
Fenollaria_massiliensis_strain_9401234	GCF_000312505.2
Bartonella_florencae_strain_R4	GCF_000312525.1
Bartonella_senegalensis_OS02_strain_OS02	GCF_000312545.1
Bartonella_rattaustraliani_AUST_NH4_strain_AUST_NH4	GCF_000312565.1
Bartonella_queenslandensis_AUST_NH15_strain_AUST_NH15	GCF_000312585.1
Rhizobium_mesoamericanum_STM3625_strain_STM3625	GCF_000312665.1
Leptospira_santarosai_serovar_Shermani_str_LT_821_strain_LT_821	GCF_000313175.2
Parageobacillus_caldoxylosilyticus_CIC9_strain_CIC9	GCF_000313345.1
Mycoplasma_hyorhinis_SK76_strain_SK76	GCF_000313635.1
Catellicoccus_marimammalium_M35_04_3_strain_M35_04_3	GCF_000313915.1
Spirulina_subsalsa_PCC_9445_strain_PCC_9445	GCF_000314005.1
Afipia_broomeae_ATCC_49717_strain_ATCC_49717	GCF_000314675.2
Providencia_burhodogranariea_DSM_19968_strain_DSM_19968	GCF_000314855.2
Providencia_sneebia_DSM_19967_strain_DSM_19967	GCF_000314895.2
Paraglaciecola_agarilytica_NO2_strain_NO2	GCF_000314935.1
Aliiglaciecola_lipolytica_E3_strain_E3	GCF_000314975.1
Paraglaciecola_arctica_BSs20135_strain_BSs20135	GCF_000314995.1
Paraglaciecola_polaris_LMG_21857_strain_LMG_21857	GCF_000315055.1
Paraglaciecola_psychrophila_170_strain_170	GCF_000315075.1
Paenibacillus_popilliae_ATCC_14706_strain_ATCC_14706	GCF_000315235.1
Desulfotomaculum_hydrothermale_Lam5_DSM_18033_strain_Lam5	GCF_000315365.1
Alloiococcus_otitis_ATCC_51267_strain_ATCC_51267	GCF_000315445.1
Actinobaculum_massiliense_ACS_171_V_Col2_strain_ACS_171_V_COL2	GCF_000315465.1
Bacteroides_oleiciplenus_YIT_12058_strain_YIT_12058	GCF_000315485.1
Mastigocladopsis_repens_PCC_10914_strain_PCC_10914	GCF_000315565.1
Caenispirillum_salinarum_AK4_strain_AK4	GCF_000315795.1
Paenibacillus_sonchi_X19_5_strain_X19_5	GCF_000316285.1
Cyanobium_gracile_PCC_6307_strain_PCC_6307	GCF_000316515.1
Pleurocapsa_sp._PCC_7327_strain_PCC_7327	GCF_000317025.1
Oscillatoria_acuminata_PCC_6304_strain_PCC_6304	GCF_000317105.1
Chroococcidiopsis_thermalis_PCC_7203_strain_PCC_7203	GCF_000317125.1
Chamaesiphon_minutus_PCC_6605_strain_PCC_6605	GCF_000317145.1
Lactobacillus_saerimneri_30a_strain_30a	GCF_000317165.1
Fischerella_muscicola_PCC_7414_strain_PCC_7414	GCF_000317205.1
Chlorogloeopsis_fritschii_PCC_6912_strain_PCC_6912	GCF_000317285.1
Calothrix_sp._PCC_6303_strain_PCC_6303	GCF_000317435.1
Oscillatoria_nigro_viridis_PCC_7112_strain_PCC_7112	GCF_000317475.1
Crinalium_epipsammum_PCC_9333_strain_PCC_9333	GCF_000317495.1
Cylindrospermum_stagnale_PCC_7417_strain_PCC_7417	GCF_000317535.1
Stanieria_cyanosphaera_PCC_7437_strain_PCC_7437	GCF_000317575.1
Dactylococcopsis_salina_PCC_8305_strain_PCC_8305	GCF_000317615.1
Cyanobacterium_aponinum_PCC_10605_strain_PCC_10605	GCF_000317675.1
Deinococcus_peraridilitoris_DSM_19664_strain_DSM_19664	GCF_000317835.1
Prevotella_saccharolytica_F0055_strain_F0055	GCF_000318195.2
Porphyromonas_catoniae_F0037_strain_F0037	GCF_000318215.2
Spiribacter_salinus_M19_40_strain_M19_40	GCF_000319575.2
Weissella_ceti_NC36_strain_NC36	GCF_000320345.1
Moraxella_macacae_0408225_strain_0408225	GCF_000320365.1
Clostridium_celatum_DSM_1785_strain_DSM_1785	GCF_000320405.1
Anaerococcus_senegalensis_JC48_strain_type_strain_JC17	GCF_000321005.1
Peptoniphilus_senegalensis_JC140_strain_type_strain_JC140	GCF_000321025.1
Metakosakonia_massiliensis_JC163_strain_type_strain_JC163	GCF_000321045.1
Enorma_timonensis_strain_GD5	GCF_000321165.1
Alistipes_ihumii_AP11_strain_AP11	GCF_000321205.1
Thioalkalivibrio_nitratireducens_DSM_14787_strain_DSM_14787	GCF_000321415.2
Echinicola_vietnamensis_DSM_17526_strain_DSM_17526	GCF_000325705.1
Thioflavicoccus_mobilis_8321_strain_8321	GCF_000327045.1
Holdemania_massiliensis_AP2_strain_AP2	GCF_000327285.1
Mycoplasma_feriruminatoris_strain_G5847	GCF_000327395.1
Thermoanaerobacterium_thermosaccharolyticum_M0795_strain_M0795	GCF_000328545.1
Halobacteroides_halobius_DSM_5150_strain_DSM_5150	GCF_000328625.1
Saccharothrix_espanaensis_DSM_44229_strain_type_strain_DSM_44229	GCF_000328705.1
Mycoplasma_cynos_C142_strain_C142	GCF_000328725.1
Spiroplasma_melliferum_IPMB4A_strain_IPMB4A	GCF_000328865.1
Salinicoccus_carnicancri_Crm_strain_Crm	GCF_000330705.1
Mariniradius_saccharolyticus_AK6_strain_AK6	GCF_000330725.2
Rhizobium_tropici_CIAT_899_strain_CIAT_899	GCF_000330885.1
Desulfovibrio_hydrothermalis_AM13_DSM_14728_strain_AM13_DSM_14728	GCF_000331025.1
Fibrella_aestuarina_BUZ_2_strain_BUZ_2	GCF_000331105.1
Photobacterium_marinum_strain_AK15	GCF_000331515.1
Fulvivirga_imtechensis_AK7_strain_AK7	GCF_000331535.1
Bacillus_oryziterrae_strain_ZYK	GCF_000331575.1
Lawsonia_intracellularis_N343_strain_N343	GCF_000331715.1
Myxococcus_stipitatus_DSM_14675_strain_DSM_14675	GCF_000331735.1
Thermoclostridium_stercorarium_subsp_stercorarium_DSM_8532_strain_DSM_8532	GCF_000331995.1
Nonlabens_dokdonensis_DSW_6_strain_DSW_6	GCF_000332115.1
Kamptonema_formosum_PCC_6407_strain_PCC_6407	GCF_000332155.1
Geminocystis_herdmanii_PCC_6308_strain_PCC_6308	GCF_000332235.1
Fortiea_contorta_PCC_7126_strain_PCC_7126	GCF_000332295.1
Prochlorothrix_hollandica_PCC_9006_CALU_1027_strain_PCC_9006	GCF_000332315.1
Leptospira_terpstrae_serovar_Hualin_str_LT_11_33_ATCC_700639_strain_LT_11_33	GCF_000332495.1
Leptospira_wolbachii_serovar_Codice_str_CDC_strain_CDC	GCF_000332515.2
Gordonia_aichiensis_NBRC_108223_strain_NBRC_108223	GCF_000332975.1
Gordonia_hirsuta_DSM_44140_NBRC_16056_strain_NBRC_16056	GCF_000333015.1
Gordonia_sihwensis_NBRC_108236_strain_NBRC_108236	GCF_000333035.1
Grimontia_indica_strain_AK16	GCF_000333895.2
Alkalihalobacillus_ligniniphilus_strain_L1	GCF_000334155.1
Halomonas_jeotgali_Hwa_strain_Hwa	GCF_000334215.1
Gordonia_soli_NBRC_108243_strain_NBRC_108243	GCF_000334455.1
Dyella_ginsengisoli_LA_4_strain_LA_4	GCF_000334915.1
Erwinia_toletana_DAPP_PG_735_strain_DAPP_PG_735	GCF_000336255.1
Pseudomonas_poae_RE*1_1_14_strain_RE*1_1_14	GCF_000336465.1
Afipia_clevelandensis_ATCC_49720_strain_ATCC_49720	GCF_000336555.1
Brachybacterium_muris_UCD_AY4_strain_UCD_AY4	GCF_000338055.1
Eggerthia_catenaformis_OT_569_DSM_20559_strain_OT_569	GCF_000340375.1
Oceanobacillus_kimchii_X50_strain_X50	GCF_000340475.1
Nodularia_spumigena_CCY9414_strain_CCY9414	GCF_000340565.2
Clostridium_saccharoperbutylacetonicum_N1_4HMT_strain_N1_4HMT	GCF_000340885.1
Nocardiopsis_kunsanensis_DSM_44524_strain_DSM_44524	GCF_000340965.1
Nocardiopsis_valliformis_DSM_45023_strain_DSM_45023	GCF_000340985.1
Nocardiopsis_alkaliphila_YIM_80379_strain_YIM_80379	GCF_000341005.1
Nocardiopsis_salina_YIM_90010_strain_YIM_90010	GCF_000341025.1
Paraburkholderia_kururiensis_M130_strain_M130	GCF_000341045.1
Nocardiopsis_halotolerans_DSM_44410_strain_DSM_44410	GCF_000341065.1
Nocardiopsis_ganjiahuensis_DSM_45031_strain_DSM_45031	GCF_000341085.1
Nocardiopsis_potens_DSM_45234_strain_DSM_45234	GCF_000341105.1
Nocardiopsis_lucentensis_DSM_44048_strain_DSM_44048	GCF_000341125.1
Nocardiopsis_xinjiangensis_YIM_90004_strain_YIM_90004	GCF_000341145.1
Nocardiopsis_chromatogenes_YIM_90109_strain_YIM_90109	GCF_000341185.1
Nocardiopsis_baichengensis_YIM_90130_strain_YIM_90130	GCF_000341205.1
Nocardiopsis_halophila_DSM_44494_strain_DSM_44494	GCF_000341245.1
Nocardiopsis_prasina_DSM_43845_strain_DSM_43845	GCF_000341265.1
Corynebacterium_halotolerans_YIM_70093_DSM_44683_strain_YIM_70093_DSM_44683	GCF_000341345.1
Bartonella_australis_Aust_NH1_strain_Aust_NH1	GCF_000341355.1
Desulfocapsa_sulfexigens_DSM_10523_strain_DSM_10523	GCF_000341395.1
Nitrospina_gracilis_3_211_strain_3_211	GCF_000341545.2
Pseudodesulfovibrio_piezophilus_C1TLV30_strain_type_strain_C1TLV30	GCF_000341895.1
Amycolatopsis_decaplanina_DSM_44594_strain_DSM_44594	GCF_000342005.1
Magnetospirillum_caucaseum_strain_SO_1	GCF_000342045.1
Streptomyces_gancidicus_BKS_13_15_strain_BKS_13_15	GCF_000342345.1
Gordonia_malaquae_NBRC_108250_strain_NBRC_108250	GCF_000344135.1
Corynebacterium_callunae_DSM_20147_strain_DSM_20147	GCF_000344785.1
Bradyrhizobium_oligotrophicum_S58_strain_S58	GCF_000344805.1
Rhodopirellula_maiorica_SM1_strain_SM1	GCF_000346295.1
Rhodopirellula_europaea_SH398_strain_SH398	GCF_000346315.1
Scytonema_hofmannii_PCC_7110_strain_PCC_7110	GCF_000346485.2
Rhodopirellula_sallentina_SM41_strain_SM41	GCF_000346505.1
Nafulsella_turpanensis_ZLM_10_strain_ZLM_10	GCF_000346615.1
Marinobacter_santoriniensis_NKSG1_strain_NKSG1	GCF_000347775.1
Xanthomarina_gelatinilytica_strain_AK20	GCF_000348685.1
Bdellovibrio_exovorus_JSS_strain_JSS	GCF_000348725.1
Ilumatobacter_coccineus_YM16_304_strain_YM16_304	GCF_000348785.1
Blattabacterium_cuenoti_BPAA_strain_BPAA	GCF_000348805.1
Cesiribacter_andamanensis_AMV16_strain_AMV16	GCF_000348925.1
Paeniglutamicibacter_gangotriensis_Lz1y_strain_Lz1y	GCF_000348945.1
Methylophaga_lonarensis_MPL_strain_MPL	GCF_000349205.1
Streptomyces_davaonensis_JCM_4913_strain_JCM_4913	GCF_000349325.1
Mesorhizobium_metallidurans_STM_2683_strain_STM_2683	GCF_000350085.1
Richelia_intracellularis_HH01_strain_HH01	GCF_000350105.1
Ilumatobacter_nonamiensis_YM16_303_strain_YM16_303	GCF_000350145.1
Halanaerobium_saccharolyticum_subsp_saccharolyticum_DSM_6643_strain_type_strain_DSM_6643	GCF_000350165.1
Leucobacter_salsicius_M1_8_strain_M1_8	GCF_000350525.1
Desulfotignum_phosphitoxidans_DSM_13687_strain_DSM_13687	GCF_000350545.1
Thalassolituus_oleivorans_MIL_1_strain_MIL_1	GCF_000355675.1
Nitrosospira_lacus_strain_APG3	GCF_000355765.4
Psychroflexus_gondwanensis_ACAM_44_strain_ACAM_44	GCF_000355905.1
Gracilibacillus_halophilus_YIM_C55.5_strain_YIM_C55.5	GCF_000359605.1
Rhizobium_freirei_PRF_81_strain_PRF_81	GCF_000359745.1
Eubacterium_plexicaudatum_ASF492_strain_ASF492	GCF_000364225.1
Atopobium_minutum_10063974_strain_10063974	GCF_000364325.1
Methylobacterium_mesophilicum_SR1.6_6_strain_SR1.6_6	GCF_000364445.2
Marinobacter_nanhaiticus_D15_8W_strain_D15_8W	GCF_000364845.1
Limimaricola_hongkongensis_DSM_17492_strain_UST950701_009P	GCF_000365005.1
Robiginitomaculum_antarcticum_DSM_21748_strain_DSM_21748	GCF_000365025.1
Streptomyces_prunicolor_NBRC_13075_strain_NBRC_13075	GCF_000367365.1
Anoxybacillus_flavithermus_NBRC_109594_strain_NBRC_109594	GCF_000367505.1
Tetrasphaera_elongata_Lp2_strain_Lp2	GCF_000367525.1
Mycoplasma_auris_15026_strain_15026	GCF_000367765.1
Acinetobacter_bohemicus_ANC_3994_strain_ANC_3994	GCF_000367925.1
Acinetobacter_proteolyticus_strain_NIPH_809	GCF_000367945.1
Acinetobacter_parvus_DSM_16617_CIP_108168_strain_CIP_108168	GCF_000368025.1
Acinetobacter_gerneri_DSM_14967_CIP_107464_strain_CIP_107464	GCF_000368565.1
Acinetobacter_venetianus_RAG_1_CIP_110063_strain_CIP_110063	GCF_000368585.1
Acinetobacter_soli_NIPH_2899_strain_NIPH_2899	GCF_000368725.1
Acinetobacter_johnsonii_ANC_3681_strain_ANC_3681	GCF_000368805.1
Acinetobacter_bouvetii_DSM_14964_CIP_107468_strain_CIP_107468	GCF_000368865.1
Acinetobacter_beijerinckii_CIP_110307_strain_CIP_110307	GCF_000369005.1
Acinetobacter_variabilis_strain_NIPH_2171	GCF_000369625.1
Acinetobacter_colistiniresistens_strain_NIPH_1859	GCF_000369765.1
Clostridium_thermobutyricum_strain_209318	GCF_000371465.1
Clostridium_bolteae_90A9_strain_90A9	GCF_000371705.1
Actinopolyspora_halophila_DSM_43834_strain_DSM_43834	GCF_000371785.1
Amycolatopsis_methanolica_239_strain_239	GCF_000371885.1
Thiolinea_disciformis_DSM_14473_strain_DSM_14473	GCF_000371925.1
Corynebacterium_capitovis_DSM_44611_strain_DSM_44611	GCF_000372085.1
Corynebacterium_ciconiae_DSM_44920_strain_DSM_44920	GCF_000372385.1
Corynebacterium_ulceribovis_DSM_45146_strain_DSM_45146	GCF_000372445.1
Kribbella_catacumbae_DSM_19601_strain_DSM_19601	GCF_000372465.1
Cupriavidus_neocaledonicus_strain_STM6070	GCF_000372525.1
Marinobacter_gelidimuriae_strain_BF04_CF_4	GCF_000372805.1
Methylosarcina_fibrata_AML_C10_strain_AML_C10	GCF_000372865.1
Methyloversatilis_thermotolerans_strain_3t	GCF_000372885.1
Paraburkholderia_tuberum_strain_WSM4176	GCF_000372945.1
Rhizobium_gallicum_bv._gallicum_R602sp_strain_R602sp	GCF_000373025.1
Lewinella_persica_DSM_23188_strain_DSM_23188	GCF_000373105.1
Prevotella_paludivivens_DSM_17968_JCM_13650_strain_DSM_17968	GCF_000373185.1
Calidithermus_timidus_DSM_17022_strain_DSM_17022	GCF_000373205.1
Echinicola_pacifica_DSM_19836_strain_DSM_19836	GCF_000373245.1
Pontibacter_roseus_DSM_17521_strain_DSM_17521	GCF_000373265.1
Frankia_discariae_strain_BCU110501	GCF_000373365.1
Thiobacillus_thioparus_DSM_505_strain_DSM_505	GCF_000373385.1
Dasania_marina_DSM_21967_strain_DSM_21967	GCF_000373485.1
Alkalispirochaeta_alkalica_DSM_8900_strain_DSM_8900	GCF_000373545.1
Legionella_shakespearei_DSM_23087_strain_DSM_23087	GCF_000373765.1
Erysipelothrix_tonsillarum_DSM_14972_strain_DSM_14972	GCF_000373785.1
Actinopolymorpha_alba_DSM_45243_strain_DSM_45243	GCF_000373925.1
Uliginosibacterium_gangwonense_DSM_18521_strain_DSM_18521	GCF_000373965.1
Desulfobacter_curvatus_DSM_3379_strain_DSM_3379	GCF_000373985.1
Kiloniella_laminariae_DSM_19542_strain_DSM_19542	GCF_000374005.1
Spirosoma_panaciterrae_DSM_21099_strain_DSM_21099	GCF_000374025.1
Segetibacter_koreensis_DSM_18137_strain_DSM_18137	GCF_000374045.1
Spirosoma_luteum_DSM_19990_strain_DSM_19990	GCF_000374065.1
Spirosoma_spitsbergense_DSM_19989_strain_DSM_19989	GCF_000374085.1
Kangiella_aquimarina_DSM_16071_strain_DSM_16071	GCF_000374105.1
Niabella_aurantiaca_DSM_17617_strain_DSM_17617	GCF_000374125.1
Neomegalonema_perideroedes_DSM_15528_strain_DSM_15528	GCF_000374145.1
Frankia_elaeagni_strain_BMG5.12	GCF_000374165.1
Actinobacillus_capsulatus_DSM_19761_strain_DSM_19761	GCF_000374285.1
Actinomadura_flavalba_DSM_45200_strain_DSM_45200	GCF_000374305.1
Allofustis_seminis_DSM_15817_strain_DSM_15817	GCF_000374325.1
Bacillus_acidiproducens_DSM_23148_strain_DSM_23148	GCF_000374345.1
Bacteroides_gallinarum_DSM_18171_JCM_13658_strain_DSM_18171	GCF_000374365.1
Riemerella_columbina_DSM_16469_strain_DSM_16469	GCF_000374405.1
Actinokineospora_enzanensis_DSM_44649_strain_DSM_44649	GCF_000374445.1
Ahrensia_kielensis_DSM_5890_strain_DSM_5890	GCF_000374465.1
Algicola_sagamiensis_DSM_14643_strain_DSM_14643	GCF_000374485.1
Amorphus_coralli_DSM_19760_strain_DSM_19760	GCF_000374525.1
Anaeromusa_acidaminophila_DSM_3853_strain_DSM_3853	GCF_000374545.1
Bacillus_fordii_DSM_16014_CIP_108821_strain_DSM_16014	GCF_000374565.1
Bacteroides_barnesiae_DSM_18169_JCM_13652_strain_DSM_18169	GCF_000374585.1
Brachymonas_chironomi_DSM_19884_strain_DSM_19884	GCF_000374625.1
Arhodomonas_aquaeolei_DSM_8974_strain_DSM_8974	GCF_000374645.1
Chitiniphilus_shinanonensis_DSM_23277_strain_DSM_23277	GCF_000374805.1
Paenibacillus_sanguinis_2301083_DSM_16941_strain_DSM_16941	GCF_000374825.1
Paenibacillus_terrigena_DSM_21567_strain_DSM_21567	GCF_000374845.1
Corynebacterium_mastitidis_DSM_44356_strain_DSM_44356	GCF_000375365.1
Bacteroides_propionicifaciens_DSM_19291_JCM_14649_strain_DSM_19291	GCF_000375405.1
Gracilimonas_tropica_DSM_19535_strain_DSM_19535	GCF_000375425.1
Balneola_vulgaris_DSM_17893_strain_DSM_17893	GCF_000375465.1
Desulfovibrio_oxyclinae_DSM_11498_strain_DSM_11498	GCF_000375485.1
Kordiimonas_gwangyangensis_DSM_19435_JCM_12864_strain_DSM_19435	GCF_000375545.1
Porphyromonas_bennonis_DSM_23058_JCM_16335_strain_DSM_23058	GCF_000375645.1
Effusibacillus_pohliae_DSM_22757_strain_DSM_22757	GCF_000376225.1
Acaricomes_phytoseiuli_DSM_14247_strain_DSM_14247	GCF_000376245.1
Thermus_igniterrae_ATCC_700962_strain_ATCC_700962	GCF_000376265.1
Desulfurispora_thermophila_DSM_16022_strain_DSM_16022	GCF_000376385.1
Dysgonomonas_mossii_DSM_22836_strain_DSM_22836	GCF_000376405.1
Tropheryma_whipplei_str_Neuro14_strain_Neuro14	GCF_000376505.2
Epibacterium_mobile_F1926_strain_F1926	GCF_000376545.2
Streptomyces_hokutonensis_strain_R1_NS_10	GCF_000376565.1
Meiothermus_ruber_DSM_1279_strain_DSM_1279	GCF_000376665.1
Hahella_ganghwensis_DSM_17046_strain_DSM_17046	GCF_000376785.1
Henriciella_marina_DSM_19595_strain_DSM_19595	GCF_000376805.1
Demetria_terragena_DSM_11295_strain_DSM_11295	GCF_000376825.1
Alloscardovia_criceti_DSM_17774_strain_DSM_17774	GCF_000376885.1
Leeia_oryzae_DSM_17879_strain_DSM_17879	GCF_000376945.1
Streptococcus_minor_DSM_17118_strain_DSM_17118	GCF_000377005.1
Paenibacillus_massiliensis_2301065_DSM_16942_strain_DSM_16942	GCF_000377505.1
Prevotella_veroralis_DSM_19559_JCM_6290_strain_DSM_19559	GCF_000377625.1
Halomonas_zhanjiangensis_DSM_21076_strain_DSM_21076	GCF_000377665.1
Salsuginibacillus_kocurii_DSM_18087_strain_DSM_18087	GCF_000377705.1
Gilvimarinus_chinensis_DSM_19667_strain_DSM_19667	GCF_000377745.1
Gracilibacillus_lacisalsi_DSM_19029_strain_DSM_19029	GCF_000377765.1
Sporolactobacillus_vineae_DSM_21990_SL153_strain_DSM_21990	GCF_000377985.1
Coprothermobacter_platensis_DSM_11748_strain_DSM_11748	GCF_000378005.1
Marinobacterium_rhizophilum_DSM_18822_strain_DSM_18822	GCF_000378045.1
Prevotella_loescheii_DSM_19665_JCM_12249_ATCC_15930_strain_DSM_19665	GCF_000378085.1
Rubritalea_marina_DSM_17716_strain_DSM_17716	GCF_000378105.1
Rudaea_cellulosilytica_DSM_22992_strain_DSM_22992	GCF_000378125.1
Saccharibacillus_kuerlensis_DSM_22868_strain_DSM_22868	GCF_000378145.1
Saccharibacter_floricola_DSM_15669_strain_DSM_15669	GCF_000378165.1
Salinimonas_chungwhensis_DSM_16280_strain_DSM_16280	GCF_000378185.1
Sediminispirochaeta_bajacaliforniensis_DSM_16054_strain_DSM_16054	GCF_000378205.1
Methylophilus_methylotrophus_DSM_46235_ATCC_53528_strain_ATCC_53528	GCF_000378225.1
Aromatoleum_toluclasticum_ATCC_700605_strain_MF63	GCF_000378245.1
Hirschia_maritima_DSM_19733_strain_DSM_19733	GCF_000378345.1
Paenibacillus_daejeonensis_DSM_15491_strain_DSM_15491	GCF_000378385.1
Succinimonas_amylolytica_DSM_2873_strain_DSM_2873	GCF_000378405.1
Cohnella_laeviribosi_DSM_21336_strain_DSM_21336	GCF_000378425.1
Deinococcus_aquatilis_DSM_23025_strain_DSM_23025	GCF_000378445.1
Elioraea_tepidiphila_DSM_17972_strain_DSM_17972	GCF_000378465.1
Flavobacterium_rivuli_WB_3.3_2_DSM_21788_strain_DSM_21788	GCF_000378485.1
Halomonas_lutea_DSM_23508_strain_DSM_23508	GCF_000378505.1
Colwellia_piezophila_ATCC_BAA_637_strain_ATCC_BAA_637	GCF_000378625.1
Psychroflexus_tropicus_DSM_15496_strain_DSM_15496	GCF_000378765.1
Thioalkalivibrio_thiocyanodenitrificans_ARhD_1_strain_ARhD_1	GCF_000378965.1
Bradyrhizobium_elkanii_USDA_76_strain_USDA_76	GCF_000379145.1
Corynebacterium_lubricantis_DSM_45231_strain_DSM_45231	GCF_000379425.1
Fangia_hongkongensis_FSC776_DSM_21703_strain_DSM_21703	GCF_000379445.1
Sciscionella_marina_DSM_45152_strain_DSM_45152	GCF_000379465.1
Lamprocystis_purpurea_DSM_4197_strain_DSM_4197	GCF_000379525.1
Acetobacter_aceti_ATCC_23746_strain_ATCC_23746	GCF_000379545.1
Rhizobium_giardinii_bv._giardinii_H152_strain_H152	GCF_000379605.1
Actinomycetospora_chiangmaiensis_DSM_45062_strain_DSM_45062	GCF_000379625.1
Actinoplanes_globisporus_DSM_43857_strain_DSM_43857	GCF_000379645.1
Butyricimonas_synergistica_DSM_23225_strain_DSM_23225	GCF_000379665.1
Catelliglobosispora_koreensis_DSM_44566_strain_DSM_44566	GCF_000379685.1
Corynebacterium_caspium_DSM_44850_strain_DSM_44850	GCF_000379705.1
Cytophaga_aurantiaca_DSM_3654_strain_DSM_3654	GCF_000379725.1
Flexithrix_dorotheae_DSM_6795_strain_DSM_6795	GCF_000379765.1
Lewinella_cohaerens_DSM_23179_strain_DSM_23179	GCF_000379805.1
Longispora_albida_DSM_44784_strain_DSM_44784	GCF_000379825.1
Moraxella_boevrei_DSM_14165_strain_DSM_14165	GCF_000379845.1
Nonomuraea_coxensis_DSM_45129_strain_DSM_45129	GCF_000379885.1
Porphyromonas_levii_DSM_23370_strain_DSM_23370	GCF_000379925.1
Porphyromonas_macacae_DSM_20710_JCM_13914_strain_DSM_20710	GCF_000379945.1
Prevotella_nanceiensis_DSM_19126_JCM_15639_strain_DSM_19126	GCF_000379965.1
Streptococcus_caballi_DSM_19004_strain_DSM_19004	GCF_000379985.1
Streptococcus_didelphis_DSM_15616_strain_DSM_15616	GCF_000380005.1
Streptococcus_entericus_DSM_14446_strain_DSM_14446	GCF_000380025.1
Streptococcus_marimammalium_DSM_18627_strain_DSM_18627	GCF_000380045.1
Streptococcus_orisratti_DSM_15617_strain_DSM_15617	GCF_000380105.1
Streptococcus_ovis_DSM_16829_strain_DSM_16829	GCF_000380125.1
Streptococcus_thoraltensis_DSM_12221_strain_DSM_12221	GCF_000380145.1
Streptomyces_vitaminophilus_DSM_41686_strain_DSM_41686	GCF_000380165.1
Thiofilum_flexile_DSM_14609_strain_DSM_14609	GCF_000380185.1
Bacillus_massiliogorillae_strain_G2	GCF_000380245.2
Microbacterium_paraoxydans_77MFTsu3.2_strain_77MFTsu3.2	GCF_000380465.1
Gordonia_kroppenstedtii_DSM_45133_strain_NP8_5	GCF_000380485.1
Kaistia_granuli_DSM_23481_strain_Ko04	GCF_000380505.1
Microbulbifer_variabilis_ATCC_700307_strain_ATCC_700307	GCF_000380565.1
Smaragdicoccus_niigatensis_DSM_44881_NBRC_103563_strain_DSM_44881	GCF_000380645.1
Paenibacillus_ginsengihumi_DSM_21568_strain_DSM_21568	GCF_000380965.1
Proteiniphilum_acetatigenes_DSM_18083_strain_DSM_18083	GCF_000380985.1
Streptomyces_sulphureus_DSM_40104_strain_DSM_40104	GCF_000381025.1
Propionispira_raffinosivorans_DSM_20765_strain_DSM_20765	GCF_000381065.1
Thiomicrorhabdus_arctica_DSM_13458_strain_DSM_13458	GCF_000381085.1
Caldimonas_manganoxidans_ATCC_BAA_369_strain_ATCC_BAA_369	GCF_000381125.1
Curvibacter_lanceolatus_ATCC_14669_strain_ATCC_14669	GCF_000381265.1
Deinococcus_apachensis_DSM_19763_strain_DSM_19763	GCF_000381345.1
Fusobacterium_russii_ATCC_25533_strain_593A	GCF_000381725.1
Psychromonas_ossibalaenae_ATCC_BAA_1528_strain_JAMM_0738	GCF_000381745.1
Zimmermannella_faecalis_ATCC_13722_strain_B187	GCF_000381765.1
Amphritea_japonica_ATCC_BAA_1530_strain_JAMM_1866	GCF_000381785.1
Actinomadura_atramentaria_DSM_43919_strain_SF2197	GCF_000381885.1
Paenibacillus_fonticola_DSM_21315_strain_DSM_21315	GCF_000381905.1
Oceanimonas_smirnovii_ATCC_BAA_899_strain_ATCC_BAA_899	GCF_000381965.1
Novispirillum_itersonii_subsp_itersonii_ATCC_12639_strain_ATCC_12639	GCF_000381985.1
Eudoraea_adriatica_DSM_19308_strain_DSM_19308	GCF_000382125.1
Psychrobacter_lutiphocae_DSM_21542_strain_DSM_21542	GCF_000382145.1
Rheinheimera_perlucida_DSM_18276_strain_DSM_18276	GCF_000382165.1
Dyadobacter_beijingensis_DSM_21582_strain_DSM_21582	GCF_000382205.1
Hymenobacter_aerophilus_DSM_13606_strain_DSM_13606	GCF_000382225.1
Kushneria_aurantia_DSM_21353_strain_DSM_21353	GCF_000382245.1
Solimonas_variicoloris_DSM_15731_strain_DSM_15731	GCF_000382285.1
Vitreoscilla_stercoraria_DSM_513_strain_DSM_513	GCF_000382305.1
Woodsholea_maritima_DSM_17123_strain_DSM_17123	GCF_000382325.1
Massilia_niastensis_DSM_21313_strain_DSM_21313	GCF_000382345.1
Bacteroides_massiliensis_B84634_Timone_84634_DSM_17679_JCM_13223_strain_DSM_17679	GCF_000382445.1
Aureimonas_ureilytica_DSM_18598_NBRC_106430_strain_DSM_18598	GCF_000382705.1
Paraburkholderia_caledonica_strain_376MFSha3.1	GCF_000383275.1
Hyphomicrobium_zavarzinii_ATCC_27496_strain_ZV_622	GCF_000383415.1
Streptomyces_bottropensis_ATCC_25435_strain_ATCC_25435	GCF_000383595.1
Saccharomonospora_halophila_8_strain_8	GCF_000383775.1
Saccharomonospora_saliphila_YIM_90502_strain_YIM_90502	GCF_000383795.1
Methylobacter_marinus_A45_strain_A45	GCF_000383855.1
Caldibacillus_debilis_DSM_16016_strain_DSM_16016	GCF_000383875.1
Amycolatopsis_benzoatilytica_AK_16_65_strain_AK_16_65	GCF_000383915.1
Rudanella_lutea_DSM_19387_strain_DSM_19387	GCF_000383955.1
Salinispora_pacifica_DSM_45543_CNS_863_strain_DSM_45543	GCF_000383995.1
Methylovulum_miyakonense_HT12_strain_HT12	GCF_000384075.1
Sporichthya_polymorpha_DSM_43042_strain_DSM_43042	GCF_000384115.1
Succinispira_mobilis_DSM_6222_strain_DSM_6222	GCF_000384135.1
Streptomyces_purpureus_KA281_strain_KA281	GCF_000384175.1
Allobaculum_stercoricanis_DSM_13633_strain_DSM_13633	GCF_000384195.1
Amycolatopsis_alba_DSM_44262_strain_DSM_44262	GCF_000384215.1
Hydrogenovibrio_halophilus_DSM_15072_strain_DSM_15072	GCF_000384235.1
Amycolatopsis_balhimycina_FH_1894_strain_DSM_44591	GCF_000384295.1
Amycolatopsis_nigrescens_CSC17Ta_90_strain_CSC17Ta_90	GCF_000384315.1
Methylotenera_versatilis_79_strain_79	GCF_000384375.1
Geopsychrobacter_electrodiphilus_DSM_16401_strain_DSM_16401	GCF_000384395.1
Cycloclasticus_pugetii_PS_1_strain_PS_1	GCF_000384415.1
Brachyspira_innocens_ATCC_29796_strain_B256	GCF_000384655.1
Bartonella_bovis_91_4_strain_91_4	GCF_000384965.1
Salinicoccus_albus_DSM_19776_strain_YIM_Y21	GCF_000385175.1
Thioalkalivibrio_thiocyanoxidans_ARh2_strain_ARh2	GCF_000385215.1
Methyloferula_stellata_AR4_strain_AR4T	GCF_000385335.1
Bartonella_schoenbuchensis_m07a_strain_m07a	GCF_000385435.1
Streptomyces_fulvissimus_DSM_40593_strain_DSM_40593	GCF_000385945.1
Caldisalinibacter_kiritimatiensis_strain_L21_TH_D2	GCF_000387765.1
Aeromonas_molluscorum_848_strain_848	GCF_000388115.1
Holospora_undulata_HU1_strain_HU1	GCF_000388175.3
Lactobacillus_acidophilus_La_14_strain_La_14	GCF_000389675.2
Lunatimonas_lonarensis_strain_AK24	GCF_000390185.1
Enterococcus_pallens_ATCC_BAA_351_strain_ATCC_BAA_351	GCF_000393975.1
Enterococcus_haemoperoxidus_ATCC_BAA_382_strain_ATCC_BAA_382	GCF_000393995.1
Enterococcus_moraviensis_ATCC_BAA_383_strain_ATCC_BAA_383	GCF_000394015.1
Enterococcus_phoeniculicola_ATCC_BAA_412_strain_ATCC_BAA_412	GCF_000394035.1
Enterococcus_caccae_ATCC_BAA_1240_strain_ATCC_BAA_1240	GCF_000394055.1
Marinobacter_lipolyticus_SM19_strain_SM19	GCF_000397065.2
Acinetobacter_lactucae_strain_ANC_4052	GCF_000399705.1
Agrococcus_pavilionensis_RW1_strain_RW1	GCF_000400485.1
Amycolatopsis_keratiniphila_strain_HCCB10007	GCF_000400635.2
Mycoplasma_hyopneumoniae_168_L_strain_168_L	GCF_000400855.1
Spiroplasma_chrysopicola_DF_1_strain_DF_1	GCF_000400935.1
Spiroplasma_syrphidicola_EA_1_strain_EA_1	GCF_000400955.1
Burkholderia_insecticola_strain_RPE64	GCF_000402035.1
Arcticibacter_svalbardensis_MN12_7_strain_MN12_7	GCF_000403135.1
Phocaeicola_sartorii_strain_dnLKV3	GCF_000403195.1
Enterorhabdus_caecimuris_B7_strain_B7	GCF_000403355.2
Paenibacillus_barengoltzii_G22_strain_G22	GCF_000403375.2
Corynebacterium_ihumii_strain_GD7	GCF_000403725.1
Erwinia_tracheiphila_PSU_1_strain_PSU_1	GCF_000404125.1
Enterococcus_dispar_ATCC_51266_strain_ATCC_51266	GCF_000406945.1
Enterococcus_villorum_ATCC_700913_strain_ATCC_700913	GCF_000407205.1
Enterococcus_columbae_DSM_7374_ATCC_51263_strain_ATCC_51263	GCF_000407225.1
Enterococcus_saccharolyticus_subsp_saccharolyticus_ATCC_43076_strain_ATCC_43076	GCF_000407285.1
Enterococcus_asini_ATCC_700915_strain_ATCC_700915	GCF_000407365.1
Enterococcus_raffinosus_ATCC_49464_strain_ATCC_49464	GCF_000407525.1
Enterococcus_sulfureus_ATCC_49903_strain_ATCC_49903	GCF_000407605.1
Halomonas_anticariensis_FP35_DSM_16096_strain_FP35	GCF_000409775.1
Pedobacter_heparinus_DSM_2366_strain_DSM_2366	GCF_000410815.1
Actinotignum_schaalii_FB123_CNA_2_strain_FB123_CNA_2	GCF_000411135.1
Gleimia_europaea_ACS_120_V_Col10b_strain_ACS_120_V_Col10b	GCF_000411155.1
Propionimicrobium_lymphophilum_ACS_093_V_SCH5_strain_ACS_093_V_SCH5	GCF_000411175.1
Corynebacterium_pyruviciproducens_ATCC_BAA_1742_strain_ATCC_BAA_1742	GCF_000411375.1
Euryhalocaulis_caribicus_strain_JL2009	GCF_000412185.1
Cedecea_davisae_DSM_4568_strain_DSM_4568	GCF_000412335.2
Sphingobium_bisphenolivorans_strain_YL23	GCF_000412635.1
Pseudomonas_putida_NBRC_14164_strain_NBRC_14164	GCF_000412675.1
Pseudomonas_resinovorans_NBRC_106553_strain_NBRC_106553	GCF_000412695.1
Treponema_vincentii_F0403_strain_F0403	GCF_000412995.1
Treponema_medium_ATCC_700293_strain_ATCC_700293	GCF_000413035.1
Treponema_maltophilum_ATCC_51939_strain_ATCC_51939	GCF_000413055.1
Acinetobacter_rudis_CIP_110305_strain_CIP_110305	GCF_000413895.1
Agarivorans_albus_MKT_106	GCF_000414175.1
Streptomyces_afghaniensis_772_strain_772	GCF_000415505.1
Exiguobacterium_chiriqhucha_RW_2_strain_RW_2	GCF_000416965.1
Sphingobacterium_paucimobilis_HER1398_strain_HER1398	GCF_000416985.1
Chlamydia_avium_strain_10_881_SC42	GCF_000417735.2
Corynebacterium_terpenotabidum_Y_11_strain_Y_11	GCF_000418365.1
Gryllotalpicola_ginsengisoli_DSM_22003_strain_DSM_22003	GCF_000419445.1
Leucothrix_mucor_DSM_2157_strain_DSM_2157	GCF_000419525.1
Salisaeta_longa_DSM_21114_strain_DSM_21114	GCF_000419585.1
Flavobacterium_antarcticum_DSM_19726_strain_DSM_19726	GCF_000419685.1
Patulibacter_americanus_DSM_16676_strain_DSM_16676	GCF_000420025.1
Perlucidibaca_piscinae_DSM_21586_strain_DSM_21586	GCF_000420045.1
Varibaculum_cambriense_DSM_15806_strain_DSM_15806	GCF_000420065.1
Desulfospira_joergensenii_DSM_10085_strain_DSM_10085	GCF_000420085.1
Mycoplasma_orale_ATCC_23714_strain_ATCC_23714	GCF_000420105.1
Paracoccus_zeaxanthinifaciens_ATCC_21588_strain_ATCC_21588	GCF_000420145.1
Psychromonas_hadalis_ATCC_BAA_638_strain_ATCC_BAA_638	GCF_000420245.1
Oceanicaulis_alexandrii_DSM_11625_strain_DSM_11625	GCF_000420265.1
Novosphingopyxis_baekryungensis_DSM_16222_strain_DSM_16222	GCF_000420305.1
Spongiibacter_tropicus_DSM_19543_strain_DSM_19543	GCF_000420325.1
Weissella_halotolerans_DSM_20190_strain_DSM_20190	GCF_000420365.1
Hippea_alviniae_EP5_r_strain_EP5_r	GCF_000420385.1
Schaalia_vaccimaxillae_DSM_15804_strain_DSM_15804	GCF_000420425.1
Desulfovibrio_desulfuricans_DSM_642_strain_DSM_642	GCF_000420465.1
Desulfovibrio_longus_DSM_6739_strain_DSM_6739	GCF_000420485.1
Aquaspirillum_serpens_DSM_68_strain_DSM_68	GCF_000420525.1
Arenimonas_oryziterrae_DSM_21050_YC6267_strain_DSM_21050	GCF_000420545.1
Bifidobacterium_magnum_DSM_20222_strain_DSM_20222	GCF_000420565.1
Corynebacterium_massiliense_DSM_45435_strain_DSM_45435	GCF_000420605.1
Fodinicurvata_sediminis_DSM_21159_strain_DSM_21159	GCF_000420625.1
Nevskia_ramosa_DSM_11499_strain_DSM_11499	GCF_000420645.1
Ponticaulis_koreensis_DSM_19734_strain_DSM_19734	GCF_000420665.1
Hymenobacter_norwichensis_DSM_15439_strain_DSM_15439	GCF_000420705.1
Marinococcus_halotolerans_DSM_16375_strain_DSM_16375	GCF_000420725.1
Pseudorhodobacter_ferrugineus_DSM_5888_strain_DSM_5888	GCF_000420745.1
Sandarakinorhabdus_limnophila_DSM_17366_strain_DSM_17366	GCF_000420765.1
Streptococcus_hyovaginalis_DSM_12219_strain_DSM_12219	GCF_000420785.1
Yaniella_halotolerans_DSM_15476_strain_DSM_15476	GCF_000420805.1
Glaciibacter_superstes_DSM_21135_strain_DSM_21135	GCF_000421145.1
Marinobacter_daepoensis_DSM_16072_strain_DSM_16072	GCF_000421165.1
Ornithinimicrobium_pekingense_DSM_21552_strain_DSM_21552	GCF_000421185.1
Ruania_albidiflava_DSM_18029_strain_DSM_18029	GCF_000421225.1
Serinicoccus_marinus_DSM_15273_strain_DSM_15273	GCF_000421245.1
Desulfotignum_balticum_DSM_7044_strain_DSM_7044	GCF_000421285.1
Methylohalobius_crimeensis_10Ki_strain_10Ki	GCF_000421465.1
Clostridium_methoxybenzovorans_SR3_strain_SR3	GCF_000421505.1
Aestuariimicrobium_kwangyangense_DSM_21549_strain_DSM_21549	GCF_000421525.1
Agromyces_italicus_DSM_16388_strain_DSM_16388	GCF_000421545.1
Agromyces_subbeticus_DSM_16689_strain_DSM_16689	GCF_000421565.1
Thermodesulfatator_atlanticus_DSM_21156_strain_DSM_21156	GCF_000421585.1
Thermodesulfobacterium_thermophilum_DSM_1276_strain_DSM_1276	GCF_000421605.1
Thermus_islandicus_DSM_21543_strain_DSM_21543	GCF_000421625.1
Aurantimonas_coralicida_DSM_14790_strain_DSM_14790	GCF_000421645.1
Bavariicoccus_seileri_WCC_4188_strain_DSM_19936	GCF_000421665.1
Bifidobacterium_minimum_DSM_20102_strain_DSM_20102	GCF_000421685.1
Caldicellulosiruptor_acetigenus_DSM_7040_strain_DSM_7040	GCF_000421725.1
Nesterenkonia_alba_DSM_19423_strain_DSM_19423	GCF_000421745.1
Pseudomonas_caeni_DSM_24390_strain_DSM_24390	GCF_000421765.1
Humibacter_albus_DSM_18994_strain_DSM_18994	GCF_000421825.1
Leucobacter_chironomi_DSM_19883_strain_DSM_19883	GCF_000421845.1
Sphingobium_chinhatense_IP26_strain_IP26	GCF_000421925.1
Serratia_liquefaciens_ATCC_27592_strain_ATCC_27592	GCF_000422085.1
Desulfovibrio_alkalitolerans_DSM_16529_strain_DSM_16529	GCF_000422245.1
Chryseobacterium_palustre_DSM_21579_strain_DSM_21579	GCF_000422265.1
Desulfatiglans_anilini_DSM_4660_strain_DSM_4660	GCF_000422285.1
Luteimonas_mephitis_DSM_12574_strain_DSM_12574	GCF_000422305.1
Marinospirillum_minutulum_DSM_6287_strain_DSM_6287	GCF_000422325.1
Spongiibacter_marinus_DSM_19753_strain_DSM_19753	GCF_000422345.1
Mesoflavibacter_zeaxanthinifaciens_DSM_18436_strain_DSM_18436	GCF_000422365.1
Microbacterium_indicum_DSM_19969_strain_DSM_19969	GCF_000422385.1
Microbacterium_luticocti_DSM_19459_strain_DSM_19459	GCF_000422405.1
Oceanospirillum_beijerinckii_DSM_7166_strain_DSM_7166	GCF_000422425.1
Paenibacillus_assamensis_DSM_18201_strain_DSM_18201	GCF_000422445.1
Paenibacillus_harenae_DSM_16969_strain_DSM_16969	GCF_000422465.1
Paenibacillus_pinihumi_DSM_23905_JCM_16419_strain_DSM_23905	GCF_000422505.1
Halodesulfovibrio_aestuarii_DSM_10141_strain_DSM_10141	GCF_000422525.1
Desulfovibrio_aminophilus_DSM_12254_strain_DSM_12254	GCF_000422565.1
Hugenholtzia_roseola_DSM_9546_strain_DSM_9546	GCF_000422585.1
Enterorhabdus_mucosicola_DSM_19490_strain_DSM_19490	GCF_000422625.1
Ferrimonas_futtsuensis_DSM_18154_strain_DSM_18154	GCF_000422645.1
Ferrimonas_senticii_DSM_18821_strain_DSM_18821	GCF_000422665.1
Flavobacterium_gelidilacus_DSM_15343_strain_DSM_15343	GCF_000422685.1
Flavobacterium_soli_DSM_19725_strain_DSM_19725	GCF_000422705.1
Flavobacterium_subsaxonicum_WB_4.1_42_DSM_21790_strain_DSM_21790	GCF_000422725.1
Microbacterium_gubbeenense_DSM_15944_strain_DSM_15944	GCF_000422745.1
Neptunomonas_japonica_DSM_18939_strain_DSM_18939	GCF_000422765.1
Nocardioides_halotolerans_DSM_19273_strain_DSM_19273	GCF_000422805.1
Nocardioides_insulae_DSM_17944_strain_DSM_17944	GCF_000422825.1
Oceanobacter_kriegii_DSM_6294_strain_DSM_6294	GCF_000422845.1
Oceanospirillum_maris_DSM_6286_strain_DSM_6286	GCF_000422865.1
Ottowia_thiooxydans_DSM_14619_strain_DSM_14619	GCF_000422885.1
Paludibacterium_yongneupense_DSM_18731_strain_DSM_18731	GCF_000422925.1
Pedobacter_oryzae_DSM_19973_strain_DSM_19973	GCF_000422945.1
Pleomorphomonas_oryzae_DSM_16300_strain_DSM_16300	GCF_000422965.1
Porphyrobacter_cryptus_DSM_12079_strain_DSM_12079	GCF_000422985.1
Gelidibacter_mesophilus_DSM_14095_strain_DSM_14095	GCF_000423005.1
Gordonia_shandongensis_DSM_45094_strain_DSM_45094	GCF_000423025.1
Gramella_portivictoriae_DSM_23547_strain_DSM_23547	GCF_000423045.1
Gramella_echinicola_DSM_19838_strain_DSM_19838	GCF_000423065.1
Halalkalibacillus_halophilus_DSM_18494_strain_DSM_18494	GCF_000423105.1
Haliea_salexigens_DSM_19537_strain_DSM_19537	GCF_000423125.1
Helcococcus_sueciensis_DSM_17243_strain_DSM_17243	GCF_000423145.1
Inquilinus_limosus_DSM_16000_strain_DSM_16000	GCF_000423185.1
Jonesia_quinghaiensis_DSM_15701_strain_DSM_15701	GCF_000423205.1
Kaistia_adipata_DSM_17808_strain_DSM_17808	GCF_000423225.1
Lactobacillus_ceti_DSM_22408_strain_DSM_22408	GCF_000423245.1
Lysobacter_defluvii_IMMIB_APB_9_DSM_18482_strain_DSM_18482	GCF_000423325.1
Marinimicrobium_agarilyticum_DSM_16975_strain_DSM_16975	GCF_000423345.1
Mesonia_mobilis_DSM_19841_strain_DSM_19841	GCF_000423405.1
Meiothermus_rufus_DSM_22234_strain_DSM_22234	GCF_000423425.1
Acidipropionibacterium_thoenii_DSM_20276_strain_DSM_20276	GCF_000423445.1
Propionicicella_superfundia_DSM_22317_strain_DSM_22317	GCF_000423465.1
Pseudoclavibacter_soli_DSM_23366_strain_DSM_23366	GCF_000423505.1
Proteocatella_sphenisci_DSM_23131_strain_DSM_23131	GCF_000423525.1
Runella_zeae_DSM_19591_strain_DSM_19591	GCF_000423565.1
Salinimicrobium_xinjiangense_DSM_19287_strain_DSM_19287	GCF_000423585.1
Saccharospirillum_impatiens_DSM_12546_strain_DSM_12546	GCF_000423605.1
Pseudonocardia_asaccharolytica_DSM_44247_NBRC_16224_strain_DSM_44247	GCF_000423625.1
Sediminimonas_qiaohouensis_DSM_21189_strain_DSM_21189	GCF_000423645.1
Solirubrobacter_soli_DSM_22325_strain_DSM_22325	GCF_000423665.1
Stappia_stellulata_DSM_5886_strain_DSM_5886	GCF_000423705.1
Streptococcus_devriesei_DSM_19639_strain_DSM_19639	GCF_000423725.1
Streptococcus_plurextorum_DSM_22810_strain_DSM_22810	GCF_000423745.1
Streptococcus_porci_DSM_23759_strain_DSM_23759	GCF_000423765.1
Tetragenococcus_muriaticus_DSM_15685_strain_DSM_15685	GCF_000423785.1
Thalassobaculum_salexigens_DSM_19539_strain_DSM_19539	GCF_000423805.1
Thermithiobacillus_tepidarius_DSM_3134_strain_DSM_3134	GCF_000423825.1
Thermodesulfobacterium_hveragerdense_DSM_12571_strain_DSM_12571	GCF_000423845.1
Thermodesulfovibrio_thiophilus_DSM_17215_strain_DSM_17215	GCF_000423865.1
Thermus_antranikianii_DSM_12462_strain_DSM_12462	GCF_000423905.1
Clostridium_paraputrificum_AGR2156_strain_AGR2156	GCF_000424025.1
Salinimicrobium_terrae_DSM_17865_strain_DSM_17865	GCF_000424665.1
Arenibacter_latericius_DSM_15913_strain_DSM_15913	GCF_000424985.1
Streptococcus_castoreus_DSM_17536_strain_DSM_17536	GCF_000425025.1
Actinomadura_rifamycini_DSM_43936_strain_DSM_43936	GCF_000425065.1
Agrococcus_lahaulensis_DSM_17612_strain_DSM_17612	GCF_000425105.1
Paenibacillus_taiwanensis_DSM_18679_strain_DSM_18679	GCF_000425125.1
Pleomorphomonas_koreensis_DSM_23070_strain_DSM_23070	GCF_000425185.1
Desulfovibrio_zosterae_DSM_11974_strain_DSM_11974	GCF_000425265.1
Psychroserpens_burtonensis_DSM_12212_strain_DSM_12212	GCF_000425305.1
Rheinheimera_baltica_DSM_14885_strain_DSM_14885	GCF_000425345.1
Rubritepida_flocculans_DSM_14296_strain_DSM_14296	GCF_000425365.1
Pseudoduganella_violaceinigra_DSM_15887_strain_DSM_15887	GCF_000425385.1
Ferrimonas_kyonanensis_DSM_18153_strain_DSM_18153	GCF_000425405.1
Flavobacterium_denitrificans_DSM_15936_strain_DSM_15936	GCF_000425445.1
Flavobacterium_filum_DSM_17961_strain_DSM_17961	GCF_000425465.1
Flavobacterium_tegetincola_DSM_22377_strain_DSM_22377	GCF_000425485.1
Flavobacterium_frigidarium_DSM_17623_strain_DSM_17623	GCF_000425505.1
Ruminococcus_gauvreauii_DSM_19829_strain_DSM_19829	GCF_000425525.1
Tepidiphilus_margaritifer_DSM_15129_strain_DSM_15129	GCF_000425565.1
Terrimonas_ferruginea_DSM_30193_strain_DSM_30193	GCF_000425585.1
Gaetbulibacter_saemankumensis_DSM_17032_strain_DSM_17032	GCF_000425645.1
Gemella_cuniculi_DSM_15828_strain_DSM_15828	GCF_000425665.1
Halobacillus_kuroshimensis_DSM_18393_strain_DSM_18393	GCF_000425705.1
Halomonas_halocynthiae_DSM_14573_strain_DSM_14573	GCF_000425725.1
Pseudomonas_vranovensis_DSM_16006_strain_DSM_16006	GCF_000425805.1
Jeotgalicoccus_marinus_DSM_19772_strain_DSM_19772	GCF_000425825.1
Jeotgalicoccus_psychrophilus_DSM_19085_strain_DSM_19085	GCF_000425845.1
Lacticigenium_naphtae_DSM_19658_strain_DSM_19658	GCF_000425865.1
Lactobacillus_psittaci_DSM_15354_strain_DSM_15354	GCF_000425905.1
Desulforegula_conservatrix_Mb1Pa_strain_Mb1Pa	GCF_000426225.1
Anaerovorax_odorimutans_DSM_5092_strain_DSM_5092	GCF_000426305.1
Arenimonas_composti_TR7_09_DSM_18010_strain_DSM_18010	GCF_000426365.1
Arsenicicoccus_bolidensis_DSM_15745_strain_DSM_15745	GCF_000426385.1
Bifidobacterium_thermacidophilum_subsp_thermacidophilum_DSM_15837_strain_DSM_15837	GCF_000426425.1
Brevibacterium_album_DSM_18261_strain_DSM_18261	GCF_000426445.1
Chryseobacterium_caeni_DSM_17710_strain_DSM_17710	GCF_000426465.1
Nisaea_denitrificans_DSM_18348_strain_DSM_18348	GCF_000426505.1
Nocardioides_alkalitolerans_DSM_16699_strain_DSM_16699	GCF_000426525.1
Paenibacillus_panacisoli_DSM_21345_strain_DSM_21345	GCF_000426545.1
Prevotella_albensis_DSM_11370_JCM_12258_strain_DSM_11370	GCF_000426565.1
Psychrilyobacter_atlanticus_DSM_19335_strain_DSM_19335	GCF_000426625.1
Nakamurella_lactea_DSM_19367_strain_DSM_19367	GCF_000426645.1
Solimonas_flava_DSM_18980_strain_DSM_18980	GCF_000426685.1
Spirochaeta_cellobiosiphila_DSM_17781_strain_DSM_17781	GCF_000426705.1
Sporocytophaga_myxococcoides_DSM_11118_strain_DSM_11118	GCF_000426725.1
Vibrio_litoralis_DSM_17657_strain_DSM_17657	GCF_000426765.1
Thermonema_rossianum_DSM_10300_strain_DSM_10300	GCF_000426825.1
Geobacter_bremensis_R1_strain_R1	GCF_000426865.1
Dolichospermum_circinale_AWQC131C_strain_AWQC131C	GCF_000426905.1
Chthonomonas_calidirosea_T49_strain_T49	GCF_000427095.1
Winogradskyella_psychrotolerans_RS_3_strain_RS_3	GCF_000427335.1
Rikenella_microfusus_DSM_15922_strain_DSM_15922	GCF_000427365.1
Methylocaldum_szegediense_O_12_strain_O_12	GCF_000427385.1
Flectobacillus_major_DSM_103_strain_DSM_103	GCF_000427405.1
Caldanaerobius_polysaccharolyticus_DSM_13641_strain_DSM_13641	GCF_000427425.1
Methylocapsa_acidiphila_B2_strain_B2	GCF_000427445.1
Sinorhizobium_arboris_LMG_14919_strain_LMG_14919	GCF_000427465.1
Methylobacter_luteus_IMV_B_3098_strain_IMV_B_3098	GCF_000427625.1
Sphingomonas_phyllosphaerae_FA2_strain_FA2	GCF_000427645.1
Geminicoccus_roseus_DSM_18922_strain_DSM_18922	GCF_000427665.1
Massilia_alkalitolerans_DSM_17462_strain_DSM_17462	GCF_000427785.1
Thermocrispum_municipale_DSM_44069_strain_DSM_44069	GCF_000427825.1
Corynebacterium_sputi_DSM_45148_strain_DSM_45148	GCF_000427865.1
Glycomyces_tenuis_DSM_44171_strain_DSM_44171	GCF_000427885.1
Thermocrispum_agreste_DSM_44070_strain_DSM_44070	GCF_000427905.1
Olivibacter_sitiensis_DSM_17696_strain_DSM_17696	GCF_000427965.1
Shimazuella_kribbensis_DSM_45090_strain_DSM_45090	GCF_000428065.1
Bacteroides_graminisolvens_DSM_19988_JCM_15093_strain_DSM_19988	GCF_000428125.1
Chitinilyticum_litopenaei_DSM_21440_strain_DSM_21440	GCF_000428145.1
Chitinimonas_koreensis_DSM_17726_strain_DSM_17726	GCF_000428465.1
Chryseobacterium_tenax_DSM_16811_strain_DSM_16811	GCF_000428485.1
Hellea_balneolensis_DSM_19091_strain_DSM_19091	GCF_000428525.1
Psychromonas_aquimarina_ATCC_BAA_1526_strain_ATCC_BAA_1526	GCF_000428725.1
Veillonella_magna_DSM_19857_strain_DSM_19857	GCF_000428745.1
Brevundimonas_aveniformis_DSM_17977_strain_DSM_17977	GCF_000428765.1
Conchiformibius_kuhniae_DSM_17694_strain_DSM_17694	GCF_000428785.1
Corynebacterium_freiburgense_DSM_45254_strain_DSM_45254	GCF_000428805.1
Desulfomicrobium_escambiense_DSM_10707_strain_DSM_10707	GCF_000428825.1
Dyadobacter_alkalitolerans_DSM_23607_strain_DSM_23607	GCF_000428845.1
Geothrix_fermentans_DSM_14018_strain_DSM_14018	GCF_000428885.1
Glaciecola_pallidula_DSM_14239_ACAM_615_strain_DSM_14239	GCF_000428905.1
Hamadaea_tsunoensis_DSM_44101_strain_DSM_44101	GCF_000428945.1
Leptotrichia_hofstadii_DSM_21651_strain_DSM_21651	GCF_000428965.1
Marinobacterium_litorale_DSM_23545_strain_DSM_23545	GCF_000428985.1
Novosphingobium_acidiphilum_DSM_19966_strain_DSM_19966	GCF_000429005.1
Pseudonocardia_spinosispora_DSM_44797_strain_DSM_44797	GCF_000429025.1
Salinarimonas_rosea_DSM_21201_strain_DSM_21201	GCF_000429045.1
Silanimonas_lenta_DSM_16282_strain_DSM_16282	GCF_000429065.1
Streptomyces_flavidovirens_DSM_40150_strain_DSM_40150	GCF_000429085.1
Schaalia_suimastitidis_DSM_15538_strain_DSM_15538	GCF_000429105.1
Aequorivita_capsosiphonis_DSM_23843_strain_DSM_23843	GCF_000429125.1
Aestuariibacter_salexigens_DSM_15300_strain_DSM_15300	GCF_000429145.1
Actinoalloteichus_cyanogriseus_DSM_43889_strain_DSM_43889	GCF_000429185.1
Actinomyces_dentalis_DSM_19115_strain_DSM_19115	GCF_000429225.1
Schaalia_georgiae_DSM_6843_strain_DSM_6843	GCF_000429245.1
Actinomyces_gerencseriae_DSM_6844_strain_DSM_6844	GCF_000429265.1
Desulfovibrio_inopinatus_DSM_10711_strain_DSM_10711	GCF_000429305.1
Desulfovibrio_putealis_DSM_16056_strain_DSM_16056	GCF_000429325.1
Desulfovirgula_thermocuniculi_DSM_16036_strain_DSM_16036	GCF_000429345.1
Pseudodonghicola_xiamenensis_DSM_18339_strain_DSM_18339	GCF_000429365.1
Algoriphagus_mannitolivorans_DSM_15301_strain_DSM_15301	GCF_000429425.1
Algoriphagus_terrigena_DSM_22685_strain_DSM_22685	GCF_000429445.1
Algoriphagus_vanfongensis_DSM_17529_strain_DSM_17529	GCF_000429465.1
Aliagarivorans_marinus_DSM_23064_strain_DSM_23064	GCF_000429485.1
Aliagarivorans_taiwanensis_DSM_22990_strain_DSM_22990	GCF_000429505.1
Alicyclobacillus_contaminans_DSM_17975_strain_DSM_17975	GCF_000429525.1
Arenibacter_certesii_DSM_19833_strain_DSM_19833	GCF_000429545.1
Atopococcus_tabaci_DSM_17538_strain_DSM_17538	GCF_000429585.1
Azonexus_hydrophilus_DSM_23864_strain_DSM_23864	GCF_000429605.1
Azospirillum_halopraeferens_DSM_3675_strain_DSM_3675	GCF_000429625.1
Niveispirillum_irakense_DSM_11586_strain_DSM_11586	GCF_000429645.1
Azovibrio_restrictus_DSM_23866_strain_DSM_23866	GCF_000429665.1
Bacillus_aidingensis_DSM_18341_strain_DSM_18341	GCF_000429685.1
Bacillus_aurantiacus_DSM_18675_strain_DSM_18675	GCF_000429705.1
Bacillus_chagannorensis_DSM_18086_strain_DSM_18086	GCF_000429725.1
Bifidobacterium_tsurumiense_DSM_17777_strain_DSM_17777	GCF_000429745.1
Gemmobacter_nectariphilus_DSM_15620_strain_DSM_15620	GCF_000429765.1
Chitinibacter_tainanensis_DSM_15459_strain_DSM_15459	GCF_000429785.1
Cohnella_thermotolerans_DSM_17683_strain_DSM_17683	GCF_000429825.1
Comamonas_composti_DSM_21721_strain_DSM_21721	GCF_000429845.1
Cucumibacter_marinus_DSM_18995_strain_DSM_18995	GCF_000429865.1
Desulfatirhabdium_butyrativorans_DSM_18734_strain_DSM_18734	GCF_000429925.1
Desulfobulbus_japonicus_DSM_18378_strain_DSM_18378	GCF_000429945.1
Desulfobulbus_mediterraneus_DSM_13871_strain_DSM_13871	GCF_000429965.1
Desulfovibrio_bastinii_DSM_16055_strain_DSM_16055	GCF_000429985.1
Desulfovibrio_cuneatus_DSM_11391_strain_DSM_11391	GCF_000430005.1
Flavobacterium_suncheonense_GH29_5_DSM_17707_strain_DSM_17707	GCF_000430025.1
Calidithermus_chliarophilus_DSM_9957_strain_DSM_9957	GCF_000430045.1
Actinopolyspora_iraqiensis_IQ_H1_strain_IQ_H1	GCF_000430445.1
Eisenibacter_elegans_DSM_3317_strain_DSM_3317	GCF_000430505.1
Prevotella_corporis_DSM_18810_JCM_8529_strain_DSM_18810	GCF_000430525.1
Tenacibaculum_ovolyticum_DSM_18103_strain_DSM_18103	GCF_000430545.1
Alicyclobacillus_herbarius_DSM_13609_strain_DSM_13609	GCF_000430585.1
Anaeroarcus_burkinensis_DSM_6283_strain_DSM_6283	GCF_000430605.1
Aneurinibacillus_terranovensis_DSM_18919_strain_DSM_18919	GCF_000430625.1
Aquimarina_latercula_DSM_2041_strain_DSM_2041	GCF_000430645.1
Aquimarina_muelleri_DSM_19832_strain_DSM_19832	GCF_000430665.1
Tuberibacillus_calidus_DSM_17572_strain_DSM_17572	GCF_000430685.1
Arthrobacter_castelli_DSM_16402_strain_DSM_16402	GCF_000430705.1
Azohydromonas_australica_DSM_1124_strain_DSM_1124	GCF_000430725.1
Fictibacillus_gelatini_DSM_15865_strain_DSM_15865	GCF_000430745.1
Bacillus_kribbensis_DSM_17871_strain_DSM_17871	GCF_000430765.1
Bacillus_panaciterrae_DSM_19096_strain_DSM_19096	GCF_000430785.1
Chitinilyticum_aquatile_DSM_21506_strain_DSM_21506	GCF_000430805.1
Chryseobacterium_daeguense_DSM_19388_strain_DSM_19388	GCF_000430825.1
Chryseobacterium_gregarium_DSM_19109_strain_DSM_19109	GCF_000430845.1
Desulfallas_alcoholivorax_DSM_16058_strain_DSM_16058	GCF_000430885.1
Thermobrachium_celere_DSM_8682_strain_DSM_8682	GCF_000430995.1
Lactobacillus_reuteri_TD1_strain_TD1	GCF_000439275.1
Tatumella_saanichensis_strain_NML_06_3099	GCF_000439375.1
Spiroplasma_taiwanense_CT_1_strain_CT_1	GCF_000439435.1
Spiroplasma_diminutum_CUAS_1_strain_CUAS_1	GCF_000439455.1
Mannheimia_haemolytica_USMARC_2286_strain_USMARC_2286	GCF_000439735.1
Anaplasma_phagocytophilum_str_JM_strain_JM	GCF_000439775.1
Tatumella_ptyseos_ATCC_33301_strain_ATCC_33301	GCF_000439895.1
Salipiger_mucosus_DSM_16094_strain_DSM_16094	GCF_000442255.1
Litoreibacter_arenae_DSM_19593_strain_DSM_19593	GCF_000442275.2
Rubellimicrobium_thermophilum_DSM_16684_strain_DSM_16684	GCF_000442315.1
Corynebacterium_maris_DSM_45190_strain_DSM_45190	GCF_000442645.1
Thauera_terpenica_58Eu_strain_58Eu	GCF_000443165.1
Alicyclobacillus_acidoterrestris_ATCC_49025_strain_ATCC_49025	GCF_000444055.1
Pseudomonas_avellanae_BPIC_631_strain_BPIC_631	GCF_000444135.1
Streptomyces_collinus_Tu_365_strain_Tu_365	GCF_000444875.1
Paracoccus_aminophilus_JCM_7686_strain_JCM_7686	GCF_000444995.1
Sphingobium_quisquiliarum_P25_strain_P25	GCF_000445065.1
Novosphingobium_lindaniclasticum_LE124_strain_LE124	GCF_000445125.1
Sporomusa_ovata_DSM_2662_strain_DSM_2662	GCF_000445445.1
Sulfurimonas_hongkongensis_strain_AST_10	GCF_000445475.1
Sphingobium_ummariense_RL_3_strain_RL_3	GCF_000447205.1
Treponema_pedis_str_T_A4_strain_T_A4	GCF_000447675.1
Paraclostridium_bifermentans_ATCC_638_strain_ATCC_638	GCF_000452245.2
Pseudomonas_asturiensis_strain_CC1524	GCF_000452745.2
Pseudomonas_tremae_strain_CC1513	GCF_000452765.1
Amycolatopsis_mediterranei_RB_strain_RB	GCF_000454025.1
Brevibacillus_thermoruber_423_strain_423	GCF_000454065.1
Xanthomonas_cassavae_CFBP_4642_strain_CFBP_4642	GCF_000454545.1
Chlamydia_ibidis_10_1398_6_strain_10_1398_6	GCF_000454725.1
Megasphaera_massiliensis_strain_NP3	GCF_000455225.1
Paenibacillus_antibioticophila_strain_GD11	GCF_000455265.1
Gorillibacterium_massiliense_strain_G5	GCF_000455485.1
Flavobacterium_indicum_GPTSA100_9_DSM_17447_strain_GPTSA100_9	GCF_000455605.1
Planktothrix_agardhii_NIVA_CYA_15_strain_NIVA_CYA_15	GCF_000464665.1
Planktothrix_mougeotii_NIVA_CYA_405_strain_NIVA_CYA_405	GCF_000464745.1
Planktothrix_prolifica_NIVA_CYA_540_strain_NIVA_CYA_540	GCF_000464805.1
Pantoea_dispersa_EGD_AAK13_strain_EGD_AAK13	GCF_000465555.2
Pseudomonas_chengduensis_strain_EGD_AQ5	GCF_000465575.1
Novosphingobium_tardaugens_NBRC_16725_strain_NBRC_16725	GCF_000466945.1
Brevundimonas_abyssalis_TAR_001_strain_TAR_001	GCF_000466985.1
Vibrio_proteolyticus_NBRC_13287_strain_NBRC_13287	GCF_000467125.1
Treponema_lecithinolyticum_ATCC_700332_strain_ATCC_700332	GCF_000468055.1
Prevotella_pleuritidis_F0068_strain_F0068	GCF_000468135.1
Desulfovibrio_gigas_DSM_1382_ATCC_19364_strain_ATCC_19364	GCF_000468495.1
Peptoniphilus_mikwangii_strain_ChDC_B134	GCF_000468535.1
Cellulophaga_baltica_18_strain_18	GCF_000468615.2
Prevotella_baroniae_F0067_strain_F0067	GCF_000468635.1
Olsenella_profusa_F0195_strain_F0195	GCF_000468755.1
Lactobacillus_shenzhenensis_LY_73_strain_LY_73	GCF_000469325.1
Gemella_bergeri_ATCC_700627_strain_ATCC_700627	GCF_000469465.1
Chrysiogenes_arsenatis_DSM_11915_strain_DSM_11915	GCF_000469585.1
Holospora_obtusa_F1_strain_F1	GCF_000469665.2
Chlamydia_pecorum_PV3056_3_strain_PV3056_3	GCF_000470765.1
Rhodococcus_aetherivorans_strain_BCP1	GCF_000470885.1
Chlamydia_gallinacea_08_1274_3_strain_08_1274_3	GCF_000471025.2
Psychrobacter_aquaticus_CMS_56_strain_CMS_56	GCF_000471625.1
Gordonia_amicalis_CCMA_559_strain_CCMA_559	GCF_000472025.1
Paraburkholderia_dilworthii_strain_WSM3556	GCF_000472525.1
Acetobacterium_dehalogenans_DSM_11527_strain_DSM_11527	GCF_000472665.1
Paraburkholderia_mimosarum_LMG_23256_NBRC_106338_strain_LMG_23256	GCF_000472825.1
Alicyclobacillus_pomorum_DSM_14955_strain_DSM_14955	GCF_000472905.1
Azorhizobium_doebereinerae_UFLA1_100_strain_UFLA1_100	GCF_000473085.1
Leisingera_daeponensis_DSM_23529_strain_DSM_23529	GCF_000473145.1
Leisingera_aquimarina_DSM_24565_strain_DSM_24565	GCF_000473165.1
Pseudophaeobacter_arcticus_DSM_23566_strain_DSM_23566	GCF_000473205.1
Sedimentitalea_nanhaiensis_DSM_24252_strain_DSM_24252	GCF_000473225.1
Bacillus_infantis_NRRL_B_14911_strain_NRRL_B_14911	GCF_000473245.1
Amycolatopsis_thermoflava_N1165_strain_N1165	GCF_000473265.1
Leisingera_caerulea_DSM_24564_strain_DSM_24564	GCF_000473325.1
Adhaeribacter_aquaticus_DSM_16391_strain_DSM_16391	GCF_000473365.1
Rhodonellum_psychrophilum_GCM71_DSM_17998_strain_GCM71	GCF_000473765.1
Rubidibacter_lacunae_KORDI_51_2_strain_KORDI_51_2	GCF_000473895.1
Clostridium_saccharobutylicum_DSM_13864_strain_DSM_13864	GCF_000473995.1
Bacillus_marmarensis_DSM_21297_strain_DSM_21297	GCF_000474275.2
Chitinivibrio_alkaliphilus_ACht1_strain_ACht1	GCF_000474745.1
Pseudomonas_aestus_strain_CMAA1215	GCF_000474765.1
Solimonas_soli_DSM_21787_strain_DSM_21787	GCF_000474945.1
Mycoplasma_parvum_str_Indiana_strain_Indiana	GCF_000477415.1
Prevotella_salivae_F0493_strain_F0493	GCF_000477535.1
Leifsonia_rubra_CMS_76R_strain_CMS_76R	GCF_000477555.1
Lyngbya_aestuarii_BL_J_strain_BL_J	GCF_000478195.2
Methyloversatilis_universalis_Fam500_strain_Fam500	GCF_000478565.1
Streptomyces_thermolilacinus_SPC6_strain_SPC6	GCF_000478605.2
Adlercreutzia_equolifaciens_DSM_19450_strain_DSM_19450	GCF_000478885.1
Cetobacterium_somerae_ATCC_BAA_474_strain_ATCC_BAA_474	GCF_000479045.1
Porphyromonas_uenonis_DSM_23387_JCM_13868_strain_DSM_23387	GCF_000482365.1
Runella_limosa_DSM_17973_strain_DSM_17973	GCF_000482465.1
Glycomyces_arizonensis_DSM_44726_strain_DSM_44726	GCF_000482705.1
Psychromonas_arctica_DSM_14288_strain_DSM_14288	GCF_000482725.1
Derxia_gummosa_DSM_723_strain_DSM_723	GCF_000482785.1
Deinococcus_murrayi_DSM_11303_strain_DSM_11303	GCF_000482805.1
Thermodesulfovibrio_islandicus_DSM_12570_strain_DSM_12570	GCF_000482825.1
Anaerobiospirillum_succiniciproducens_DSM_6400_strain_DSM_6400	GCF_000482845.1
Actinokineospora_inagensis_DSM_44258_strain_DSM_44258	GCF_000482865.1
Atopobium_fossor_DSM_15642_strain_DSM_15642	GCF_000483125.1
Acholeplasma_multilocale_ATCC_49900_strain_ATCC_49900	GCF_000483165.1
Thiomicrorhabdus_chilensis_DSM_12352_strain_DSM_12352	GCF_000483485.1
Gloeobacter_kilaueensis_JS1_strain_JS1	GCF_000484535.1
Comamonas_badia_DSM_17552_strain_DSM_17552	GCF_000484635.1
Mycoplasma_salivarium_ATCC_23064_strain_ATCC_23064	GCF_000485555.1
Rickettsia_gravesii_BWI_1_strain_BWI_1	GCF_000485845.1
Spiribacter_curvatus_strain_UAH_SP71	GCF_000485905.1
Mucispirillum_schaedleri_ASF457_strain_ASF457	GCF_000487995.1
Acinetobacter_nectaris_CIP_110549_strain_CIP_110549	GCF_000488215.1
Acinetobacter_brisouii_CIP_110357_strain_CIP_110357	GCF_000488275.1
Actinoplanes_friuliensis_DSM_7358_strain_DSM_7358	GCF_000494755.1
Staphylococcus_pasteuri_SP1_strain_SP1	GCF_000494875.1
Youngiibacter_fragilis_232.1_strain_232.1	GCF_000495435.3
Asticcacaulis_benevestitus_DSM_16100_ATCC_BAA_896_strain_DSM_16100	GCF_000495775.1
Pseudomonas_chloritidismutans_AW_1_strain_AW_1	GCF_000495915.1
Lutibaculum_baratangense_AMV1_strain_AMV1	GCF_000496075.1
Methyloglobulus_morosus_KoM1_strain_KoM1	GCF_000496735.2
Sporolactobacillus_laevolacticus_DSM_442_strain_DSM_442	GCF_000497245.1
Streptomyces_roseochromogenus_subsp_oscitans_DS_12.976_strain_DS_12.976	GCF_000497445.1
Vagococcus_lutrae_LBD1_strain_LBD1	GCF_000498295.1
Flavobacterium_cauense_R2A_7_strain_R2A_7	GCF_000498475.1
Flavobacterium_enshiense_DK69_strain_DK69	GCF_000498495.1
Flavobacterium_limnosediminis_JC2902_strain_JC2902	GCF_000498535.1
Pseudomonas_taeanensis_MS_3_strain_MS_3	GCF_000498575.2
Pseudomonas_soli_strain_SJ10	GCF_000498975.2
Clostridium_dakarense_strain_FF1	GCF_000499525.1
Rickettsia_monacensis_strain_IrR_Munich	GCF_000499665.2
Bacteroides_neonati_strain_MS4	GCF_000499785.1
Borrelia_persica_No12_strain_No12	GCF_000500045.1
Borrelia_hispanica_CRI_strain_CRI	GCF_000500065.1
Spiroplasma_apis_B31_strain_B31	GCF_000500935.1
Pseudomonas_canadensis_strain_2_92	GCF_000503215.1
Brevibacillus_panacihumi_W25_strain_W25	GCF_000503775.1
Hyphomicrobium_nitrativorans_NL23_strain_NL23	GCF_000503895.1
Pseudothermotoga_elfii_DSM_9442_NBRC_107921_strain_NBRC_107921	GCF_000504085.1
Pseudothermotoga_hypogea_DSM_11164_NBRC_106472_strain_NBRC_106472	GCF_000504105.1
Bacillus_cihuensis_strain_FJAT_14515	GCF_000504145.1
Amycolatopsis_halophila_YIM_93223_strain_YIM_93223	GCF_000504245.1
Actinospica_robiniae_DSM_44927_strain_DSM_44927	GCF_000504285.1
Desulfovibrio_termitidis_HI1_strain_HI1	GCF_000504305.1
Lactobacillus_equi_DPC_6820_strain_DPC_6820	GCF_000504525.1
Pandoraea_pnomenusa_strain_RB_44	GCF_000504585.2
Kurthia_huakuii_LAM0618_strain_LAM0618	GCF_000505545.1
Francisella_orientalis_LADL__07_285A_strain_LADL__07_285A	GCF_000505725.1
Pelistega_indica_strain_HM_7	GCF_000506865.1
Advenella_kashmirensis_W13003_strain_W13003	GCF_000506985.1
Salinispira_pacifica_strain_L21_RPul_D2	GCF_000507245.1
Ruminococcus_lactaris_CC59_002D_strain_CC59_002D	GCF_000507785.1
Helicobacter_macacae_MIT_99_5501_strain_MIT_99_5501	GCF_000507845.1
Helicobacter_canis_NCTC_12740_strain_NCTC_12740	GCF_000507865.1
Marinomonas_profundimaris_strain_D104	GCF_000508165.1
Mycoplasma_ovis_str_Michigan_strain_Michigan	GCF_000508245.1
Thermicanus_aegyptius_DSM_12793_strain_DSM_12793	GCF_000510645.1
Pseudomonas_oleovorans_MOIL14HWK12_strain_MOIL14HWK12	GCF_000510765.1
Ignatzschineria_larvae_DSM_13226_strain_DSM_13226	GCF_000510805.1
Sediminibacterium_salmoneum_NBRC_103935_strain_NBRC_103935	GCF_000511175.1
Leisingera_methylohalidivorans_DSM_14336_strain_DSM_14336_MB2	GCF_000511355.1
Zhouia_amylolytica_AD3_strain_AD3	GCF_000511935.2
Borrelia_parkeri_HR1_strain_HR1	GCF_000512145.1
Sphingomonas_sanxanigenens_DSM_19645_NX02_strain_NX02	GCF_000512205.2
Syntrophorhabdus_aromaticivorans_UI_strain_UI	GCF_000512235.1
Lactobacillus_florum_8D_strain_8D	GCF_000512295.1
Thermocrinis_ruber_strain_DSM_23557	GCF_000512735.1
Barnesiella_viscericola_DSM_18177_strain_C46,_DSM_18177	GCF_000512915.1
Bacillus_wakoensis_JCM_9140_strain_JCM_9140	GCF_000513095.1
Bacillus_hemicellulosilyticus_JCM_9152_strain_JCM_9152	GCF_000513115.1
Bacillus_akibai_JCM_9157_strain_JCM_9157	GCF_000513135.1
Bacteroides_timonensis	GCF_000513195.1
Paenibacillus_gorillae	GCF_000513275.1
Magnetospirillum_gryphiswaldense_MSR_1_v2_strain_MSR_1	GCF_000513295.1
Pseudomonas_thermotolerans_J53_strain_J53	GCF_000513835.1
Streptomyces_griseolus_strain_DpondAA_B6	GCF_000514055.1
Salinispora_tropica_CNS197_strain_CNS197	GCF_000514695.1
Rhodovibrio_salinarum_DSM_9154_strain_DSM_9154	GCF_000515255.1
Cohnella_panacarvi_Gsoil_349_strain_Gsoil_349	GCF_000515335.1
Promicromonospora_kroppenstedtii_DSM_19349_strain_DSM_19349	GCF_000515355.1
Jiangella_gansuensis_DSM_44835_strain_DSM_44835	GCF_000515395.1
Halonatronum_saccharophilum_DSM_13868_strain_DSM_13868	GCF_000517025.1
Alkaliflexus_imshenetskii_DSM_15055_strain_Z_7010	GCF_000517065.1
Saccharicrinis_fermentans_DSM_9555_JCM_21142_strain_DSM_9555	GCF_000517085.1
Pseudomonas_cichorii_JBC1_strain_JBC1	GCF_000517305.1
Spiroplasma_mirum_ATCC_29335_strain_ATCC_29335	GCF_000517365.1
Bacillus_boroniphilus_JCM_21738_strain_JCM_21738	GCF_000517385.1
Sodalis_praecaptivus_strain_HS1	GCF_000517425.1
Bacteroides_reticulotermitis_JCM_10512_strain_JCM_10512	GCF_000517545.1
Desulfurella_acetivorans_A63_strain_A63	GCF_000517565.1
Borrelia_coriaceae_ATCC_43381_strain_ATCC_43381	GCF_000518125.1
Facklamia_sourekii_ATCC_700629_strain_ATCC_700629	GCF_000518205.1
Brachyspira_alvinipulli_ATCC_51933_strain_ATCC_51933	GCF_000518245.1
Actinomadura_oligospora_ATCC_43269_strain_ATCC_43269	GCF_000518265.1
Mycoplasma_imitans_ATCC_51306_strain_ATCC_51306	GCF_000518305.1
Olleya_marilimosa_CAM030_strain_CAM030	GCF_000518485.1
Hallella_seregens_ATCC_51272_strain_ATCC_51272	GCF_000518545.1
Thermoanaerobacter_thermocopriae_JCM_7501_strain_ATCC_51646	GCF_000518565.1
Shewanella_fidelis_ATCC_BAA_318_strain_ATCC_BAA_318	GCF_000518605.1
Curvibacter_gracilis_ATCC_BAA_807_strain_ATCC_BAA_807	GCF_000518645.1
Microvirga_flocculans_ATCC_BAA_817_strain_ATCC_BAA_817	GCF_000518665.1
Eubacterium_xylanophilum_ATCC_35991_strain_ATCC_35991	GCF_000518685.1
Mesoplasma_seiffertii_ATCC_49495_strain_ATCC_49495	GCF_000518725.1
Phaseolibacter_flectens_ATCC_12775_strain_ATCC_12775	GCF_000518745.1
Rhizobium_selenitireducens_ATCC_BAA_1503_strain_ATCC_BAA_1503	GCF_000518785.1
Shewanella_waksmanii_ATCC_BAA_643_strain_ATCC_BAA_643	GCF_000518805.1
[truncated: 9,187 more rows]

## Sheet: bac_tb
Name	Assembly
Mycobacterium_tuberculosis_H37Rv_strain_H37Rv	GCF_000195955.2
Bacillus_pseudofirmus_OF4_strain_OF4	GCF_000005825.2
Escherichia_coli_str_K_12_substr_MG1655_strain_K_12_substr_MG1655	GCF_000005845.2
Chlamydia_muridarum_str_Nigg_strain_Nigg	GCF_000006685.1
Pseudomonas_aeruginosa_PAO1_strain_PAO1	GCF_000006765.1
Shigella_flexneri_2a_str_301_strain_301	GCF_000006925.2
Salmonella_enterica_subsp_enterica_serovar_Typhimurium_str_LT2	GCF_000006945.2
Chlorobaculum_tepidum_TLS_strain_TLS	GCF_000006985.1
Rickettsia_conorii_str_Malish_7_strain_Malish_7	GCF_000007025.1
Caldanaerobacter_subterraneus_subsp_tengcongensis_MB4_strain_MB4	GCF_000007085.1
Zymomonas_mobilis_subsp_mobilis_ZM4_ATCC_31821_strain_ZM4	GCF_000007105.1
Brucella_melitensis_bv._1_str_16M_strain_16M	GCF_000007125.1
Chlamydia_pneumoniae_TW_183_strain_TW_183	GCF_000007205.1
Xylella_fastidiosa_Temecula1_strain_Temecula1	GCF_000007245.1
Brucella_suis_1330_strain_1330	GCF_000007505.1
Chlamydia_caviae_GPIC	GCF_000007605.1
Clostridium_tetani_E88_strain_Massachusetts_substr_E88	GCF_000007625.1
Buchnera_aphidicola_str_Bp_Baizongia_pistaciae_strain_Bp_Baizongia_pistaciae	GCF_000007725.1
Mannheimia_succiniciproducens_MBEL55E_strain_MBEL55E	GCF_000007745.1
Coxiella_burnetii_RSA_493_strain_RSA_493	GCF_000007765.2
Helicobacter_hepaticus_ATCC_51449_strain_ATCC_51449	GCF_000007905.1
Prochlorococcus_marinus_subsp_marinus_str_CCMP1375_strain_CCMP1375_SS120	GCF_000007925.1
Geobacter_sulfurreducens_PCA_strain_PCA	GCF_000007985.2
Treponema_denticola_ATCC_35405_strain_ATCC_35405	GCF_000008185.1
Mesoplasma_florum_L1_strain_L1_ATCC_33453	GCF_000008305.1
Methylococcus_capsulatus_str_Bath_strain_Bath	GCF_000008325.1
Cutibacterium_acnes_KPA171202_strain_KPA171202	GCF_000008345.1
Mycoplasma_mobile_163K_strain_163K	GCF_000008365.1
Bacillus_anthracis_str_Ames_Ancestor_strain_Ames_Ancestor_A2084	GCF_000008445.1
Idiomarina_loihiensis_L2TR_strain_L2TR	GCF_000008465.1
Aquifex_aeolicus_VF5_strain_VF5	GCF_000008625.1
Chlamydia_trachomatis_D_UW_3_CX_strain_D_UW_3_CX	GCF_000008725.1
Escherichia_coli_O157_H7_str_Sakai_strain_Sakai_substr_RIMD_0509952	GCF_000008865.2
Wigglesworthia_glossinidia_endosymbiont_of_Glossina_brevipalpis	GCF_000008885.1
Bacillus_subtilis_subsp_subtilis_str_168_strain_168	GCF_000009045.1
Campylobacter_jejuni_subsp_jejuni_NCTC_11168_ATCC_700819_strain_NCTC_11168	GCF_000009085.1
Nitrosomonas_europaea_ATCC_19718_strain_ATCC_19718	GCF_000009145.1
Helicobacter_acinonychis_str_Sheeba_strain_Sheeba	GCF_000009305.1
Alcanivorax_borkumensis_SK2_strain_SK2	GCF_000009365.1
Streptomyces_avermitilis_MA_4680_NBRC_14893_strain_MA_4680	GCF_000009765.2
Geobacillus_kaustophilus_HTA426_strain_HTA426	GCF_000009785.1
Bacillus_clausii_KSM_K16_strain_KSM_K16	GCF_000009825.1
Symbiobacterium_thermophilum_IAM_14863_strain_IAM14863	GCF_000009905.1
Chlamydia_felis_Fe_C_56_strain_Fe_C_56	GCF_000009945.1
Magnetospirillum_magneticum_AMB_1_strain_AMB_1	GCF_000009985.1
Rhodococcus_erythropolis_PR4_strain_PR4	GCF_000010105.1
Clostridium_kluyveri_NBRC_12016_strain_NBRC_12016	GCF_000010265.1
Gemmatimonas_aurantiaca_T_27_strain_T_27	GCF_000010305.1
Porphyromonas_gingivalis_ATCC_33277_strain_ATCC_33277	GCF_000010505.1
Azorhizobium_caulinodans_ORS_571_strain_ORS_571	GCF_000010525.1
Macrococcus_caseolyticus_JCSC5402_strain_JCSC5402	GCF_000010585.1
Desulfovibrio_magneticus_RS_1_strain_RS_1	GCF_000010665.1
Deferribacter_desulfuricans_SSM1_strain_SSM1	GCF_000010985.1
Rothia_mucilaginosa_DY_18_strain_DY_18	GCF_000011025.1
Bacillus_halodurans_C_125_strain_C_125	GCF_000011145.1
Mycoplasma_penetrans_HF_2_strain_HF_2	GCF_000011225.1
Oceanobacillus_iheyensis_HTE831_strain_HTE831	GCF_000011245.1
Corynebacterium_efficiens_YS_314_strain_YS_314	GCF_000011305.1
Thermosynechococcus_elongatus_BP_1_strain_BP_1	GCF_000011345.1
Gloeobacter_violaceus_PCC_7421_strain_PCC_7421	GCF_000011385.1
Bacillus_licheniformis_DSM_13_ATCC_14580_strain_ATCC_14580_DSM_13	GCF_000011645.1
Ruegeria_pomeroyi_DSS_3_strain_DSS_3	GCF_000011965.2
Borrelia_turicatae_91E135_strain_91E135	GCF_000012085.2
Psychrobacter_arcticus_273_4_strain_273_4	GCF_000012305.1
Colwellia_psychrerythraea_34H_strain_34H_BAA_681	GCF_000012325.1
Burkholderia_thailandensis_E264_strain_E264_ATCC_700388	GCF_000012365.1
Rickettsia_bellii_RML369_C_strain_RML369_C	GCF_000012385.1
Thermobifida_fusca_YX_strain_YX	GCF_000012405.1
Dechloromonas_aromatica_RCB_strain_RCB	GCF_000012425.1
Pelodictyon_luteolum_DSM_273_strain_DSM_273	GCF_000012485.1
Synechococcus_elongatus_PCC_7942_FACHB_805_strain_PCC_7942	GCF_000012525.1
Ehrlichia_canis_str_Jake_strain_Jake	GCF_000012565.1
Chlorobium_chlorochromatii_CaD3_strain_CaD3	GCF_000012585.1
Hydrogenovibrio_crunogenus_XCL_2_strain_XCL_2	GCF_000012605.1
Desulfovibrio_alaskensis_G20_strain_G20	GCF_000012665.1
Myxococcus_xanthus_DK_1622_strain_DK_1622	GCF_000012685.1
Nitrobacter_winogradskyi_Nb_255_strain_Nb_255	GCF_000012725.1
Thiobacillus_denitrificans_ATCC_25259_strain_ATCC_25259	GCF_000012745.1
Mycoplasma_capricolum_subsp_capricolum_ATCC_27343_strain_ATCC_27343	GCF_000012765.1
Nitrosococcus_oceani_ATCC_19707_strain_ATCC_19707_JCM30415_Type_strain	GCF_000012805.1
Bacteroides_vulgatus_ATCC_8482_strain_ATCC_8482	GCF_000012825.1
Carboxydothermus_hydrogenoformans_Z_2901_strain_Z_2901	GCF_000012865.1
Pelobacter_carbinolicus_DSM_2380_strain_DSM_2380	GCF_000012885.1
Geobacter_metallireducens_GS_15_strain_GS_15	GCF_000012925.1
Burkholderia_lata_strain_383	GCF_000012945.1
Sulfurimonas_denitrificans_DSM_1251_strain_DSM_1251	GCF_000012965.1
Hahella_chejuensis_KCTC_2396_strain_KCTC_2396	GCF_000012985.1
Erythrobacter_litoralis_HTCC2594_strain_HTCC2594	GCF_000013005.1
Hyphomonas_neptunium_ATCC_15444_strain_ATCC_15444	GCF_000013025.1
Salinibacter_ruber_DSM_13855_strain_DSM_13855_M31	GCF_000013045.1
Neorickettsia_sennetsu_str_Miyayama_strain_Miyayama	GCF_000013165.1
Clostridium_perfringens_ATCC_13124_strain_ATCC_13124	GCF_000013285.1
Novosphingobium_aromaticivorans_DSM_12444_strain_DSM_12444	GCF_000013325.1
Frankia_casuarinae_strain_CcI3	GCF_000013345.1
Syntrophus_aciditrophicus_SB_strain_SB	GCF_000013405.1
Staphylococcus_aureus_subsp_aureus_NCTC_8325_strain_NCTC_8325	GCF_000013425.1
Rhodoferax_ferrireducens_T118_strain_DSM_15236	GCF_000013605.1
Saccharophagus_degradans_2_40_strain_2_40	GCF_000013665.1
Shewanella_denitrificans_OS217_strain_OS217	GCF_000013765.1
Nitrobacter_hamburgensis_X14_strain_X14	GCF_000013885.1
Psychrobacter_cryohalolentis_K5_strain_K5	GCF_000013905.1
Sphingopyxis_alaskensis_RB2256_strain_RB2256	GCF_000013985.1
Clostridium_novyi_NT_strain_NT	GCF_000014125.1
Cytophaga_hutchinsonii_ATCC_33406_strain_ATCC_33406	GCF_000014145.1
Trichodesmium_erythraeum_IMS101_strain_IMS101	GCF_000014265.1
Lactobacillus_gasseri_ATCC_33323_JCM_1131_strain_ATCC_33323	GCF_000014425.1
Pediococcus_pentosaceus_ATCC_25745_strain_ATCC_25745	GCF_000014505.1
Shewanella_frigidimarina_NCIMB_400_strain_NCIMB_400	GCF_000014705.1
Syntrophomonas_wolfei_subsp_wolfei_str_Goettingen_G311_strain_Goettingen	GCF_000014725.1
Maricaulis_maris_MCS10_strain_MCS10	GCF_000014745.1
Nitrosomonas_eutropha_C91_strain_C91	GCF_000014765.1
Alkalilimnicola_ehrlichii_MLHE_1_strain_MLHE_1	GCF_000014785.1
Magnetococcus_marinus_MC_1_strain_MC_1	GCF_000014865.1
Shewanella_piezotolerans_WP3_strain_WP3	GCF_000014885.1
Paenarthrobacter_aurescens_TC1_strain_TC1_ATCC_BAA_1386	GCF_000014925.1
Syntrophobacter_fumaroxidans_MPOB_strain_MPOB	GCF_000014965.1
Acidothermus_cellulolyticus_11B_strain_11B_ATCC_43068	GCF_000015025.1
Pelobacter_propionicus_DSM_2379_strain_DSM_2379	GCF_000015045.1
Shewanella_amazonensis_SB2B_strain_SB2B	GCF_000015245.1
Psychromonas_ingrahamii_37_strain_37	GCF_000015285.1
Acidovorax_citrulli_AAC00_1_strain_AAC00_1	GCF_000015325.1
Dichelobacter_nodosus_VCS1703A_strain_VCS1703A	GCF_000015345.1
Bartonella_bacilliformis_KC583_strain_KC583_ATCC_35685	GCF_000015445.1
Polaromonas_naphthalenivorans_CJ2_strain_CJ2	GCF_000015505.1
Verminephrobacter_eiseniae_EF01_2_strain_EF01_2	GCF_000015565.1
Halorhodospira_halophila_SL1_strain_SL1	GCF_000015585.1
Methylibium_petroleiphilum_PM1_strain_PM1	GCF_000015725.1
Rhodobacter_sphaeroides_ATCC_17029_strain_ATCC_17029	GCF_000015985.1
Shewanella_loihica_PV_4_strain_PV_4	GCF_000016065.1
Chlorobium_phaeovibrioides_DSM_265_strain_DSM_265	GCF_000016085.1
Desulfotomaculum_reducens_MI_1_strain_MI_1	GCF_000016165.1
Rhodospirillum_centenum_SW_strain_SW_ATCC_51521	GCF_000016185.1
Polynucleobacter_asymbioticus_QLW_P1DMWA_1_strain_QLW_P1DMWA_1	GCF_000016345.1
Caldicellulosiruptor_saccharolyticus_DSM_8903_strain_DSM_8903	GCF_000016545.1
Shewanella_putrefaciens_CN_32_strain_CN_32	GCF_000016585.1
Flavobacterium_johnsoniae_UW101_strain_UW101_ATCC_17061	GCF_000016645.1
Geobacter_uraniireducens_Rf4_strain_Rf4	GCF_000016745.1
Sphingomonas_wittichii_RW1_strain_RW1	GCF_000016765.1
Thermotoga_petrophila_RKU_1_strain_RKU_1	GCF_000016785.1
Brucella_ovis_ATCC_25840_strain_ATCC_25840	GCF_000016845.1
Alkaliphilus_metalliredigens_QYMF_strain_QYMF	GCF_000016985.1
Streptococcus_gordonii_str_Challis_substr_CH1_strain_Challis_substr_CH1	GCF_000017005.1
Sinorhizobium_medicae_WSM419_strain_WSM419	GCF_000017145.1
Phenylobacterium_zucineum_HLK1_strain_HLK1	GCF_000017265.1
Kineococcus_radiotolerans_SRS30216_ATCC_BAA_149_strain_SRS30216	GCF_000017305.1
Rickettsia_rickettsii_str_Iowa_strain_Iowa	GCF_000017445.4
Campylobacter_curvus_525.92_strain_525.92	GCF_000017465.2
Fervidobacterium_nodosum_Rt17_B1_strain_Rt17_B1	GCF_000017545.1
Parvibaculum_lavamentivorans_DS_1_strain_DS_1	GCF_000017565.1
Roseiflexus_castenholzii_DSM_13941_strain_DSM_13941	GCF_000017805.1
Crocosphaera_subtropica_ATCC_51142_strain_ATCC_51142	GCF_000017845.1
Pseudothermotoga_lettingae_TMO_strain_TMO	GCF_000017865.1
Shewanella_sediminis_HAW_EB3_strain_HAW_EB3	GCF_000018025.1
Citrobacter_koseri_ATCC_BAA_895_strain_ATCC_BAA_895	GCF_000018045.1
Acaryochloris_marina_MBIC11017_strain_MBIC11017	GCF_000018105.1
Dinoroseobacter_shibae_DFL_12_DSM_16493_strain_DFL_12	GCF_000018145.1
Rickettsia_akari_str_Hartford_strain_Hartford	GCF_000018205.1
Salinispora_arenicola_CNS_205_strain_CNS_205	GCF_000018265.1
Shewanella_pealeana_ATCC_700345_strain_ATCC_700345	GCF_000018285.1
Alkaliphilus_oremlandii_OhILAs_strain_OhILAs	GCF_000018325.1
Desulfococcus_oleovorans_Hxd3_strain_Hxd3	GCF_000018405.1
Brucella_canis_ATCC_23365_strain_ATCC_23365	GCF_000018525.1
Petrotoga_mobilis_SJ95_strain_SJ95	GCF_000018605.1
Delftia_acidovorans_SPH_1_strain_SPH_1	GCF_000018665.1
Acholeplasma_laidlawii_PG_8A_strain_PG_8A	GCF_000018785.1
Methylorubrum_extorquens_PA1_strain_PA1	GCF_000018845.1
Renibacterium_salmoninarum_ATCC_33209_strain_ATCC_33209	GCF_000018885.1
Thermotoga_neapolitana_DSM_4359_strain_DSM_4359	GCF_000018945.1
Thermoanaerobacter_pseudethanolicus_ATCC_33223_strain_ATCC_33223_39E	GCF_000019085.1
Heliobacterium_modesticaldum_Ice1_strain_Ice1_ATCC_51547	GCF_000019165.1
Shewanella_halifaxensis_HAW_EB4_strain_HAW_EB4	GCF_000019185.1
Campylobacter_lari_RM2100_strain_RM2100_ATCC_BAA_1060D	GCF_000019205.1
Cellvibrio_japonicus_Ueda107_strain_Ueda107	GCF_000019225.1
Ureaplasma_parvum_serovar_3_str_ATCC_27815_strain_ATCC_27815	GCF_000019345.1
Shewanella_woodyi_ATCC_51908_strain_ATCC_51908	GCF_000019525.1
Methylacidiphilum_infernorum_V4_strain_V4	GCF_000019665.1
Borrelia_duttonii_Ly_strain_Ly	GCF_000019685.1
Borrelia_recurrentis_A1_strain_A1	GCF_000019705.1
Methylobacterium_radiotolerans_JCM_2831_strain_JCM_2831	GCF_000019725.1
Leptothrix_cholodnii_SP_6_strain_SP_6	GCF_000019785.1
Beijerinckia_indica_subsp_indica_ATCC_9039_strain_ATCC_9039	GCF_000019845.1
Opitutus_terrae_PB90_1_strain_PB90_1	GCF_000019965.1
Natranaerobius_thermophilus_JW_NM_WN_LF_strain_JW_NM_WN_LF	GCF_000020005.1
Nostoc_punctiforme_PCC_73102_strain_ATCC_29133_PCC_73102	GCF_000020025.1
Paraburkholderia_phymatum_STM815_strain_STM815	GCF_000020045.1
Paraburkholderia_phytofirmans_PsJN_strain_PsJN	GCF_000020125.1
Elusimicrobium_minutum_Pei191_strain_Pei191	GCF_000020145.1
Desulfobacterium_autotrophicum_HRM2_strain_HRM2	GCF_000020365.1
Geobacter_lovleyi_SZ_strain_SZ	GCF_000020385.1
Chlorobium_limicola_DSM_245_strain_DSM_245	GCF_000020465.1
Halothermothrix_orenii_H_168_strain_H_168	GCF_000020485.1
Chlorobaculum_parvum_NCIB_8327_strain_NCIB_8327	GCF_000020505.1
Chloroherpeton_thalassium_ATCC_35110_strain_ATCC_35110	GCF_000020525.1
Chlorobium_phaeobacteroides_BS1_strain_BS1	GCF_000020545.1
Prosthecochloris_aestuarii_DSM_271_strain_DSM_271	GCF_000020625.1
Pelodictyon_phaeoclathratiforme_BU_1_strain_BU_1	GCF_000020645.1
Stenotrophomonas_maltophilia_R551_3_strain_R551_3	GCF_000020665.1
Deinococcus_deserti_VCD115_strain_VCD115	GCF_000020685.1
Geobacter_bemidjiensis_Bem_strain_Bem	GCF_000020725.1
Coprothermobacter_proteolyticus_DSM_5265_strain_DSM_5265	GCF_000020945.1
Dictyoglomus_thermophilum_H_6_12_strain_H_6_12_ATCC_35947	GCF_000020965.1
Thermodesulfovibrio_yellowstonii_DSM_11347_strain_DSM_11347	GCF_000020985.1
Azotobacter_vinelandii_DJ_strain_DJ_ATCC_BAA_1303	GCF_000021045.1
Ureaplasma_urealyticum_serovar_10_str_ATCC_33699_strain_ATCC_33699	GCF_000021265.1
Thermosipho_africanus_TCF52B_strain_TCF52B	GCF_000021285.1
Gluconacetobacter_diazotrophicus_PA1_5_strain_PAl_5_ATCC_49037	GCF_000021325.1
Acidithiobacillus_ferrooxidans_ATCC_23270_strain_ATCC_23270	GCF_000021485.1
Sulfurihydrogenibium_azorense_Az_Fu1_strain_Az_Fu1	GCF_000021545.1
Persephonella_marina_EX_H1_strain_EX_H1	GCF_000021565.1
Dictyoglomus_turgidum_DSM_6724_strain_DSM_6724	GCF_000021645.1
Thermomicrobium_roseum_DSM_5159_strain_DSM_5159	GCF_000021685.1
Nautilia_profundicola_AmH_strain_AmH	GCF_000021725.1
Gloeothece_citriformis_PCC_7424_strain_PCC_7424	GCF_000021825.1
Glaesserella_parasuis_SH0165_strain_SH0165	GCF_000021885.1
Desulfatibacillum_aliphaticivorans_strain_AK_1	GCF_000021905.1
Desulfitobacterium_hafniense_DCB_2_strain_DCB_2	GCF_000021925.1
Chloroflexus_aggregans_DSM_9485_strain_DSM_9485	GCF_000021945.1
Thioalkalivibrio_sulfidiphilus_HL_EbGr7_strain_HL_EbGR7	GCF_000021985.1
Caulobacter_vibrioides_NA1000_strain_NA1000	GCF_000022005.1
Ruminiclostridium_cellulolyticum_H10_strain_H10	GCF_000022065.1
Methylobacterium_nodulans_ORS_2060_strain_ORS_2060	GCF_000022085.1
Anaeromyxobacter_dehalogenans_2CP_1_strain_2CP1	GCF_000022145.1
Chloroflexus_aurantiacus_Y_400_fl_strain_Y_400_fl	GCF_000022185.1
Geobacter_daltonii_FRC_32_strain_FRC_32	GCF_000022265.1
Caldicellulosiruptor_bescii_DSM_6725_strain_DSM_6725	GCF_000022325.1
Neorickettsia_risticii_str_Illinois_strain_Illinois	GCF_000022525.1
Acidobacterium_capsulatum_ATCC_51196_strain_ATCC_51196	GCF_000022565.1
Bartonella_grahamii_as4aup_strain_as4aup	GCF_000022725.1
Brucella_microti_CCM_4915_strain_CCM_4915	GCF_000022745.1
Tolumonas_auensis_DSM_9187_strain_DSM_9187	GCF_000023065.1
Beutenbergia_cavernae_DSM_12333_strain_DSM_12333	GCF_000023105.1
Dyadobacter_fermentans_DSM_18053_strain_DSM_18053	GCF_000023125.1
Micrococcus_luteus_NCTC_2665_strain_NCTC_2665_Fleming_2665	GCF_000023205.1
Desulfomicrobium_baculatum_DSM_4028_strain_DSM_4028	GCF_000023225.1
Actinosynnema_mirum_DSM_43827_strain_DSM_43827	GCF_000023245.1
Acidimicrobium_ferrooxidans_DSM_10331_strain_DSM_10331	GCF_000023265.1
Capnocytophaga_ochracea_DSM_7271_strain_DSM_7271	GCF_000023285.1
Kosmotoga_olearia_TBF_19.5.1_strain_TBF_19.5.1	GCF_000023325.1
Variovorax_paradoxus_S110_strain_S110	GCF_000023345.1
Brachybacterium_faecium_DSM_4810_strain_DSM_4810	GCF_000023405.1
Desulfovibrio_salexigens_DSM_2638_strain_DSM_2638	GCF_000023445.1
Zunongwangia_profunda_SM_A87_strain_SMA_87	GCF_000023465.1
Dickeya_paradisiaca_Ech703_strain_Ech703	GCF_000023545.1
Dickeya_chrysanthemi_Ech1591_strain_Ech1591	GCF_000023565.1
Pectobacterium_carotovorum_subsp_carotovorum_PC1_strain_PC1	GCF_000023605.1
Mycoplasma_mycoides_subsp_capri_str_GM12_strain_GM12	GCF_000023685.1
Methylotenera_mobilis_JLW8_strain_JLW8	GCF_000023705.1
Hirschia_baltica_ATCC_49814_strain_ATCC_49814	GCF_000023785.1
Cryptobacterium_curtum_DSM_15641_strain_DSM_15641	GCF_000023845.1
Saccharomonospora_viridis_DSM_43017_strain_DSM_43017	GCF_000023865.1
Slackia_heliotrinireducens_DSM_20476_strain_DSM_20476	GCF_000023885.1
Leptotrichia_buccalis_C_1013_b_strain_DSM_1135	GCF_000023905.1
Catenulispora_acidiphila_DSM_44928_strain_DSM_44928	GCF_000024025.1
Rippkaea_orientalis_PCC_8802_strain_PCC_8802	GCF_000024045.1
Jonesia_denitrificans_DSM_20603_strain_DSM_20603	GCF_000024065.1
Kangiella_koreensis_DSM_16069_strain_DSM_16069	GCF_000024085.1
Robiginitalea_biformata_HTCC2501_strain_HTCC2501	GCF_000024125.1
Desulfofarcimen_acetoxidans_DSM_771_strain_DSM_771	GCF_000024205.1
Atopobium_parvulum_DSM_20469_strain_DSM_20469	GCF_000024225.1
Alicyclobacillus_acidocaldarius_subsp_acidocaldarius_DSM_446_strain_DSM_446	GCF_000024285.1
Desulfohalobium_retbaense_DSM_5692_strain_DSM_5692	GCF_000024325.1
Kribbella_flavida_DSM_17836_strain_DSM_17836	GCF_000024345.1
Nakamurella_multipartita_DSM_44233_strain_DSM_44233	GCF_000024365.1
Thermomonospora_curvata_DSM_43183_strain_DSM_43183	GCF_000024385.1
Anaplasma_centrale_str_Israel_strain_Israel	GCF_000024505.1
Stackebrandtia_nassauensis_DSM_44728_strain_DSM_44728	GCF_000024545.1
Streptobacillus_moniliformis_DSM_12112_strain_DSM_12112	GCF_000024565.1
Ammonifex_degensii_KC4_strain_KC4	GCF_000024605.1
Nitrosococcus_halophilus_Nc_4_strain_Nc_4	GCF_000024725.1
Halothiobacillus_neapolitanus_c2_strain_c2	GCF_000024765.1
Gordonia_bronchialis_DSM_43247_strain_DSM_43247	GCF_000024785.1
Haliangium_ochraceum_DSM_14365_strain_DSM_14365	GCF_000024805.1
Vibrio_antiquarius_strain_EX25	GCF_000024825.1
Rhodothermus_marinus_DSM_4252_strain_DSM_4252	GCF_000024845.1
Streptosporangium_roseum_DSM_43021_strain_DSM_43021	GCF_000024865.1
Sulfurospirillum_deleyianum_DSM_6946_strain_DSM_6946	GCF_000024885.1
Thermanaerovibrio_acidaminovorans_DSM_6589_strain_DSM_6589	GCF_000024905.1
Sanguibacter_keddieii_DSM_10542_strain_DSM_10542	GCF_000024925.1
Sphaerobacter_thermophilus_DSM_20745_strain_DSM_20745	GCF_000024985.1
Thermobaculum_terrenum_ATCC_BAA_798_strain_ATCC_BAA_798	GCF_000025005.1
Thermotoga_naphthophila_RKU_10_strain_RKU_10	GCF_000025105.1
Pirellula_staleyi_DSM_6068_strain_DSM_6068	GCF_000025185.1
Mageeibacillus_indolicus_UPII9_5_strain_UPII9_5	GCF_000025225.2
Conexibacter_woesei_DSM_14684_strain_DSM_14684	GCF_000025265.1
Acidaminococcus_fermentans_DSM_20731_strain_DSM_20731	GCF_000025305.1
Allochromatium_vinosum_DSM_180_strain_DSM_180	GCF_000025485.1
Thermocrinis_albus_DSM_14484_strain_DSM_14484	GCF_000025605.1
Thermoanaerobacter_italicus_Ab9_strain_Ab9	GCF_000025645.1
Sideroxydans_lithotrophicus_ES_1_strain_ES_1	GCF_000025705.1
Denitrovibrio_acetiphilus_DSM_12809_strain_DSM_12809	GCF_000025725.1
Mycoplasma_crocodyli_MP145_strain_MP145	GCF_000025845.1
Aminobacterium_colombiense_DSM_12261_strain_DSM_12261	GCF_000025885.1
Coraliomargarita_akajimensis_DSM_45221_strain_DSM_45221	GCF_000025905.1
Desulfotalea_psychrophila_LSv54_strain_LSv54	GCF_000025945.1
Aromatoleum_aromaticum_EbN1_strain_EbN1	GCF_000025965.1
Bacteroides_fragilis_NCTC_9343	GCF_000025985.1
Pseudomonas_entomophila_L48_strain_L48	GCF_000026105.1
Herminiimonas_arsenicoxydans	GCF_000026125.1
Erwinia_tasmaniensis_Et1_99_strain_Et1_99	GCF_000026185.1
Lactobacillus_rhamnosus_GG_strain_GG_ATCC_53103	GCF_000026505.1
Streptococcus_equi_subsp_zooepidemicus_strain_H70	GCF_000026605.1
Streptococcus_suis_SC84_strain_SC84	GCF_000026725.1
Mycoplasma_conjunctivae_strain_HRC_581T_NCTC10147	GCF_000026765.1
Cronobacter_turicensis_z3032	GCF_000027065.2
Citrobacter_rodentium_ICC168_strain_ICC168	GCF_000027085.1
Listeria_seeligeri_serovar_1_2b_str_SLCC3954_strain_SLCC3954	GCF_000027145.1
Mycoplasma_genitalium_G37_strain_G_37	GCF_000027325.1
Acinetobacter_baylyi_ADP1_strain_ADP1	GCF_000046845.1
Brucella_abortus_2308_strain_2308	GCF_000054005.1
Chromohalobacter_salexigens_DSM_3043_strain_DSM_3043	GCF_000055785.1
Frankia_alni_ACN14a_strain_ACN14A	GCF_000058485.1
Gramella_forsetii_KT0803_strain_KT0803	GCF_000060345.1
Saccharopolyspora_erythraea_NRRL_2338_strain_NRRL_2338	GCF_000062885.1
Sorangium_cellulosum_So_ce56_strain_So_ce_56	GCF_000067165.1
Proteus_mirabilis_HI4320_strain_HI4320	GCF_000069965.1
Bordetella_avium_197N_strain_197N	GCF_000070465.1
Sphingobium_japonicum_UT26S_strain_UT26S	GCF_000091125.1
Streptomyces_scabiei_87.22_strain_87.22	GCF_000091305.1
Shewanella_violacea_DSS12_strain_DSS12	GCF_000091325.1
Thermus_thermophilus_HB8_strain_HB8	GCF_000091545.1
Erwinia_amylovora_CFBP1430_strain_CFPB1430	GCF_000091565.1
Planctopirus_limnophila_DSM_3776_strain_DSM_3776	GCF_000092105.1
Meiothermus_silvanus_DSM_9946_strain_DSM_9946	GCF_000092125.1
Desulfurivibrio_alkaliphilus_AHT_2_strain_AHT_2	GCF_000092205.1
Arcobacter_nitrofigilis_DSM_7299_strain_DSM_7299	GCF_000092245.1
Moraxella_catarrhalis_BBH18_strain_BBH18	GCF_000092265.1
Streptomyces_bingchenggensis_BCW_1_strain_BCW_1	GCF_000092385.1
Syntrophothermus_lipocalidus_DSM_12680_strain_DSM_12680	GCF_000092405.1
Truepera_radiovictrix_DSM_17093_strain_DSM_17093	GCF_000092425.1
Leuconostoc_kimchii_IMSNU_11154_strain_IMSNU_11154	GCF_000092505.1
Thermobispora_bispora_DSM_43833_strain_DSM_43833	GCF_000092645.1
Waddlia_chondrophila_WSU_86_1044_strain_WSU_86_1044	GCF_000092785.1
Segniliparus_rotundus_DSM_44985_strain_DSM_44985	GCF_000092825.1
Brachyspira_murdochii_DSM_12563_strain_DSM_12563	GCF_000092845.1
Kyrpidia_tusciae_DSM_2912_strain_DSM_2912	GCF_000092905.1
Starkeya_novella_DSM_506_strain_DSM_506	GCF_000092925.1
Thermoanaerobacter_mathranii_subsp_mathranii_str_A3_strain_A3	GCF_000092965.1
Comamonas_thiooxydans_strain_CNB_1_substr_CNB_2	GCF_000093145.3
Nitrosococcus_watsonii_C_113_strain_C_113	GCF_000143085.1
Hyphomicrobium_denitrificans_ATCC_51888_strain_ATCC_51888	GCF_000143145.1
Dehalogenimonas_lykanthroporepellens_BL_DC_9_strain_BL_DC_9	GCF_000143165.1
Clostridium_ljungdahlii_DSM_13528_strain_DSM_13528	GCF_000143685.1
Brachyspira_pilosicoli_95_1000_strain_95_1000	GCF_000143725.1
Corynebacterium_genitalium_ATCC_33030_strain_ATCC_33030	GCF_000143825.1
Desulfarculus_baarsii_DSM_2075_strain_DSM_2075	GCF_000143965.1
Sediminispirochaeta_smaragdinae_DSM_11293_strain_DSM_11293	GCF_000143985.1
Prevotella_melaninogenica_ATCC_25845_strain_ATCC_25845	GCF_000144405.1
Brevundimonas_subvibrioides_ATCC_15264_strain_ATCC_15264	GCF_000144605.1
Clostridium_saccharolyticum_WM1_strain_WM1	GCF_000144625.1
Thermosediminibacter_oceani_DSM_16646_strain_DSM_16646	GCF_000144645.1
Corynebacterium_pseudotuberculosis_C231_strain_C231	GCF_000144675.2
Acetohalobium_arabaticum_DSM_5501_strain_DSM_5501	GCF_000144695.1
Butyrivibrio_proteoclasticus_B316_strain_B316	GCF_000145035.1
Caldicellulosiruptor_obsidiansis_OB47_strain_OB47	GCF_000145215.1
Micromonospora_aurantiaca_ATCC_27029_strain_ATCC_27029	GCF_000145235.1
Gallionella_capsiferriformans_ES_2_strain_ES_2	GCF_000145255.1
Clostridium_cellulovorans_743B_strain_743B	GCF_000145275.1
Peptoniphilus_duerdenii_ATCC_BAA_1640_strain_ATCC_BAA_1640	GCF_000146345.1
Prevotella_marshii_DSM_16973_JCM_13450_strain_DSM_16973	GCF_000146675.1
Dickeya_dadantii_3937_strain_3937	GCF_000147055.1
Spirochaeta_thermophila_DSM_6192_strain_DSM_6192	GCF_000147075.1
Gloeothece_verrucosa_PCC_7822_strain_PCC_7822	GCF_000147335.1
Sulfurimonas_autotrophica_DSM_16294_strain_DSM_16294	GCF_000147355.1
Peptostreptococcus_stomatis_DSM_17678_strain_DSM_17678	GCF_000147675.1
Thermoanaerobacter_wiegelii_Rt8.B1_strain_Rt8.B1	GCF_000147695.2
Mesotoga_prima_MesG1.Ag.4.2_strain_mesG1.Ag.4.2	GCF_000147715.2
Streptomyces_violaceusniger_Tu_4113_strain_Tu_4113	GCF_000147815.2
Sphingobium_chlorophenolicum_L_1_strain_L_1	GCF_000147835.2
Ferrimonas_balearica_DSM_9799_strain_DSM_9799	GCF_000148645.1
Oscillochloris_trichoides_DG_6_strain_DG_6	GCF_000152145.1
Roseovarius_nubinhibens_ISM_strain_ISM	GCF_000152625.1
Pseudooceanicola_batsensis_HTCC2597_strain_HTCC2597	GCF_000152725.1
Yoonia_vestfoldensis_SKA53_strain_SKA53	GCF_000152785.1
Parvularcula_bermudensis_HTCC2503_strain_HTCC2503	GCF_000152825.2
Idiomarina_baltica_OS145_strain_OS145	GCF_000152885.1
Leeuwenhoekiella_blandensis_MED217_strain_MED217	GCF_000152985.1
Blastopirellula_marina_DSM_3645_strain_DSM_3645	GCF_000153105.1
Congregibacter_litoralis_KT71_strain_KT71	GCF_000153125.2
Reinekea_blandensis_MED297_strain_MED297	GCF_000153185.1
Nitrococcus_mobilis_Nb_231_strain_Nb_231	GCF_000153205.1
Polaribacter_irgensii_23_P_strain_23_P	GCF_000153225.1
Oceanicola_granulosus_HTCC2516_strain_HTCC2516	GCF_000153305.1
Neptuniibacter_caesariensis_strain_MED92	GCF_000153345.1
Psychroflexus_torquis_ATCC_700755_strain_ATCC_700755	GCF_000153485.2
Fulvimarina_pelagi_HTCC2506_strain_HTCC2506	GCF_000153705.1
Salipiger_bermudensis_HTCC2601_strain_HTCC2601	GCF_000153725.1
Absiella_dolichum_DSM_3991_strain_DSM_3991	GCF_000154285.1
Coprococcus_eutactus_ATCC_27759_strain_ATCC_27759	GCF_000154425.1
Alistipes_putredinis_DSM_17216_strain_DSM_17216	GCF_000154465.1
Bacteroides_stercoris_ATCC_43183_strain_ATCC_43183	GCF_000154525.1
Anaerotruncus_colihominis_DSM_17241_strain_DSM_17241	GCF_000154565.1
Hoeflea_phototrophica_DFL_43_strain_DFL_43	GCF_000154705.2
Kordia_algicida_OT_1_strain_OT_1	GCF_000154725.1
Roseobacter_litoralis_Och_149_strain_Och_149	GCF_000154785.2
Clostridium_spiroforme_DSM_1552_strain_DSM_1552	GCF_000154805.1
Anaerofustis_stercorihominis_DSM_17244_strain_DSM_17244	GCF_000154825.1
Streptomyces_sviceus_ATCC_29083_strain_ATCC_29083	GCF_000154965.1
Lactobacillus_paracasei_subsp_paracasei_8700_2_strain_362.5013889	GCF_000155515.2
Coleofasciculus_chthonoplastes_PCC_7420_strain_PCC_7420	GCF_000155555.1
Octadecabacter_antarcticus_307_strain_307	GCF_000155675.2
Octadecabacter_arcticus_238_strain_238	GCF_000155735.2
Mitsuokella_multacida_DSM_20544_strain_DSM_20544	GCF_000155955.1
Citrobacter_youngae_ATCC_29220_strain_ATCC_29220	GCF_000155975.1
Butyrivibrio_crossotus_DSM_2876_strain_DSM_2876	GCF_000156015.1
Collinsella_stercoris_DSM_13279_strain_DSM_13279	GCF_000156215.1
Methylophaga_thiooxydans_DMS010_strain_DMS010	GCF_000156355.1
Corynebacterium_glucuronolyticum_ATCC_51867_strain_ATCC_51867	GCF_000156595.1
Subdoligranulum_variabile_DSM_15176_strain_DSM_15176	GCF_000157955.1
Labrenzia_alexandrii_DFL_11_strain_DFL_11	GCF_000158095.2
Luminiphilus_syltensis_NOR5_1B_strain_NOR5_1B	GCF_000158175.1
Streptomyces_himastatinicus_ATCC_53653_strain_ATCC_53653	GCF_000158915.1
Streptomyces_viridochromogenes_DSM_40736_strain_DSM_40736	GCF_000158955.1
Streptomyces_griseoflavus_Tu4000_strain_Tu4000	GCF_000158975.1
Gleimia_coleocanis_DSM_15436_strain_DSM_15436	GCF_000159015.1
Lactobacillus_ruminis_ATCC_25644_strain_ATCC_25644	GCF_000159375.2
Corynebacterium_lipophiloflavum_DSM_44291_strain_DSM_44291	GCF_000159635.1
Finegoldia_magna_ATCC_53516_strain_ATCC_53516	GCF_000159695.1
Alloprevotella_tannerae_ATCC_51259_strain_ATCC_51259	GCF_000159995.1
Catonella_morbi_ATCC_51271_strain_ATCC_51271	GCF_000160035.2
Dialister_invisus_DSM_15470_strain_DSM_15470	GCF_000160055.1
Shuttleworthia_satelles_DSM_14600_strain_DSM_14600	GCF_000160115.1
Kingella_oralis_ATCC_51147_strain_ATCC_51147	GCF_000160435.1
Acetomicrobium_hydrogeniformans_ATCC_BAA_1850_strain_OS1	GCF_000160455.2
Prevotella_bergensis_DSM_17361_strain_DSM_17361	GCF_000160535.1
Oribacterium_sinus_F0268_strain_F0268	GCF_000160635.1
Granulicatella_adiacens_ATCC_49175_strain_ATCC_49175	GCF_000160675.1
Selenomonas_flueggei_ATCC_43531_strain_ATCC_43531	GCF_000160695.1
Aeromicrobium_marinum_DSM_15272_strain_DSM_15272	GCF_000160775.2
Lactobacillus_antri_DSM_16041_strain_DSM_16041	GCF_000160835.1
Bacillus_mycoides_strain_AH621	GCF_000160975.1
Bacillus_pseudomycoides_DSM_12442_strain_DSM_12442	GCF_000161455.1
Bacillus_thuringiensis_Bt407_strain_Bt407	GCF_000161495.1
Lactobacillus_coleohominis_101_4_CHN_strain_101_4_CHN	GCF_000161935.1
Granulicatella_elegans_ATCC_700633_strain_ATCC_700633	GCF_000162475.2
Legionella_drancourtii_LLAP12_strain_LLAP12	GCF_000162755.2
Anaerococcus_vaginalis_ATCC_51170_strain_ATCC_51170	GCF_000163295.1
Filifactor_alocis_ATCC_35896_strain_ATCC_35896	GCF_000163895.2
Pseudomonas_savastanoi_pv._savastanoi_NCPPB_3335_strain_NCPPB_3335	GCF_000164015.3
Roseomonas_cervicalis_ATCC_49957_strain_ATCC_49957	GCF_000164635.1
Streptococcus_parasanguinis_ATCC_15912_strain_ATCC_15912	GCF_000164675.2
Rothia_dentocariosa_ATCC_17931_strain_ATCC_17931	GCF_000164695.2
Hydrogenobacter_thermophilus_TK_6_strain_TK_6	GCF_000164905.1
Halanaerobium_praevalens_DSM_2228_strain_DSM_2228	GCF_000165465.1
Ilyobacter_polytropus_DSM_2926_strain_DSM_2926	GCF_000165505.1
Borreliella_afzelii_PKo_strain_PKo	GCF_000165595.2
Rubinisphaera_brasiliensis_DSM_5305_strain_DSM_5305	GCF_000165715.2
Megasphaera_micronuciformis_F0359_strain_F0359	GCF_000165735.1
Aminomonas_paucivorans_DSM_12260_strain_DSM_12260	GCF_000165795.1
Rhodomicrobium_vannielii_ATCC_17100_strain_ATCC_17100	GCF_000166055.1
Desulfovibrio_vulgaris_RCH1_strain_RCH1	GCF_000166115.1
Frankia_inefficax_strain_EuI1c	GCF_000166135.1
Mucilaginibacter_paludis_DSM_18603_strain_DSM_18603	GCF_000166195.2
Algoriphagus_machipongonensis_strain_PR1	GCF_000166275.1
Marinobacter_adhaerens_HP15_strain_HP15	GCF_000166295.1
Caldicellulosiruptor_owensensis_OL_strain_OL	GCF_000166335.1
Caldicellulosiruptor_hydrothermalis_108_strain_108	GCF_000166355.1
Leadbetterella_byssophila_DSM_17132_strain_DSM_17132	GCF_000166395.1
Halanaerobium_hydrogeniformans_strain_sapolanicus	GCF_000166415.1
Caldicellulosiruptor_kristjanssonii_I77R1B_strain_177R1B	GCF_000166695.1
Leuconostoc_inhae_KCTC_3774_strain_KCTC_3774	GCF_000166735.1
Caldicellulosiruptor_kronotskyensis_2002_strain_2002	GCF_000166775.1
Rickettsia_sibirica_246_strain_246	GCF_000166935.1
Rickettsiella_grylli	GCF_000168295.1
Chlorobium_ferrooxidans_DSM_13031_strain_DSM_13031	GCF_000168715.1
Thermosinus_carboxydivorans_Nor1_strain_Nor1	GCF_000169155.1
Microscilla_marina_ATCC_23134_strain_ATCC_23134	GCF_000169175.1
Pseudoflavonifractor_capillosus_ATCC_29799_strain_ATCC_29799	GCF_000169255.2
Crocosphaera_chwakensis_CCY0110_strain_CCY0110	GCF_000169335.1
Sagittula_stellata_E_37_strain_E_37	GCF_000169415.1
Lentisphaera_araneosa_HTCC2155_strain_HTCC2155	GCF_000170755.1
Marinobacter_algicola_DG893_strain_DG893	GCF_000170835.1
Plesiocystis_pacifica_SIR_1_strain_SIR_1	GCF_000170895.1
Geminisphaera_colitermitum_TAV2_strain_TAV2	GCF_000171235.2
Verrucomicrobium_spinosum_DSM_4136_JCM_18804_strain_DSM_4136	GCF_000172155.1
Bacteroides_intestinalis_DSM_17393_strain_DSM_17393	GCF_000172175.1
Pedosphaera_parvula_Ellin514_strain_Ellin514	GCF_000172555.1
Dethiosulfovibrio_peptidovorans_DSM_11002_strain_DSM_11002	GCF_000172975.1
Sulfurihydrogenibium_yellowstonense_SS_5_strain_SS_5	GCF_000173615.1
Atopobium_rimae_ATCC_49626_strain_ATCC_49626	GCF_000174015.1
Actinobacillus_minor_202_strain_202	GCF_000174155.1
Pseudogulbenkiania_ferrooxidans_2002_strain_2002	GCF_000174355.1
Dethiobacter_alkaliphilus_AHT_1_strain_AHT_1	GCF_000174415.1
Desulfonatronospira_thiodismutans_ASO3_1_strain_ASO3_1	GCF_000174435.1
Asticcacaulis_excentricus_CB_48_strain_CS_48	GCF_000175215.2
Thermoanaerobacter_brockii_subsp_finnii_Ako_1_strain_Ako_1	GCF_000175295.2
Ruminiclostridium_papyrosolvens_DSM_2782_strain_DSM_2782	GCF_000175795.2
Cylindrospermopsis_raciborskii_CS_505_strain_CS_505	GCF_000175835.1
Raphidiopsis_brookii_D9_strain_D9	GCF_000175855.1
Mesorhizobium_opportunistum_WSM2075_strain_WSM2075	GCF_000176035.2
Vibrio_orientalis_CIP_102891_ATCC_33934_strain_CIP_102891	GCF_000176235.1
Citromicrobium_bathyomarinum_JL354_strain_JL354	GCF_000176355.1
Vibrio_mimicus_MB451_strain_MB_451	GCF_000176375.1
Acidovorax_avenae_subsp_avenae_ATCC_19860_strain_ATCC_19860	GCF_000176855.2
Pseudodesulfovibrio_aespoeensis_Aspo_2_strain_Aspo_2	GCF_000176915.2
Desulfovibrio_carbinoliphilus_subsp_oakridgensis_strain_FW_101_2B	GCF_000177215.2
Bacillus_cellulosilyticus_DSM_2522_strain_DSM_2522	GCF_000177235.2
Pyramidobacter_piscolens_W5455_strain_W5455	GCF_000177335.1
Bulleidia_extructa_W1219_strain_W1219	GCF_000177375.1
Corynebacterium_resistens_DSM_45100_strain_DSM_45100	GCF_000177535.2
Desulfurispirillum_indicum_S5_strain_S5	GCF_000177635.2
Mycoplasma_alligatoris_A21JP2_strain_A21JP2	GCF_000178375.1
Brevibacterium_mcbrellneri_ATCC_49030_strain_ATCC_49030	GCF_000178455.1
Methylosinus_trichosporium_OB3b_strain_OB3b	GCF_000178815.2
Cellulosilyticum_lentocellum_DSM_5427_strain_DSM_5427	GCF_000178835.2
Ktedonobacter_racemifer_DSM_44963_strain_SOSP1_21	GCF_000178855.1
Shewanella_baltica_OS678_strain_OS678	GCF_000178875.2
Granulicella_mallensis_MP5ACTX8_strain_MP5ACTX8	GCF_000178955.2
Granulicella_tundricola_MP5ACTX9_strain_MP5ACTX9	GCF_000178975.2
Desulfovibrio_fructosivorans_JJ_strain_JJ	GCF_000179555.1
Hungateiclostridium_cellulolyticum_CD2_strain_CD2	GCF_000179595.2
Paenibacillus_curdlanolyticus_YK9_strain_YK9	GCF_000179615.1
Terriglobus_saanensis_SP1PR4_strain_SP1PR4	GCF_000179915.2
Borreliella_burgdorferi_Bol26_strain_Bol26	GCF_000181575.2
Borreliella_finlandensis_strain_SV1	GCF_000181875.2
Borreliella_spielmanii_A14S_strain_A14S	GCF_000181895.2
Brucella_inopinata_BO1_strain_BO1	GCF_000182725.1
Komagataeibacter_medellinensis_NBRC_3288_strain_NBRC_3288	GCF_000182745.2
Paludibacter_propionicigenes_WB4_strain_WB4	GCF_000183135.1
Eremococcus_coleocola_ACS_139_V_Col8_strain_ACS_139_V_Col8	GCF_000183205.1
Calditerrivibrio_nitroreducens_DSM_19672_strain_DSM_19672	GCF_000183405.1
Marivirga_tractuosa_DSM_4126_strain_DSM_4126	GCF_000183425.1
Eubacterium_cellulosolvens_6_strain_6	GCF_000183525.2
Thermaerobacter_subterraneus_DSM_13965_strain_DSM_13965	GCF_000183545.2
Sulfuricurvum_kujiense_DSM_16994_strain_DSM_16994	GCF_000183725.1
Oceanithermus_profundus_DSM_14977_strain_DSM_14977	GCF_000183745.1
Intrasporangium_calvum_DSM_43043_strain_DSM_43043	GCF_000184685.1
Thermaerobacter_marianensis_DSM_12885_strain_DSM_12885	GCF_000184705.1
Prevotella_buccae_ATCC_33574_strain_ATCC_33574	GCF_000184945.1
Fructobacillus_fructosus_KCTC_3544_strain_KCTC_3544	GCF_000185045.1
Prevotella_oralis_ATCC_33269_strain_ATCC_33269	GCF_000185145.2
Mobiluncus_holmesii_ATCC_35242_strain_ATCC_35242	GCF_000185445.1
Pseudoramibacter_alactolyticus_ATCC_23263_strain_ATCC_23263	GCF_000185505.1
Bilophila_wadsworthia_3_1_6_strain_3_1_6	GCF_000185705.2
Segniliparus_rugosus_ATCC_BAA_974_strain_ATCC_BAA_974	GCF_000185725.2
Thermovibrio_ammonificans_HB_1_strain_HB_1	GCF_000185805.1
Staphylococcus_pseudintermedius_HKU10_03_strain_HKU10_03	GCF_000185885.1
Mycoplasma_fermentans_M64_strain_M64	GCF_000186005.1
Bacteroides_helcogenes_P_36_108_strain_P_36_108	GCF_000186225.1
Nitratifractor_salsuginis_DSM_16511_strain_DSM_16511	GCF_000186245.1
Cellulophaga_algicola_DSM_14237_strain_DSM_14237	GCF_000186265.1
Isosphaera_pallida_ATCC_43644_strain_ATCC_43644	GCF_000186345.1
Deinococcus_maricopensis_DSM_21211_strain_DSM_21211	GCF_000186385.1
Vibrio_vulnificus_MO6_24_O_strain_MO6_24_O	GCF_000186585.1
Desulfobulbus_propionicus_DSM_2032_strain_DSM_2032	GCF_000186885.1
Thermus_scotoductus_SA_01_strain_SA_01	GCF_000187005.1
Selenomonas_artemidis_F0399_strain_F0399	GCF_000187125.1
Streptococcus_infantis_ATCC_700779_strain_ATCC_700779	GCF_000187465.1
Streptococcus_peroris_ATCC_700780_strain_ATCC_700780	GCF_000187585.1
Streptococcus_criceti_HS_6_strain_HS_6	GCF_000187975.2
Streptococcus_ictaluri_707_05_strain_707_05	GCF_000188015.2
Streptococcus_urinalis_2285_97_strain_2285_97	GCF_000188055.2
Succinatimonas_hippei_YIT_12066_strain_YIT_12066	GCF_000188195.1
Vibrio_brasiliensis_LMG_20546_strain_LMG_20546	GCF_000189255.1
Weeksella_virosa_DSM_16922_strain_DSM_16922	GCF_000189415.1
Desulfotomaculum_nigrificans_DSM_574_strain_DSM_574	GCF_000189755.2
Thermoanaerobacterium_xylanolyticum_LX_11_strain_LX_11	GCF_000189775.2
Sphaerochaeta_globosa_str_Buddy_strain_Buddy	GCF_000190435.1
Ornithinibacillus_scapharcae_TW25_strain_TW25	GCF_000190475.1
Deinococcus_proteolyticus_MRP_strain_MRP	GCF_000190555.1
Phocaeicola_salanitronis_DSM_18170_strain_DSM_18170	GCF_000190575.1
Cellulophaga_lytica_DSM_7489_strain_DSM_7489	GCF_000190595.1
Syntrophobotulus_glycolicus_DSM_8271_strain_DSM_8271	GCF_000190635.1
Pseudopedobacter_saltans_DSM_12145_strain_DSM_12145	GCF_000190735.1
Prevotella_multiformis_DSM_16608_strain_DSM_16608	GCF_000191065.1
Acinetobacter_pittii_PHEA_2_strain_PHEA_2	GCF_000191145.1
Parascardovia_denticolens_DSM_10105_JCM_12538_strain_DSM_10105	GCF_000191785.1
Anaerophaga_thermohalophila_DSM_12881_strain_DSM_12881	GCF_000191885.1
Gordonia_neofelifaecis_NRRL_B_59395_strain_NRRL_B_59395	GCF_000192435.1
Ruegeria_conchae_strain_TW15	GCF_000192475.1
Novosphingobium_nitrogenifigens_DSM_19370_strain_DSM_19370	GCF_000192575.1
Polymorphum_gilvum_SL003B_26A1_strain_SL003B_26A1	GCF_000192745.1
Marinomonas_mediterranea_MMB_1_strain_MMB_1	GCF_000192865.1
Verminephrobacter_aporrectodeae_subsp_tuberculatae_At4_strain_At4	GCF_000193225.1
Caldicellulosiruptor_lactoaceticus_6A_strain_6A	GCF_000193435.2
Hippea_maritima_DSM_10411_strain_DSM_10411	GCF_000194135.1
Fluviicola_taffensis_DSM_16823_strain_DSM_16823	GCF_000194605.1
Neisseria_bacilliformis_ATCC_BAA_1200_strain_ATCC_BAA_1200	GCF_000194925.1
Dialister_micraerophilus_DSM_19965_strain_DSM_19965	GCF_000194985.1
Treponema_succinifaciens_DSM_2489_strain_DSM_2489	GCF_000195275.1
Desulfobacca_acetoxidans_DSM_11109_strain_DSM_11109	GCF_000195295.1
Coriobacterium_glomerans_PW2_strain_PW2	GCF_000195315.1
Marinithermus_hydrothermalis_DSM_14884_strain_DSM_14884	GCF_000195335.1
Francisella_hispaniensis_strain_3523	GCF_000195555.1
Bacteroides_clarus_YIT_12056_strain_YIT_12056	GCF_000195615.1
Bacteroides_fluxus_YIT_12057_strain_YIT_12057	GCF_000195635.1
Mycoplasma_pulmonis_UAB_CTIP_strain_UAB_CTIP	GCF_000195875.1
Cupriavidus_metallidurans_CH34_strain_CH34	GCF_000196015.1
Listeria_monocytogenes_EGD_e_strain_EGD_e	GCF_000196035.1
Rhodopirellula_baltica_SH_1_strain_1	GCF_000196115.1
Wolinella_succinogenes_DSM_1740_strain_DSMZ_1740	GCF_000196135.1
Bdellovibrio_bacteriovorus_HD100_strain_HD100	GCF_000196175.1
Deinococcus_geothermalis_DSM_11300_strain_DSM_11300	GCF_000196275.1
Croceibacter_atlanticus_HTCC2559_strain_HTCC2559	GCF_000196315.1
Nitrosospira_multiformis_ATCC_25196_strain_ATCC_25196	GCF_000196355.1
Bartonella_tribocorum_CIP_105476_strain_type_strain_506_CIP_105476	GCF_000196435.1
Acetoanaerobium_sticklandii_strain_DSM_519	GCF_000196455.1
Photorhabdus_asymbiotica	GCF_000196475.1
Aliivibrio_salmonicida_LFI1238_strain_LFI1238	GCF_000196495.1
Nostoc_azollae_0708_strain_0708	GCF_000196515.1
Mobiluncus_curtisii_ATCC_43063_strain_ATCC_43063	GCF_000196535.1
Erwinia_billingiae_Eb661_strain_Eb661	GCF_000196615.1
Pseudonocardia_dioxanivorans_CB1190_strain_CB1190	GCF_000196675.1
Acinetobacter_oleivorans_DR1_strain_DR1	GCF_000196795.1
Nitrospira_defluvii	GCF_000196815.1
Halomonas_elongata_DSM_2581_strain_type_strain_DSM_2581	GCF_000196875.2
Glutamicibacter_arilaitensis_Re117_strain_Re117	GCF_000197735.1
Mycetohabitans_rhizoxinica_HKI_454_strain_HKI_454	GCF_000198775.1
Anaerolinea_thermophila_UNI_1_strain_UNI_1	GCF_000199675.1
Mycoplasma_haemofelis_str_Langford_1_strain_Langford_1	GCF_000200735.1
Acidiphilium_multivorum_AIU301_strain_AIU301	GCF_000202835.1
Mycoplasma_suis_KI3806_strain_KI3806	GCF_000203215.1
Cupriavidus_pinatubonensis_JMP134_strain_JMP134	GCF_000203875.1
Burkholderia_ambifaria_AMMD_strain_AMMD	GCF_000203915.1
Asticcacaulis_biprosthecum_C19_strain_C19	GCF_000204015.1
Aeromonas_veronii_B565_strain_B565	GCF_000204115.1
Acidovorax_radicis_N35_strain_N35	GCF_000204195.1
Propionibacterium_humerusii_P08_strain_P08	GCF_000204235.1
Chlamydia_psittaci_6BC_strain_6BC	GCF_000204255.1
Sphaerochaeta_coccoides_DSM_17374_strain_DSM_17374	GCF_000208385.1
Selenomonas_sputigena_ATCC_35185_strain_ATCC_35185	GCF_000208405.1
Ruminococcus_champanellensis_18P13_JCM_17042_strain_type_strain_18P13	GCF_000210095.1
Haemophilus_parainfluenzae_T3T1_strain_T3T1	GCF_000210895.1
Halobacteriovorax_marinus_SJ_strain_SJ	GCF_000210915.2
Photobacterium_leiognathi_subsp_mandapamensis_svers.1.1._strain_svers.1.1.	GCF_000211495.1
Porphyromonas_asaccharolytica_DSM_20707_strain_DSM_20707	GCF_000212375.1
Thermodesulfobium_narugense_DSM_14796_strain_DSM_14796	GCF_000212395.1
Treponema_brennaborense_DSM_12168_strain_DSM_12168	GCF_000212415.1
Desulfocurvibacter_africanus_subsp_africanus_str_Walvis_Bay_strain_Walvis_Bay	GCF_000212675.2
Cellulomonas_fimi_ATCC_484_strain_ATCC_484	GCF_000212695.1
Haliscomenobacter_hydrossis_DSM_1100_strain_DSM_1100	GCF_000212735.1
Bacteroides_coprosuis_DSM_18011_strain_DSM_18011	GCF_000212915.1
Tepidanaerobacter_acetatoxydans_Re1_strain_Re1	GCF_000213235.1
Mahella_australiensis_50_1_BON_strain_50_1_BON	GCF_000213255.1
Dysgonomonas_gadei_ATCC_BAA_286_strain_ATCC_BAA_286	GCF_000213555.1
Alteromonas_naphthalenivorans_strain_SN2	GCF_000213655.1
Pseudomonas_fulva_12_X_strain_12_X	GCF_000213805.1
Chlamydia_abortus_LLG_strain_LLG	GCF_000213905.2
Centipeda_periodontii_DSM_2778_strain_DSM_2778	GCF_000213975.1
Microcoleus_vaginatus_FGP_2_strain_FGP_2	GCF_000214075.1
Acidithiobacillus_ferrivorans_SS3_strain_SS3	GCF_000214095.2
Hoyosella_subflava_DQS3_9A1_strain_DQS3_9A1	GCF_000214175.1
Marinomonas_posidonica_IVIA_Po_181_strain_IVIA_Po_181	GCF_000214215.1
Serratia_plymuthica_AS9_strain_AS9	GCF_000214235.1
Methylomicrobium_album_BG8_strain_BG8	GCF_000214275.2
Treponema_azotonutricium_ZAS_9_strain_ZAS_9	GCF_000214355.1
Treponema_primitia_ZAS_2_strain_ZAS_2	GCF_000214375.1
Methylophaga_aminisulfidivorans_MP_strain_MP	GCF_000214595.1
Methylomonas_methanica_MC09_strain_MC09	GCF_000214665.1
Thiomicrospira_cyclica_ALM1_strain_ALM1	GCF_000214825.1
Desulfotomaculum_ruminis_DSM_2154_strain_DSM_2154	GCF_000215085.1
Haloplasma_contractile_SSD_17B_strain_SSD_17B	GCF_000215935.2
Salinisphaera_shabanensis_E1L3A_strain_E1L3A	GCF_000215955.2
Thermodesulfobacterium_geofontis_OPF15_strain_OPF15	GCF_000215975.1
Leptospira_interrogans_serovar_Copenhageni_str_Fiocruz_LV239_strain_Fiocruz_LV239	GCF_000217315.1
Treponema_paraluiscuniculi_Cuniculi_A_strain_Cuniculi_A	GCF_000217655.1
Thermodesulfatator_indicus_DSM_15286_strain_DSM_15286	GCF_000217795.1
Pseudothermotoga_thermarum_DSM_5069_strain_DSM_5069	GCF_000217815.1
Prevotella_multisaccharivorax_DSM_17128_strain_DSM_17128	GCF_000218235.1
Aquimarina_agarivorans_strain_HQM9	GCF_000218485.1
Cellulomonas_gilvus_ATCC_13127_strain_ATCC_13127	GCF_000218545.1
Oligotropha_carboxidovorans_OM5_strain_OM5	GCF_000218565.1
Flexistipes_sinusarabici_DSM_4947_strain_DSM_4947	GCF_000218625.1
Caldalkalibacillus_thermarum_TA2.A1_strain_TA2.A1	GCF_000218765.1
Clostridium_acetobutylicum_DSM_1731_strain_DSM_1731	GCF_000218855.1
Runella_slithyformis_DSM_19594_strain_DSM_19594	GCF_000218895.1
Francisella_salina_strain_TX07_7308	GCF_000219045.1
Acetonema_longum_DSM_6540_strain_DSM_6540	GCF_000219125.1
Treponema_caldarium_DSM_7334_strain_DSM_7334	GCF_000219725.1
Weissella_koreensis_KACC_15510_strain_KACC_15510	GCF_000219805.1
Prevotella_dentalis_DSM_3688_strain_DSM_3688	GCF_000220215.1
Prevotella_nigrescens_ATCC_33563_strain_ATCC_33563	GCF_000220235.1
Ochrovirga_pacifica_strain_S85	GCF_000220525.1
Streptomyces_xinghaiensis_S187_strain_S187	GCF_000220705.2
Neisseria_macacae_ATCC_33926_strain_ATCC_33926	GCF_000220865.1
Lactobacillus_oris_F0423_strain_F0423	GCF_000221505.1
Borreliella_bissettii_DN127_strain_DN127	GCF_000222305.1
Cyclobacterium_marinum_DSM_745_strain_DSM_745	GCF_000222485.1
Vibrio_ichthyoenteri_ATCC_700023_strain_ATCC_700023	GCF_000222605.1
Yersinia_pestis_A1122_strain_A1122	GCF_000222975.1
Brachyspira_intermedia_PWS_A_strain_PWS_A	GCF_000223215.1
Thiocapsa_marina_5811_strain_5811	GCF_000223985.1
Marichromatium_purpuratum_984_strain_984	GCF_000224005.2
Thiorhodococcus_drewsii_AZ1_strain_AZ1	GCF_000224065.1
Muricauda_ruestringensis_DSM_13258_strain_DSM_13258	GCF_000224085.1
Bizionia_argentinensis_JUB59_strain_JUB59	GCF_000224335.1
Helicobacter_pylori_Puno135_strain_Puno135	GCF_000224555.1
Prevotella_oulorum_F0390_strain_F0390	GCF_000224615.1
Enterobacter_soli_strain_LF7a	GCF_000224675.1
Lentibacillus_jeotgali_strain_Grbi	GCF_000224785.1
Streptomyces_zinciresistens_K42_strain_K42	GCF_000225525.1
Collinsella_tanakaei_YIT_12063_strain_YIT_12063	GCF_000225705.1
Brachybacterium_squillarum_M_6_3_strain_M_6_3	GCF_000225825.1
Rhodospirillum_rubrum_F11_strain_F11	GCF_000225955.1
Bacteroides_faecis_MAJ27_strain_MAJ27	GCF_000226135.1
Dietzia_alimentaria_72_strain_72	GCF_000226215.1
Chloracidobacterium_thermophilum_B_strain_B	GCF_000226295.1
Micavibrio_aeruginosavorus_ARL_13_strain_ARL_13	GCF_000226315.1
Glaciecola_nitratireducens_FR1064_strain_FR1064	GCF_000226565.1
Taylorella_asinigenitalis_MCE3_strain_MCE3	GCF_000226625.1
Neisseria_shayeganii_871_strain_871	GCF_000226875.1
Cutibacterium_avidum_ATCC_25577_strain_ATCC_25577	GCF_000227295.1
Thiomicrospira_aerophila_AL3_strain_AL3	GCF_000227665.2
Thioalkalivibrio_paradoxus_ARh_1_strain_ARh_1	GCF_000227685.2
Thermobacillus_composti_KWC4_strain_KWC4	GCF_000227705.2
Thiorhodospira_sibirica_ATCC_700588_strain_ATCC_700588	GCF_000227725.1
Thiocystis_violascens_DSM_198_strain_DSM_198	GCF_000227745.2
Neisseria_wadsworthii_9715_strain_9715	GCF_000227765.1
Thermotoga_maritima_MSB8_strain_MSB8	GCF_000230655.2
Rhodanobacter_denitrificans_strain_2APBS1	GCF_000230695.2
Paenibacillus_lactis_154_strain_154	GCF_000230915.1
Mesorhizobium_australicum_WSM2073_strain_WSM2073	GCF_000230995.2
Saccharomonospora_paurometabolica_YIM_90007_strain_YIM_90007	GCF_000231035.2
Saccharomonospora_azurea_NA_128_strain_NA_128	GCF_000231055.2
Alistipes_indistinctus_YIT_12060_strain_YIT_12060	GCF_000231275.1
Desulfosporosinus_meridiei_DSM_13257_strain_DSM_13257	GCF_000231385.2
Desulfitobacterium_metallireducens_DSM_15288_strain_DSM_15288	GCF_000231405.2
Commensalibacter_intestini_A911_strain_A911	GCF_000231445.1
Pantoea_ananatis_PA13_strain_PA13	GCF_000233595.1
Desulfobacter_postgatei_2ac9_strain_2ac9	GCF_000233695.2
Desulfallas_gibsoniae_DSM_7213_strain_DSM_7213	GCF_000233715.2
Thermovirga_lienii_DSM_17291_strain_DSM_17291	GCF_000233775.1
Pseudoxanthomonas_spadix_BD_a59_strain_BD_a59	GCF_000233915.3
Prevotella_histicola_F0411_strain_F0411	GCF_000234055.1
Selenomonas_infelix_ATCC_43532_strain_ATCC_43532	GCF_000234095.1
Alloprevotella_rava_F0323_strain_F0323	GCF_000234115.1
Selenomonas_noxia_F0398_strain_F0398	GCF_000234135.1
Gluconobacter_morbifer_G707_strain_G707	GCF_000234355.1
Frankia_saprophytica_strain_CN3	GCF_000235425.2
Johnsonella_ignava_ATCC_51276_strain_ATCC_51276	GCF_000235445.1
Desulfosporosinus_orientis_DSM_765_strain_DSM_765	GCF_000235605.1
Marinobacter_manganoxydans_MnI7_9_strain_MnI7_9	GCF_000235625.1
Crocosphaera_watsonii_WH_0003_strain_WH_0003	GCF_000235665.1
Prevotella_stercorea_DSM_18206_strain_DSM_18206	GCF_000235885.1
Fluoribacter_dumoffii_Tex_KL_strain_Tex_KL	GCF_000236145.1
Blattabacterium_sp._Cryptocercus_punctulatus_str_Cpu_strain_Cpu	GCF_000236405.1
Mesorhizobium_alhagi_CCNWXJ12_2_strain_CCNWXJ12_2	GCF_000236565.1
Sphaerochaeta_pleomorpha_str_Grapes_strain_Grapes	GCF_000236685.1
Owenweeksia_hongkongensis_DSM_17368_strain_DSM_17368	GCF_000236705.1
Achromobacter_arsenitoxydans_SY8_strain_SY8	GCF_000236785.1
Hungateiclostridium_clariflavum_DSM_19732_strain_DSM_19732	GCF_000237085.1
Simkania_negevensis_Z_strain_Z	GCF_000237205.1
Helicobacter_bizzozeronii_CIII_1_strain_CIII_1	GCF_000237285.1
Streptomyces_cattleya_NRRL_8057_DSM_46488_strain_NRRL_8057	GCF_000237305.1
Jonquetella_anthropi_DSM_22815_strain_DSM_22815	GCF_000237805.1
Thermanaerovibrio_velox_DSM_12556_strain_DSM_12556	GCF_000237825.1
Rickettsia_slovaca_13_B_strain_13_B	GCF_000237845.1
Oribacterium_parvum_ACB1_strain_ACB1	GCF_000238055.2
Oribacterium_asaccharolyticum_ACB7_strain_ACB7	GCF_000238075.1
Peptoanaerobacter_stomatis_strain_CM2	GCF_000238095.2
Pseudoalteromonas_spongiae_UST010723_006_strain_UST010723_006	GCF_000238255.3
Pseudoalteromonas_haloplanktis_ATCC_14393_strain_ATCC_14393	GCF_000238355.1
Pseudoalteromonas_arctica_A_37_1_2_strain_A_37_1_2	GCF_000238395.3
Mycoplasma_haemocanis_str_Illinois_strain_Illinois	GCF_000238995.1
Actinoalloteichus_spitiensis_RMV_1378_strain_RMV_1378	GCF_000239155.1
Anaeroglobus_geminatus_F0357_strain_F0357	GCF_000239275.1
Klebsiella_pneumoniae_subsp_pneumoniae_HS11286_strain_HS11286	GCF_000240185.1
Patulibacter_medicamentivorans_strain_I11	GCF_000240225.1
Oenococcus_kitaharae_DSM_17330_strain_DSM_17330	GCF_000241055.1
Gordonia_effusa_NBRC_100432_strain_NBRC_100432	GCF_000241305.1
Gordonia_amarae_NBRC_15530_strain_NBRC_15530	GCF_000241345.1
Sphingomonas_echinoides_ATCC_14820_strain_ATCC_14820	GCF_000241465.1
Acetobacter_pasteurianus_NBRC_101655_strain_NBRC_101655	GCF_000241585.2
Myroides_odoratimimus_CIP_101113_strain_CIP_101113	GCF_000242135.1
Stomatobaculum_longum_strain_ACC2	GCF_000242235.1
Frateuria_aurantia_DSM_6220_strain_DSM_6220	GCF_000242255.2
Dialister_succinatiphilus_YIT_11850_strain_YIT_11850	GCF_000242435.1
Singulisphaera_acidiphila_DSM_18658_strain_DSM_18658	GCF_000242455.2
Spirochaeta_africana_DSM_8902_strain_DSM_8902	GCF_000242595.2
Holophaga_foetida_DSM_6591_strain_DSM_6591	GCF_000242615.2
Solitalea_canadensis_DSM_3403_strain_DSM_3403	GCF_000242635.2
Sulfurimonas_gotlandica_GD1_strain_GD1	GCF_000242915.1
Prevotella_maculosa_OT_289_strain_OT_289	GCF_000243015.1
Prevotella_micans_F0438_strain_F0438	GCF_000243035.1
Niabella_soli_DSM_19437_strain_DSM_19437	GCF_000243115.2
Desulfitobacterium_dichloroeliminans_LMG_P_21439_strain_LMG_P_21439	GCF_000243135.2
Desulfitobacterium_dehalogenans_ATCC_51507_strain_ATCC_51507	GCF_000243155.2
Odoribacter_laneus_YIT_12061_strain_YIT_12061	GCF_000243215.1
Gillisia_limnaea_DSM_15749_strain_DSM_15749	GCF_000243235.1
Leptonema_illini_DSM_21528_strain_DSM_21528	GCF_000243335.1
Saccharomonospora_glauca_K62_strain_K62	GCF_000243395.2
Leptospira_kirschneri_serovar_Cynopteri_str_3522_CT_strain_3522_CT	GCF_000243695.2
Leptospira_broomii_serovar_Hurstbridge_str_5399_strain_5399	GCF_000243715.2
Leptospira_licerasiae_str_MMD4847_strain_MMD4847	GCF_000244715.1
Desulfosporosinus_youngiae_DSM_17734_strain_DSM_17734	GCF_000244895.1
Saccharomonospora_marina_XMU15_strain_XMU15	GCF_000244955.1
Saccharomonospora_cyanea_NA_134_strain_NA_134	GCF_000244975.1
Beggiatoa_alba_B18LD_strain_B18LD	GCF_000245015.1
Alishewanella_jeotgali_KCTC_22429_strain_KCTC_22429	GCF_000245735.1
Helcococcus_kunzii_ATCC_51366_strain_ATCC_51366	GCF_000245755.1
Facklamia_languida_CCUG_37842_strain_CCUG_37842	GCF_000245795.1
Treponema_pallidum_subsp_pertenue_str_SamoaD_strain_pertenue_Samoa_D	GCF_000246755.1
Niastella_koreensis_GR20_10_strain_GR20_10	GCF_000246855.1
Clostridium_arbusti_SL206_strain_SL206	GCF_000246895.1
Peptoniphilus_rhinitidis_1_13_strain_1_13	GCF_000246925.1
Myroides_injenensis_M09_0166_strain_M09_0166	GCF_000246945.1
Acetobacterium_woodii_DSM_1030_strain_DSM_1030	GCF_000247605.1
Gordonia_polyisoprenivorans_VH2_strain_VH2	GCF_000247715.1
Lactobacillus_gastricus_PS3_strain_PS3	GCF_000247775.1
Klebsiella_oxytoca_10_5243_strain_10_5243	GCF_000247855.1
Mobilicoccus_pelagius_NBRC_104925_strain_NBRC_104925	GCF_000247995.1
Gordonia_otitidis_NBRC_100426_strain_NBRC_100426	GCF_000248075.1
Saprospira_grandis_str_Lewin_strain_Lewin	GCF_000250635.1
Nocardia_brasiliensis_ATCC_700358_strain_HUJEG_1	GCF_000250675.2
Sutterella_parvirubra_YIT_11816_strain_YIT_11816	GCF_000250875.1
Flavobacterium_frigoris_PS1_strain_PS1	GCF_000252125.1
Deinococcus_gobiensis_I_0_strain_I_0	GCF_000252445.1
Riemerella_anatipestifer_ATCC_11845_DSM_15868_strain_ATCC_11845	GCF_000252855.1
Bartonella_clarridgeiae_73_strain_73	GCF_000253015.1
Parachlamydia_acanthamoebae_UV_7_strain_UV_7	GCF_000253035.1
Mycoplasma_leachii_99_014_6_strain_99_014_6	GCF_000253095.1
Thiomonas_arsenitoxydans_strain_3As	GCF_000253115.1
Flavobacterium_branchiophilum_FL_15_strain_FL_15	GCF_000253275.1
Desulfosporosinus_acidiphilus_SJ4_strain_SJ4	GCF_000255115.2
Marinitoga_piezophila_KA3_strain_KA3	GCF_000255135.1
Corallococcus_coralloides_DSM_2259_strain_DSM_2259	GCF_000255295.1
Rickettsia_helvetica_C9P9_strain_C9P9	GCF_000255355.1
Aquimarina_agarilytica_ZC1_strain_ZC1	GCF_000255455.1
Treponema_saccharophilum_DSM_2985_strain_DSM_2985	GCF_000255555.1
Schlesneria_paludicola_DSM_18645_strain_DSM_18645	GCF_000255655.1
Zavarzinella_formosa_DSM_19928_strain_DSM_19928	GCF_000255705.1
Herbaspirillum_lusitanum_P6_12_strain_P6_12	GCF_000256565.1
Vibrio_anguillarum_96F_strain_96F	GCF_000257165.1
Diplorickettsia_massiliensis_20B_strain_20B	GCF_000257395.1
Saccharomonospora_xinjiangensis_XJ_54_strain_XJ_54	GCF_000258175.1
Ignavibacterium_album_JCM_16511_strain_JCM_16511	GCF_000258405.1
Pedobacter_agri_PB92_strain_PB92	GCF_000258495.1
Paenibacillus_mucilaginosus_K02_strain_K02	GCF_000258535.2
Streptomyces_somaliensis_DSM_40738_strain_DSM_40738	GCF_000258595.1
Gillisia_marina_strain_CBA3202	GCF_000258765.1
Pseudoalteromonas_flavipulchra_JG1_strain_JG1	GCF_000259115.1
Providencia_stuartii_MRSN_2154_strain_MRSN_2154	GCF_000259175.1
Helicobacter_cetorum_MIT_00_7128_strain_MIT_00_7128	GCF_000259255.1
Joostella_marina_DSM_19592_strain_DSM_19592	GCF_000260115.1
Thiothrix_nivea_DSM_5205_strain_DSM_5205	GCF_000260135.1
Neisseria_sicca_VK64_strain_VK64	GCF_000260655.1
Imtechella_halotolerans_K1_strain_K1	GCF_000260835.1
Methylophaga_frappieri_strain_JAM7	GCF_000260965.1
Methylophaga_nitratireducenticrescens_strain_JAM1	GCF_000260985.4
Streptomyces_globisporus_C_1027_strain_C_1027	GCF_000261345.2
Bacillus_siamensis_KCTC_13613_strain_KCTC_13613	GCF_000262045.1
Aerococcus_viridans_LL1_strain_LL1	GCF_000262085.1
Pasteurella_bettyae_CCUG_2042_strain_CCUG_2042	GCF_000262245.1
Shimwellia_blattae_DSM_4481_NBRC_105725_strain_DSM_4481	GCF_000262305.1
Streptomyces_xiaopingdaonensis_strain_DUT_180	GCF_000262345.1
Microvirga_lotononidis_strain_WSM3557	GCF_000262405.1
Thermoanaerobacter_siderophilus_SR4_strain_SR4	GCF_000262445.1
Leptothrix_ochracea_L12_strain_L12	GCF_000262525.1
Prevotella_bivia_DSM_20514_strain_DSM_20514	GCF_000262545.1
Rickettsia_honei_RB_strain_RB	GCF_000263055.1
Rhodanobacter_spathiphylli_B39_strain_B39	GCF_000264295.1
Rhodanobacter_fulvus_Jip2_strain_Jip2	GCF_000264315.1
Tistrella_mobilis_KA081020_065_strain_KA081020_065	GCF_000264455.2
Edwardsiella_anguillarum_ET080813_strain_80813	GCF_000264765.2
Sphingobium_indicum_B90A_strain_B90A	GCF_000264945.2
Nitritalea_halalkaliphila_LW7_strain_LW7	GCF_000265075.1
Halomonas_smyrnensis_AAD6_strain_AAD6	GCF_000265245.1
Sulfurospirillum_barnesii_SES_3_strain_SES_3	GCF_000265295.1
Aequorivita_sublithincola_DSM_14238_strain_DSM_14238	GCF_000265385.1
Belliella_baltica_DSM_15883_strain_DSM_15883	GCF_000265405.1
Bernardetia_litoralis_DSM_6794_strain_DSM_6794	GCF_000265505.1
Turneriella_parva_DSM_21527_strain_DSM_21527	GCF_000266885.1
Acetomicrobium_mobile_DSM_13181_strain_DSM_13181	GCF_000266925.1
Desulfomonile_tiedjei_DSM_6799_strain_DSM_6799	GCF_000266945.1
Coprobacillus_cateniformis_strain_D6	GCF_000269565.1
Actinomyces_massiliensis_4401292_strain_4401292	GCF_000269805.1
Fictibacillus_macauensis_ZFHKF_1_strain_ZFHKF_1	GCF_000269865.1
Kitasatospora_setae_KM_6054_strain_KM_6054	GCF_000269985.1
Erysipelothrix_rhusiopathiae_str_Fujisawa_strain_Fujisawa	GCF_000270085.1
Microlunatus_phosphovorus_NM_1_strain_NM_1	GCF_000270245.1
Hydrocarboniphaga_effusa_AP103_strain_AP103	GCF_000271305.1
Rhizobium_leguminosarum_bv._viciae_WSM1455_strain_WSM1455	GCF_000271805.1
Alishewanella_agri_BL06_strain_BL06	GCF_000272005.1
Bacteroides_nordii_CL02T12C05_strain_CL02T12C05	GCF_000273175.1
Bacteroides_salyersiae_CL02T12C01_strain_CL02T12C01	GCF_000273235.1
Bifidobacterium_bifidum_NCIMB_41171_strain_NCIMB_41171	GCF_000273525.1
Halomonas_stevensii_S18214_strain_S18214	GCF_000275725.1
Scardovia_wiggsiae_F0424_strain_F0424	GCF_000275805.1
Moritella_dasanensis_ArB_0140_strain_ArB_0140	GCF_000276805.1
Rickettsia_prowazekii_str_Chernikova_strain_Chernikova	GCF_000277165.1
Rickettsia_typhi_str_TH1527_strain_TH1527	GCF_000277285.1
Sphingobium_xenophagum_QYY_strain_QYY	GCF_000277525.1
Bartonella_birtlesii_LL_WM9_strain_LL_WM9	GCF_000278095.1
Bartonella_washoeensis_Sb944nv_strain_Sb944nv	GCF_000278135.1
Bartonella_rattimassiliensis_15908_strain_15908	GCF_000278215.1
Bartonella_vinsonii_subsp_arupensis_OK_94_513_strain_OK_94_513	GCF_000278235.1
Bartonella_melophagi_K_2C_strain_K_2C	GCF_000278255.1
Bartonella_taylorii_8TBB_strain_8TBB	GCF_000278295.1
Melioribacter_roseus_P3M_2_strain_P3M_2	GCF_000279145.1
Bartonella_tamiae_Th307_strain_Th307	GCF_000279995.1
Alishewanella_aestuarii_B11_strain_B11	GCF_000280055.1
Streptomyces_auratus_AGR0001_strain_AGR0001	GCF_000280865.1
Myxococcus_hansupus_strain_contaminant_ex_DSM_436	GCF_000280925.3
Catenovulum_agarivorans_YM01_strain_YM01	GCF_000281085.1
Caldilinea_aerophila_DSM_14535_NBRC_104270_strain_DSM_14535	GCF_000281175.1
Bacillus_filamentosus_strain_2102	GCF_000283255.1
Oscillibacter_valericigenes_Sjm18_20_strain_Sjm18_20	GCF_000283575.1
Rickettsia_canadensis_str_CA410_strain_CA410	GCF_000283915.1
Phycisphaera_mikurensis_NBRC_102666_strain_NBRC_102666	GCF_000284115.1
Rickettsia_australis_str_Cutlack_strain_Cutlack	GCF_000284155.1
Rubrivivax_gelatinosus_IL144_strain_IL144	GCF_000284255.1
Actinoplanes_missouriensis_431_strain_431	GCF_000284295.1
Leptospirillum_ferrooxidans_C2_3_strain_C2_3	GCF_000284315.1
Caldisericum_exile_AZM16c01_strain_AZM16c01	GCF_000284335.1
Arcobacter_butzleri_ED_1_strain_ED_1	GCF_000284355.1
Bradyrhizobium_japonicum_USDA_6_strain_USDA_6	GCF_000284375.1
Pararhodospirillum_photometricum_DSM_122_strain_DSM_122	GCF_000284415.1
Halobacillus_halophilus_DSM_2266_strain_type_strain_DSM_2266	GCF_000284515.1
Marinobacter_hydrocarbonoclasticus_ATCC_49840_strain_ATCC_49840	GCF_000284615.1
Oceanobacillus_massiliensis_str_Ndiop_strain_Ndiop	GCF_000285495.1
Paenibacillus_senegalensis_JC66_strain_type_strain_JC66	GCF_000285515.1
Kurthia_massiliensis_strain_JC30	GCF_000285555.1
Kurthia_senegalensis_strain_type_strain_JC8E	GCF_000285595.1
Brevibacterium_senegalense_strain_JC43	GCF_000285835.1
Mycoplasma_gallisepticum_VA94_7994_1_7P_strain_VA94_7994_1_7P	GCF_000286675.1
Vibrio_rumoiensis_1S_45_strain_1S_45	GCF_000286955.2
Vibrio_ordalii_FS_238_strain_FS_238	GCF_000287155.2
Haemophilus_sputorum_HK_2154_strain_HK_2154	GCF_000287615.1
Phaeospirillum_molischianum_DSM_120_strain_DSM_120	GCF_000294655.1
Virgibacillus_halodenitrificans_1806_strain_1806	GCF_000294755.1
Bacillus_oceanisediminis_2691_strain_2691	GCF_000294775.2
Actinomyces_timonensis_DSM_23838_strain_7400942	GCF_000295095.1
Indibacter_alkaliphilus_LW1_strain_LW1	GCF_000295935.2
Corynebacterium_otitidis_ATCC_51513_strain_ATCC_51513	GCF_000296405.1
Slackia_piriformis_YIT_12062_strain_YIT_12062	GCF_000296445.1
Barnesiella_intestinihominis_YIT_11860_strain_YIT_11860	GCF_000296465.1
Rheinheimera_nanhaiensis_E407_8_strain_E407_8	GCF_000296695.1
Fibrisoma_limi_BUZ_3_strain_BUZ_3	GCF_000296815.2
Lactobacillus_hominis_DSM_23910_CRBIP_24.179_strain_type_strain_CRBIP_24.179	GCF_000296835.1
Lactobacillus_pasteurii_DSM_23907_CRBIP_24.76_strain_type_strain_CRBIP_24.76	GCF_000297025.1
Sulfuricella_denitrificans_skB26_strain_skB26	GCF_000297055.2
Caloramator_australicus_RC3_strain_RC3	GCF_000297115.1
Nitrolancea_hollandica_Lb_strain_Lb	GCF_000297255.1
Micromonospora_lupini_str_Lupac_08_strain_Lupac_08	GCF_000297395.2
Staphylococcus_massiliensis_CCUG_55927_strain_CCUG_55927	GCF_000298075.1
Lactobacillus_buchneri_subsp_silagei_CD034_strain_CD034	GCF_000298115.2
Gordonia_rhizosphera_NBRC_16068_strain_NBRC_16068	GCF_000298195.1
Gordonia_namibiensis_NBRC_108229_strain_NBRC_108229	GCF_000298235.1
Cecembia_lonarensis_LW9_strain_LW9	GCF_000298295.1
Bacillus_bingmayongensis_strain_FJAT_13831	GCF_000299035.1
Microbacterium_barkeri_2011_R4_strain_2011_R4	GCF_000299315.2
Alcanivorax_pacificus_W11_5_strain_W11_5	GCF_000299335.2
Gottschalkia_acidurici_9a_strain_9a	GCF_000299355.1
Oceaniovalibus_guishaninsula_JLT2003_strain_JLT2003	GCF_000299575.1
Idiomarina_xiamenensis_10_D_4_strain_10_D_4	GCF_000299895.1
Gallaecimonas_xiamenensis_3_C_1_strain_3_C_1	GCF_000299915.1
Alcanivorax_dieselolei_B5_strain_B5	GCF_000300005.1
Paraburkholderia_phenoliruptrix_BR3459a_strain_BR3459a	GCF_000300095.1
Leuconostoc_carnosum_JB16_strain_JB16	GCF_000300135.1
Clostridium_tunisiense_TJ_strain_TJ	GCF_000300195.1
Thalassospira_profundimaris_WP0211_strain_WP0211	GCF_000300275.1
Nitratireductor_pacificus_pht_3B_strain_pht_3B	GCF_000300335.1
Gayadomonas_joobiniege_G7_strain_G7	GCF_000300815.1
Agrobacterium_albertimagni_AOL15_strain_AOL15	GCF_000300855.1
Galbibacter_marinus_strain_ck_I2_15	GCF_000300875.1
Herbaspirillum_frisingense_GSF30_strain_GSF30	GCF_000300975.2
Alcanivorax_hongdengensis_A_11_3_strain_A_11_3	GCF_000300995.1
Facklamia_hominis_CCUG_36813_strain_CCUG_36813	GCF_000301035.1
Pedobacter_arcticus_A12_strain_A12	GCF_000302595.1
Bacteroides_finegoldii_CL09T03C10_strain_CL09T03C10	GCF_000304195.1
Microbacterium_yannicii_PS01_strain_PS01	GCF_000304335.1
Bacillus_psychrosaccharolyticus_ATCC_23296_strain_ATCC_23296	GCF_000305495.1
Simiduia_agarivorans_SA1_DSM_21679_strain_SA1_DSM_21679	GCF_000305785.2
Thermacetogenium_phaeum_DSM_12270_strain_DSM_12270	GCF_000305935.1
Leptospira_fainei_serovar_Hurstbridge_str_BUT_6_strain_BUT_6	GCF_000306235.2
Leptospira_noguchii_serovar_Panama_str_CZ214_strain_CZ214	GCF_000306255.2
Modestobacter_marinus_strain_BC501	GCF_000306785.1
Bordetella_pertussis_18323_strain_18323	GCF_000306945.1
Amphibacillus_jilinensis_Y1_strain_Y1	GCF_000306965.1
Desulfobacula_toluolica_Tol2_strain_Tol2	GCF_000307105.1
Amphibacillus_xylanus_NBRC_15112_strain_NBRC_15112	GCF_000307165.1
Oscillibacter_ruminantium_GH1_strain_GH1	GCF_000307265.1
Parabacteroides_johnsonii_CL02T12C29_strain_CL02T12C29	GCF_000307375.1
Bacillus_azotoformans_LMG_9581_strain_LMG_9581	GCF_000307855.1
Bacillus_bataviensis_LMG_21833_strain_LMG_21833	GCF_000307875.1
Levyella_massiliensis_strain_9403326	GCF_000308275.2
Afipia_birgiae_34632_strain_34632	GCF_000308295.2
Legionella_tunisiensis_strain_LegM	GCF_000308315.1
Nocardia_aobensis_NBRC_100429_strain_NBRC_100429	GCF_000308375.1
Nocardia_asiatica_NBRC_100129_strain_NBRC_100129	GCF_000308415.1
Nocardia_araoensis_NBRC_100135_strain_NBRC_100135	GCF_000308435.1
Nocardia_abscessus_NBRC_100374_strain_NBRC_100374	GCF_000308455.1
Nocardia_brevicatena_NBRC_12119_strain_NBRC_12119	GCF_000308495.1
Nocardia_exalbida_NBRC_100660_strain_NBRC_100660	GCF_000308575.1
Nocardia_higoensis_NBRC_100133_strain_NBRC_100133	GCF_000308595.1
Nocardia_jiangxiensis_NBRC_101359_strain_NBRC_101359	GCF_000308615.1
Nocardia_niigatensis_NBRC_100131_strain_NBRC_100131	GCF_000308655.1
Nocardia_paucivorans_NBRC_100373_strain_NBRC_100373	GCF_000308675.1
Nocardia_takedensis_NBRC_100417_strain_NBRC_100417	GCF_000308695.1
Nocardia_pneumoniae_NBRC_100136_strain_NBRC_100136	GCF_000308755.1
Nocardia_testacea_NBRC_100365_strain_NBRC_100365	GCF_000308775.1
Nocardia_thailandica_NBRC_100428_strain_NBRC_100428	GCF_000308795.1
Nocardia_concava_NBRC_100430_strain_NBRC_100430	GCF_000308815.1
Nocardia_vinacea_NBRC_16497_strain_NBRC_16497	GCF_000308835.1
Nocardia_veterana_NBRC_100344_strain_NBRC_100344	GCF_000308855.1
Nocardia_transvalensis_NBRC_15921_strain_NBRC_15921	GCF_000308875.1
Occidentia_massiliensis_strain_Os18	GCF_000309075.1
Nodosilinea_nodulosa_PCC_7104_strain_PCC_7104	GCF_000309385.1
Thermus_oshimai_JL_2_strain_JL_2	GCF_000309885.1
Thauera_aminoaromatica_S2_strain_S2	GCF_000310185.1
Thauera_phenylacetica_B4P_strain_B4P	GCF_000310225.1
Bacillus_massiliosenegalensis_JC6_strain_JC6	GCF_000311725.1
Anaerococcus_obesiensis_ph10_strain_ph10	GCF_000311745.1
Brevibacillus_massiliensis_strain_phR	GCF_000311785.1
Peptoniphilus_grossensis_ph5_strain_ph5	GCF_000311825.1
Enorma_massiliensis_phI	GCF_000311845.1
Peptoniphilus_obesi_ph1_strain_ph1	GCF_000311865.1
Kallipyga_massiliensis_ph2_strain_ph2	GCF_000311985.1
Peptoniphilus_timonensis_JC401_strain_JC401	GCF_000312025.1
Noviherbaspirillum_massiliense_JC206_strain_JC206	GCF_000312045.1
Aeromicrobium_massiliense_JC14_strain_JC14	GCF_000312105.1
Timonella_senegalensis_JC301	GCF_000312125.1
Prevotella_conceptionensis_9403948_strain_9403948	GCF_000312305.1
Anaerococcus_provencensis_strain_9402080	GCF_000312365.2
Lactobacillus_ingluviei_str_Autruche_4_strain_Autruche_4	GCF_000312405.1
Reyranella_massiliensis_521_strain_521	GCF_000312425.1
Phocaeicola_abscessus_CCUG_55929_strain_CCUG_55929	GCF_000312445.1
Fenollaria_massiliensis_strain_9401234	GCF_000312505.2
Bartonella_florencae_strain_R4	GCF_000312525.1
Bartonella_senegalensis_OS02_strain_OS02	GCF_000312545.1
Bartonella_rattaustraliani_AUST_NH4_strain_AUST_NH4	GCF_000312565.1
Bartonella_queenslandensis_AUST_NH15_strain_AUST_NH15	GCF_000312585.1
Rhizobium_mesoamericanum_STM3625_strain_STM3625	GCF_000312665.1
Leptospira_santarosai_serovar_Shermani_str_LT_821_strain_LT_821	GCF_000313175.2
Parageobacillus_caldoxylosilyticus_CIC9_strain_CIC9	GCF_000313345.1
Mycoplasma_hyorhinis_SK76_strain_SK76	GCF_000313635.1
Catellicoccus_marimammalium_M35_04_3_strain_M35_04_3	GCF_000313915.1
Spirulina_subsalsa_PCC_9445_strain_PCC_9445	GCF_000314005.1
Afipia_broomeae_ATCC_49717_strain_ATCC_49717	GCF_000314675.2
Providencia_burhodogranariea_DSM_19968_strain_DSM_19968	GCF_000314855.2
Providencia_sneebia_DSM_19967_strain_DSM_19967	GCF_000314895.2
Paraglaciecola_agarilytica_NO2_strain_NO2	GCF_000314935.1
Aliiglaciecola_lipolytica_E3_strain_E3	GCF_000314975.1
Paraglaciecola_arctica_BSs20135_strain_BSs20135	GCF_000314995.1
Paraglaciecola_polaris_LMG_21857_strain_LMG_21857	GCF_000315055.1
Paraglaciecola_psychrophila_170_strain_170	GCF_000315075.1
Paenibacillus_popilliae_ATCC_14706_strain_ATCC_14706	GCF_000315235.1
Desulfotomaculum_hydrothermale_Lam5_DSM_18033_strain_Lam5	GCF_000315365.1
Alloiococcus_otitis_ATCC_51267_strain_ATCC_51267	GCF_000315445.1
Actinobaculum_massiliense_ACS_171_V_Col2_strain_ACS_171_V_COL2	GCF_000315465.1
Bacteroides_oleiciplenus_YIT_12058_strain_YIT_12058	GCF_000315485.1
Mastigocladopsis_repens_PCC_10914_strain_PCC_10914	GCF_000315565.1
Caenispirillum_salinarum_AK4_strain_AK4	GCF_000315795.1
Paenibacillus_sonchi_X19_5_strain_X19_5	GCF_000316285.1
Cyanobium_gracile_PCC_6307_strain_PCC_6307	GCF_000316515.1
Pleurocapsa_sp._PCC_7327_strain_PCC_7327	GCF_000317025.1
Oscillatoria_acuminata_PCC_6304_strain_PCC_6304	GCF_000317105.1
Chroococcidiopsis_thermalis_PCC_7203_strain_PCC_7203	GCF_000317125.1
Chamaesiphon_minutus_PCC_6605_strain_PCC_6605	GCF_000317145.1
Lactobacillus_saerimneri_30a_strain_30a	GCF_000317165.1
Fischerella_muscicola_PCC_7414_strain_PCC_7414	GCF_000317205.1
Chlorogloeopsis_fritschii_PCC_6912_strain_PCC_6912	GCF_000317285.1
Calothrix_sp._PCC_6303_strain_PCC_6303	GCF_000317435.1
Oscillatoria_nigro_viridis_PCC_7112_strain_PCC_7112	GCF_000317475.1
Crinalium_epipsammum_PCC_9333_strain_PCC_9333	GCF_000317495.1
Cylindrospermum_stagnale_PCC_7417_strain_PCC_7417	GCF_000317535.1
Stanieria_cyanosphaera_PCC_7437_strain_PCC_7437	GCF_000317575.1
Dactylococcopsis_salina_PCC_8305_strain_PCC_8305	GCF_000317615.1
Cyanobacterium_aponinum_PCC_10605_strain_PCC_10605	GCF_000317675.1
Deinococcus_peraridilitoris_DSM_19664_strain_DSM_19664	GCF_000317835.1
Prevotella_saccharolytica_F0055_strain_F0055	GCF_000318195.2
Porphyromonas_catoniae_F0037_strain_F0037	GCF_000318215.2
Spiribacter_salinus_M19_40_strain_M19_40	GCF_000319575.2
Weissella_ceti_NC36_strain_NC36	GCF_000320345.1
Moraxella_macacae_0408225_strain_0408225	GCF_000320365.1
Clostridium_celatum_DSM_1785_strain_DSM_1785	GCF_000320405.1
Anaerococcus_senegalensis_JC48_strain_type_strain_JC17	GCF_000321005.1
Peptoniphilus_senegalensis_JC140_strain_type_strain_JC140	GCF_000321025.1
Metakosakonia_massiliensis_JC163_strain_type_strain_JC163	GCF_000321045.1
Enorma_timonensis_strain_GD5	GCF_000321165.1
Alistipes_ihumii_AP11_strain_AP11	GCF_000321205.1
Thioalkalivibrio_nitratireducens_DSM_14787_strain_DSM_14787	GCF_000321415.2
Echinicola_vietnamensis_DSM_17526_strain_DSM_17526	GCF_000325705.1
Thioflavicoccus_mobilis_8321_strain_8321	GCF_000327045.1
Holdemania_massiliensis_AP2_strain_AP2	GCF_000327285.1
Mycoplasma_feriruminatoris_strain_G5847	GCF_000327395.1
Thermoanaerobacterium_thermosaccharolyticum_M0795_strain_M0795	GCF_000328545.1
Halobacteroides_halobius_DSM_5150_strain_DSM_5150	GCF_000328625.1
Saccharothrix_espanaensis_DSM_44229_strain_type_strain_DSM_44229	GCF_000328705.1
Mycoplasma_cynos_C142_strain_C142	GCF_000328725.1
Spiroplasma_melliferum_IPMB4A_strain_IPMB4A	GCF_000328865.1
Salinicoccus_carnicancri_Crm_strain_Crm	GCF_000330705.1
Mariniradius_saccharolyticus_AK6_strain_AK6	GCF_000330725.2
Rhizobium_tropici_CIAT_899_strain_CIAT_899	GCF_000330885.1
Desulfovibrio_hydrothermalis_AM13_DSM_14728_strain_AM13_DSM_14728	GCF_000331025.1
Fibrella_aestuarina_BUZ_2_strain_BUZ_2	GCF_000331105.1
Photobacterium_marinum_strain_AK15	GCF_000331515.1
Fulvivirga_imtechensis_AK7_strain_AK7	GCF_000331535.1
Bacillus_oryziterrae_strain_ZYK	GCF_000331575.1
Lawsonia_intracellularis_N343_strain_N343	GCF_000331715.1
Myxococcus_stipitatus_DSM_14675_strain_DSM_14675	GCF_000331735.1
Thermoclostridium_stercorarium_subsp_stercorarium_DSM_8532_strain_DSM_8532	GCF_000331995.1
Nonlabens_dokdonensis_DSW_6_strain_DSW_6	GCF_000332115.1
Kamptonema_formosum_PCC_6407_strain_PCC_6407	GCF_000332155.1
Geminocystis_herdmanii_PCC_6308_strain_PCC_6308	GCF_000332235.1
Fortiea_contorta_PCC_7126_strain_PCC_7126	GCF_000332295.1
Prochlorothrix_hollandica_PCC_9006_CALU_1027_strain_PCC_9006	GCF_000332315.1
Leptospira_terpstrae_serovar_Hualin_str_LT_11_33_ATCC_700639_strain_LT_11_33	GCF_000332495.1
Leptospira_wolbachii_serovar_Codice_str_CDC_strain_CDC	GCF_000332515.2
Gordonia_aichiensis_NBRC_108223_strain_NBRC_108223	GCF_000332975.1
Gordonia_hirsuta_DSM_44140_NBRC_16056_strain_NBRC_16056	GCF_000333015.1
Gordonia_sihwensis_NBRC_108236_strain_NBRC_108236	GCF_000333035.1
Grimontia_indica_strain_AK16	GCF_000333895.2
Alkalihalobacillus_ligniniphilus_strain_L1	GCF_000334155.1
Halomonas_jeotgali_Hwa_strain_Hwa	GCF_000334215.1
Gordonia_soli_NBRC_108243_strain_NBRC_108243	GCF_000334455.1
Dyella_ginsengisoli_LA_4_strain_LA_4	GCF_000334915.1
Erwinia_toletana_DAPP_PG_735_strain_DAPP_PG_735	GCF_000336255.1
Pseudomonas_poae_RE*1_1_14_strain_RE*1_1_14	GCF_000336465.1
Afipia_clevelandensis_ATCC_49720_strain_ATCC_49720	GCF_000336555.1
Brachybacterium_muris_UCD_AY4_strain_UCD_AY4	GCF_000338055.1
Eggerthia_catenaformis_OT_569_DSM_20559_strain_OT_569	GCF_000340375.1
Oceanobacillus_kimchii_X50_strain_X50	GCF_000340475.1
Nodularia_spumigena_CCY9414_strain_CCY9414	GCF_000340565.2
Clostridium_saccharoperbutylacetonicum_N1_4HMT_strain_N1_4HMT	GCF_000340885.1
Nocardiopsis_kunsanensis_DSM_44524_strain_DSM_44524	GCF_000340965.1
Nocardiopsis_valliformis_DSM_45023_strain_DSM_45023	GCF_000340985.1
Nocardiopsis_alkaliphila_YIM_80379_strain_YIM_80379	GCF_000341005.1
Nocardiopsis_salina_YIM_90010_strain_YIM_90010	GCF_000341025.1
Paraburkholderia_kururiensis_M130_strain_M130	GCF_000341045.1
Nocardiopsis_halotolerans_DSM_44410_strain_DSM_44410	GCF_000341065.1
Nocardiopsis_ganjiahuensis_DSM_45031_strain_DSM_45031	GCF_000341085.1
Nocardiopsis_potens_DSM_45234_strain_DSM_45234	GCF_000341105.1
Nocardiopsis_lucentensis_DSM_44048_strain_DSM_44048	GCF_000341125.1
Nocardiopsis_xinjiangensis_YIM_90004_strain_YIM_90004	GCF_000341145.1
Nocardiopsis_chromatogenes_YIM_90109_strain_YIM_90109	GCF_000341185.1
Nocardiopsis_baichengensis_YIM_90130_strain_YIM_90130	GCF_000341205.1
Nocardiopsis_halophila_DSM_44494_strain_DSM_44494	GCF_000341245.1
Nocardiopsis_prasina_DSM_43845_strain_DSM_43845	GCF_000341265.1
Corynebacterium_halotolerans_YIM_70093_DSM_44683_strain_YIM_70093_DSM_44683	GCF_000341345.1
Bartonella_australis_Aust_NH1_strain_Aust_NH1	GCF_000341355.1
Desulfocapsa_sulfexigens_DSM_10523_strain_DSM_10523	GCF_000341395.1
Nitrospina_gracilis_3_211_strain_3_211	GCF_000341545.2
Pseudodesulfovibrio_piezophilus_C1TLV30_strain_type_strain_C1TLV30	GCF_000341895.1
Amycolatopsis_decaplanina_DSM_44594_strain_DSM_44594	GCF_000342005.1
Magnetospirillum_caucaseum_strain_SO_1	GCF_000342045.1
Streptomyces_gancidicus_BKS_13_15_strain_BKS_13_15	GCF_000342345.1
Gordonia_malaquae_NBRC_108250_strain_NBRC_108250	GCF_000344135.1
Corynebacterium_callunae_DSM_20147_strain_DSM_20147	GCF_000344785.1
Bradyrhizobium_oligotrophicum_S58_strain_S58	GCF_000344805.1
Rhodopirellula_maiorica_SM1_strain_SM1	GCF_000346295.1
Rhodopirellula_europaea_SH398_strain_SH398	GCF_000346315.1
Scytonema_hofmannii_PCC_7110_strain_PCC_7110	GCF_000346485.2
Rhodopirellula_sallentina_SM41_strain_SM41	GCF_000346505.1
Nafulsella_turpanensis_ZLM_10_strain_ZLM_10	GCF_000346615.1
Marinobacter_santoriniensis_NKSG1_strain_NKSG1	GCF_000347775.1
Xanthomarina_gelatinilytica_strain_AK20	GCF_000348685.1
Bdellovibrio_exovorus_JSS_strain_JSS	GCF_000348725.1
Ilumatobacter_coccineus_YM16_304_strain_YM16_304	GCF_000348785.1
Blattabacterium_cuenoti_BPAA_strain_BPAA	GCF_000348805.1
Cesiribacter_andamanensis_AMV16_strain_AMV16	GCF_000348925.1
Paeniglutamicibacter_gangotriensis_Lz1y_strain_Lz1y	GCF_000348945.1
Methylophaga_lonarensis_MPL_strain_MPL	GCF_000349205.1
Streptomyces_davaonensis_JCM_4913_strain_JCM_4913	GCF_000349325.1
Mesorhizobium_metallidurans_STM_2683_strain_STM_2683	GCF_000350085.1
Richelia_intracellularis_HH01_strain_HH01	GCF_000350105.1
Ilumatobacter_nonamiensis_YM16_303_strain_YM16_303	GCF_000350145.1
Halanaerobium_saccharolyticum_subsp_saccharolyticum_DSM_6643_strain_type_strain_DSM_6643	GCF_000350165.1
Leucobacter_salsicius_M1_8_strain_M1_8	GCF_000350525.1
Desulfotignum_phosphitoxidans_DSM_13687_strain_DSM_13687	GCF_000350545.1
Thalassolituus_oleivorans_MIL_1_strain_MIL_1	GCF_000355675.1
Nitrosospira_lacus_strain_APG3	GCF_000355765.4
Psychroflexus_gondwanensis_ACAM_44_strain_ACAM_44	GCF_000355905.1
Gracilibacillus_halophilus_YIM_C55.5_strain_YIM_C55.5	GCF_000359605.1
Rhizobium_freirei_PRF_81_strain_PRF_81	GCF_000359745.1
Eubacterium_plexicaudatum_ASF492_strain_ASF492	GCF_000364225.1
Atopobium_minutum_10063974_strain_10063974	GCF_000364325.1
Methylobacterium_mesophilicum_SR1.6_6_strain_SR1.6_6	GCF_000364445.2
Marinobacter_nanhaiticus_D15_8W_strain_D15_8W	GCF_000364845.1
Limimaricola_hongkongensis_DSM_17492_strain_UST950701_009P	GCF_000365005.1
Robiginitomaculum_antarcticum_DSM_21748_strain_DSM_21748	GCF_000365025.1
Streptomyces_prunicolor_NBRC_13075_strain_NBRC_13075	GCF_000367365.1
Anoxybacillus_flavithermus_NBRC_109594_strain_NBRC_109594	GCF_000367505.1
Tetrasphaera_elongata_Lp2_strain_Lp2	GCF_000367525.1
Mycoplasma_auris_15026_strain_15026	GCF_000367765.1
Acinetobacter_bohemicus_ANC_3994_strain_ANC_3994	GCF_000367925.1
Acinetobacter_proteolyticus_strain_NIPH_809	GCF_000367945.1
Acinetobacter_parvus_DSM_16617_CIP_108168_strain_CIP_108168	GCF_000368025.1
Acinetobacter_gerneri_DSM_14967_CIP_107464_strain_CIP_107464	GCF_000368565.1
Acinetobacter_venetianus_RAG_1_CIP_110063_strain_CIP_110063	GCF_000368585.1
Acinetobacter_soli_NIPH_2899_strain_NIPH_2899	GCF_000368725.1
Acinetobacter_johnsonii_ANC_3681_strain_ANC_3681	GCF_000368805.1
Acinetobacter_bouvetii_DSM_14964_CIP_107468_strain_CIP_107468	GCF_000368865.1
Acinetobacter_beijerinckii_CIP_110307_strain_CIP_110307	GCF_000369005.1
Acinetobacter_variabilis_strain_NIPH_2171	GCF_000369625.1
Acinetobacter_colistiniresistens_strain_NIPH_1859	GCF_000369765.1
Clostridium_thermobutyricum_strain_209318	GCF_000371465.1
Clostridium_bolteae_90A9_strain_90A9	GCF_000371705.1
Actinopolyspora_halophila_DSM_43834_strain_DSM_43834	GCF_000371785.1
Amycolatopsis_methanolica_239_strain_239	GCF_000371885.1
Thiolinea_disciformis_DSM_14473_strain_DSM_14473	GCF_000371925.1
Corynebacterium_capitovis_DSM_44611_strain_DSM_44611	GCF_000372085.1
Corynebacterium_ciconiae_DSM_44920_strain_DSM_44920	GCF_000372385.1
Corynebacterium_ulceribovis_DSM_45146_strain_DSM_45146	GCF_000372445.1
Kribbella_catacumbae_DSM_19601_strain_DSM_19601	GCF_000372465.1
Cupriavidus_neocaledonicus_strain_STM6070	GCF_000372525.1
Marinobacter_gelidimuriae_strain_BF04_CF_4	GCF_000372805.1
Methylosarcina_fibrata_AML_C10_strain_AML_C10	GCF_000372865.1
Methyloversatilis_thermotolerans_strain_3t	GCF_000372885.1
Paraburkholderia_tuberum_strain_WSM4176	GCF_000372945.1
Rhizobium_gallicum_bv._gallicum_R602sp_strain_R602sp	GCF_000373025.1
Lewinella_persica_DSM_23188_strain_DSM_23188	GCF_000373105.1
Prevotella_paludivivens_DSM_17968_JCM_13650_strain_DSM_17968	GCF_000373185.1
Calidithermus_timidus_DSM_17022_strain_DSM_17022	GCF_000373205.1
Echinicola_pacifica_DSM_19836_strain_DSM_19836	GCF_000373245.1
Pontibacter_roseus_DSM_17521_strain_DSM_17521	GCF_000373265.1
Frankia_discariae_strain_BCU110501	GCF_000373365.1
Thiobacillus_thioparus_DSM_505_strain_DSM_505	GCF_000373385.1
Dasania_marina_DSM_21967_strain_DSM_21967	GCF_000373485.1
Alkalispirochaeta_alkalica_DSM_8900_strain_DSM_8900	GCF_000373545.1
Legionella_shakespearei_DSM_23087_strain_DSM_23087	GCF_000373765.1
Erysipelothrix_tonsillarum_DSM_14972_strain_DSM_14972	GCF_000373785.1
Actinopolymorpha_alba_DSM_45243_strain_DSM_45243	GCF_000373925.1
Uliginosibacterium_gangwonense_DSM_18521_strain_DSM_18521	GCF_000373965.1
Desulfobacter_curvatus_DSM_3379_strain_DSM_3379	GCF_000373985.1
Kiloniella_laminariae_DSM_19542_strain_DSM_19542	GCF_000374005.1
Spirosoma_panaciterrae_DSM_21099_strain_DSM_21099	GCF_000374025.1
Segetibacter_koreensis_DSM_18137_strain_DSM_18137	GCF_000374045.1
Spirosoma_luteum_DSM_19990_strain_DSM_19990	GCF_000374065.1
Spirosoma_spitsbergense_DSM_19989_strain_DSM_19989	GCF_000374085.1
Kangiella_aquimarina_DSM_16071_strain_DSM_16071	GCF_000374105.1
Niabella_aurantiaca_DSM_17617_strain_DSM_17617	GCF_000374125.1
Neomegalonema_perideroedes_DSM_15528_strain_DSM_15528	GCF_000374145.1
Frankia_elaeagni_strain_BMG5.12	GCF_000374165.1
Actinobacillus_capsulatus_DSM_19761_strain_DSM_19761	GCF_000374285.1
Actinomadura_flavalba_DSM_45200_strain_DSM_45200	GCF_000374305.1
Allofustis_seminis_DSM_15817_strain_DSM_15817	GCF_000374325.1
Bacillus_acidiproducens_DSM_23148_strain_DSM_23148	GCF_000374345.1
Bacteroides_gallinarum_DSM_18171_JCM_13658_strain_DSM_18171	GCF_000374365.1
Riemerella_columbina_DSM_16469_strain_DSM_16469	GCF_000374405.1
Actinokineospora_enzanensis_DSM_44649_strain_DSM_44649	GCF_000374445.1
Ahrensia_kielensis_DSM_5890_strain_DSM_5890	GCF_000374465.1
Algicola_sagamiensis_DSM_14643_strain_DSM_14643	GCF_000374485.1
Amorphus_coralli_DSM_19760_strain_DSM_19760	GCF_000374525.1
Anaeromusa_acidaminophila_DSM_3853_strain_DSM_3853	GCF_000374545.1
Bacillus_fordii_DSM_16014_CIP_108821_strain_DSM_16014	GCF_000374565.1
Bacteroides_barnesiae_DSM_18169_JCM_13652_strain_DSM_18169	GCF_000374585.1
Brachymonas_chironomi_DSM_19884_strain_DSM_19884	GCF_000374625.1
Arhodomonas_aquaeolei_DSM_8974_strain_DSM_8974	GCF_000374645.1
Chitiniphilus_shinanonensis_DSM_23277_strain_DSM_23277	GCF_000374805.1
Paenibacillus_sanguinis_2301083_DSM_16941_strain_DSM_16941	GCF_000374825.1
Paenibacillus_terrigena_DSM_21567_strain_DSM_21567	GCF_000374845.1
Corynebacterium_mastitidis_DSM_44356_strain_DSM_44356	GCF_000375365.1
Bacteroides_propionicifaciens_DSM_19291_JCM_14649_strain_DSM_19291	GCF_000375405.1
Gracilimonas_tropica_DSM_19535_strain_DSM_19535	GCF_000375425.1
Balneola_vulgaris_DSM_17893_strain_DSM_17893	GCF_000375465.1
Desulfovibrio_oxyclinae_DSM_11498_strain_DSM_11498	GCF_000375485.1
Kordiimonas_gwangyangensis_DSM_19435_JCM_12864_strain_DSM_19435	GCF_000375545.1
Porphyromonas_bennonis_DSM_23058_JCM_16335_strain_DSM_23058	GCF_000375645.1
Effusibacillus_pohliae_DSM_22757_strain_DSM_22757	GCF_000376225.1
Acaricomes_phytoseiuli_DSM_14247_strain_DSM_14247	GCF_000376245.1
Thermus_igniterrae_ATCC_700962_strain_ATCC_700962	GCF_000376265.1
Desulfurispora_thermophila_DSM_16022_strain_DSM_16022	GCF_000376385.1
Dysgonomonas_mossii_DSM_22836_strain_DSM_22836	GCF_000376405.1
Tropheryma_whipplei_str_Neuro14_strain_Neuro14	GCF_000376505.2
Epibacterium_mobile_F1926_strain_F1926	GCF_000376545.2
Streptomyces_hokutonensis_strain_R1_NS_10	GCF_000376565.1
Meiothermus_ruber_DSM_1279_strain_DSM_1279	GCF_000376665.1
Hahella_ganghwensis_DSM_17046_strain_DSM_17046	GCF_000376785.1
Henriciella_marina_DSM_19595_strain_DSM_19595	GCF_000376805.1
Demetria_terragena_DSM_11295_strain_DSM_11295	GCF_000376825.1
Alloscardovia_criceti_DSM_17774_strain_DSM_17774	GCF_000376885.1
Leeia_oryzae_DSM_17879_strain_DSM_17879	GCF_000376945.1
Streptococcus_minor_DSM_17118_strain_DSM_17118	GCF_000377005.1
Paenibacillus_massiliensis_2301065_DSM_16942_strain_DSM_16942	GCF_000377505.1
Prevotella_veroralis_DSM_19559_JCM_6290_strain_DSM_19559	GCF_000377625.1
Halomonas_zhanjiangensis_DSM_21076_strain_DSM_21076	GCF_000377665.1
Salsuginibacillus_kocurii_DSM_18087_strain_DSM_18087	GCF_000377705.1
Gilvimarinus_chinensis_DSM_19667_strain_DSM_19667	GCF_000377745.1
Gracilibacillus_lacisalsi_DSM_19029_strain_DSM_19029	GCF_000377765.1
Sporolactobacillus_vineae_DSM_21990_SL153_strain_DSM_21990	GCF_000377985.1
Coprothermobacter_platensis_DSM_11748_strain_DSM_11748	GCF_000378005.1
Marinobacterium_rhizophilum_DSM_18822_strain_DSM_18822	GCF_000378045.1
Prevotella_loescheii_DSM_19665_JCM_12249_ATCC_15930_strain_DSM_19665	GCF_000378085.1
Rubritalea_marina_DSM_17716_strain_DSM_17716	GCF_000378105.1
Rudaea_cellulosilytica_DSM_22992_strain_DSM_22992	GCF_000378125.1
Saccharibacillus_kuerlensis_DSM_22868_strain_DSM_22868	GCF_000378145.1
Saccharibacter_floricola_DSM_15669_strain_DSM_15669	GCF_000378165.1
Salinimonas_chungwhensis_DSM_16280_strain_DSM_16280	GCF_000378185.1
Sediminispirochaeta_bajacaliforniensis_DSM_16054_strain_DSM_16054	GCF_000378205.1
Methylophilus_methylotrophus_DSM_46235_ATCC_53528_strain_ATCC_53528	GCF_000378225.1
Aromatoleum_toluclasticum_ATCC_700605_strain_MF63	GCF_000378245.1
Hirschia_maritima_DSM_19733_strain_DSM_19733	GCF_000378345.1
Paenibacillus_daejeonensis_DSM_15491_strain_DSM_15491	GCF_000378385.1
Succinimonas_amylolytica_DSM_2873_strain_DSM_2873	GCF_000378405.1
Cohnella_laeviribosi_DSM_21336_strain_DSM_21336	GCF_000378425.1
Deinococcus_aquatilis_DSM_23025_strain_DSM_23025	GCF_000378445.1
Elioraea_tepidiphila_DSM_17972_strain_DSM_17972	GCF_000378465.1
Flavobacterium_rivuli_WB_3.3_2_DSM_21788_strain_DSM_21788	GCF_000378485.1
Halomonas_lutea_DSM_23508_strain_DSM_23508	GCF_000378505.1
Colwellia_piezophila_ATCC_BAA_637_strain_ATCC_BAA_637	GCF_000378625.1
Psychroflexus_tropicus_DSM_15496_strain_DSM_15496	GCF_000378765.1
Thioalkalivibrio_thiocyanodenitrificans_ARhD_1_strain_ARhD_1	GCF_000378965.1
Bradyrhizobium_elkanii_USDA_76_strain_USDA_76	GCF_000379145.1
Corynebacterium_lubricantis_DSM_45231_strain_DSM_45231	GCF_000379425.1
Fangia_hongkongensis_FSC776_DSM_21703_strain_DSM_21703	GCF_000379445.1
Sciscionella_marina_DSM_45152_strain_DSM_45152	GCF_000379465.1
Lamprocystis_purpurea_DSM_4197_strain_DSM_4197	GCF_000379525.1
Acetobacter_aceti_ATCC_23746_strain_ATCC_23746	GCF_000379545.1
Rhizobium_giardinii_bv._giardinii_H152_strain_H152	GCF_000379605.1
Actinomycetospora_chiangmaiensis_DSM_45062_strain_DSM_45062	GCF_000379625.1
Actinoplanes_globisporus_DSM_43857_strain_DSM_43857	GCF_000379645.1
Butyricimonas_synergistica_DSM_23225_strain_DSM_23225	GCF_000379665.1
Catelliglobosispora_koreensis_DSM_44566_strain_DSM_44566	GCF_000379685.1
Corynebacterium_caspium_DSM_44850_strain_DSM_44850	GCF_000379705.1
Cytophaga_aurantiaca_DSM_3654_strain_DSM_3654	GCF_000379725.1
Flexithrix_dorotheae_DSM_6795_strain_DSM_6795	GCF_000379765.1
Lewinella_cohaerens_DSM_23179_strain_DSM_23179	GCF_000379805.1
Longispora_albida_DSM_44784_strain_DSM_44784	GCF_000379825.1
Moraxella_boevrei_DSM_14165_strain_DSM_14165	GCF_000379845.1
Nonomuraea_coxensis_DSM_45129_strain_DSM_45129	GCF_000379885.1
Porphyromonas_levii_DSM_23370_strain_DSM_23370	GCF_000379925.1
Porphyromonas_macacae_DSM_20710_JCM_13914_strain_DSM_20710	GCF_000379945.1
Prevotella_nanceiensis_DSM_19126_JCM_15639_strain_DSM_19126	GCF_000379965.1
Streptococcus_caballi_DSM_19004_strain_DSM_19004	GCF_000379985.1
Streptococcus_didelphis_DSM_15616_strain_DSM_15616	GCF_000380005.1
Streptococcus_entericus_DSM_14446_strain_DSM_14446	GCF_000380025.1
Streptococcus_marimammalium_DSM_18627_strain_DSM_18627	GCF_000380045.1
Streptococcus_orisratti_DSM_15617_strain_DSM_15617	GCF_000380105.1
Streptococcus_ovis_DSM_16829_strain_DSM_16829	GCF_000380125.1
Streptococcus_thoraltensis_DSM_12221_strain_DSM_12221	GCF_000380145.1
Streptomyces_vitaminophilus_DSM_41686_strain_DSM_41686	GCF_000380165.1
Thiofilum_flexile_DSM_14609_strain_DSM_14609	GCF_000380185.1
Bacillus_massiliogorillae_strain_G2	GCF_000380245.2
Microbacterium_paraoxydans_77MFTsu3.2_strain_77MFTsu3.2	GCF_000380465.1
Gordonia_kroppenstedtii_DSM_45133_strain_NP8_5	GCF_000380485.1
Kaistia_granuli_DSM_23481_strain_Ko04	GCF_000380505.1
Microbulbifer_variabilis_ATCC_700307_strain_ATCC_700307	GCF_000380565.1
Smaragdicoccus_niigatensis_DSM_44881_NBRC_103563_strain_DSM_44881	GCF_000380645.1
Paenibacillus_ginsengihumi_DSM_21568_strain_DSM_21568	GCF_000380965.1
Proteiniphilum_acetatigenes_DSM_18083_strain_DSM_18083	GCF_000380985.1
Streptomyces_sulphureus_DSM_40104_strain_DSM_40104	GCF_000381025.1
Propionispira_raffinosivorans_DSM_20765_strain_DSM_20765	GCF_000381065.1
Thiomicrorhabdus_arctica_DSM_13458_strain_DSM_13458	GCF_000381085.1
Caldimonas_manganoxidans_ATCC_BAA_369_strain_ATCC_BAA_369	GCF_000381125.1
Curvibacter_lanceolatus_ATCC_14669_strain_ATCC_14669	GCF_000381265.1
Deinococcus_apachensis_DSM_19763_strain_DSM_19763	GCF_000381345.1
Fusobacterium_russii_ATCC_25533_strain_593A	GCF_000381725.1
Psychromonas_ossibalaenae_ATCC_BAA_1528_strain_JAMM_0738	GCF_000381745.1
Zimmermannella_faecalis_ATCC_13722_strain_B187	GCF_000381765.1
Amphritea_japonica_ATCC_BAA_1530_strain_JAMM_1866	GCF_000381785.1
Actinomadura_atramentaria_DSM_43919_strain_SF2197	GCF_000381885.1
Paenibacillus_fonticola_DSM_21315_strain_DSM_21315	GCF_000381905.1
Oceanimonas_smirnovii_ATCC_BAA_899_strain_ATCC_BAA_899	GCF_000381965.1
Novispirillum_itersonii_subsp_itersonii_ATCC_12639_strain_ATCC_12639	GCF_000381985.1
Eudoraea_adriatica_DSM_19308_strain_DSM_19308	GCF_000382125.1
Psychrobacter_lutiphocae_DSM_21542_strain_DSM_21542	GCF_000382145.1
Rheinheimera_perlucida_DSM_18276_strain_DSM_18276	GCF_000382165.1
Dyadobacter_beijingensis_DSM_21582_strain_DSM_21582	GCF_000382205.1
Hymenobacter_aerophilus_DSM_13606_strain_DSM_13606	GCF_000382225.1
Kushneria_aurantia_DSM_21353_strain_DSM_21353	GCF_000382245.1
Solimonas_variicoloris_DSM_15731_strain_DSM_15731	GCF_000382285.1
Vitreoscilla_stercoraria_DSM_513_strain_DSM_513	GCF_000382305.1
Woodsholea_maritima_DSM_17123_strain_DSM_17123	GCF_000382325.1
Massilia_niastensis_DSM_21313_strain_DSM_21313	GCF_000382345.1
Bacteroides_massiliensis_B84634_Timone_84634_DSM_17679_JCM_13223_strain_DSM_17679	GCF_000382445.1
Aureimonas_ureilytica_DSM_18598_NBRC_106430_strain_DSM_18598	GCF_000382705.1
Paraburkholderia_caledonica_strain_376MFSha3.1	GCF_000383275.1
Hyphomicrobium_zavarzinii_ATCC_27496_strain_ZV_622	GCF_000383415.1
Streptomyces_bottropensis_ATCC_25435_strain_ATCC_25435	GCF_000383595.1
Saccharomonospora_halophila_8_strain_8	GCF_000383775.1
Saccharomonospora_saliphila_YIM_90502_strain_YIM_90502	GCF_000383795.1
Methylobacter_marinus_A45_strain_A45	GCF_000383855.1
Caldibacillus_debilis_DSM_16016_strain_DSM_16016	GCF_000383875.1
Amycolatopsis_benzoatilytica_AK_16_65_strain_AK_16_65	GCF_000383915.1
Rudanella_lutea_DSM_19387_strain_DSM_19387	GCF_000383955.1
Salinispora_pacifica_DSM_45543_CNS_863_strain_DSM_45543	GCF_000383995.1
Methylovulum_miyakonense_HT12_strain_HT12	GCF_000384075.1
Sporichthya_polymorpha_DSM_43042_strain_DSM_43042	GCF_000384115.1
Succinispira_mobilis_DSM_6222_strain_DSM_6222	GCF_000384135.1
Streptomyces_purpureus_KA281_strain_KA281	GCF_000384175.1
Allobaculum_stercoricanis_DSM_13633_strain_DSM_13633	GCF_000384195.1
Amycolatopsis_alba_DSM_44262_strain_DSM_44262	GCF_000384215.1
Hydrogenovibrio_halophilus_DSM_15072_strain_DSM_15072	GCF_000384235.1
Amycolatopsis_balhimycina_FH_1894_strain_DSM_44591	GCF_000384295.1
Amycolatopsis_nigrescens_CSC17Ta_90_strain_CSC17Ta_90	GCF_000384315.1
Methylotenera_versatilis_79_strain_79	GCF_000384375.1
Geopsychrobacter_electrodiphilus_DSM_16401_strain_DSM_16401	GCF_000384395.1
Cycloclasticus_pugetii_PS_1_strain_PS_1	GCF_000384415.1
Brachyspira_innocens_ATCC_29796_strain_B256	GCF_000384655.1
Bartonella_bovis_91_4_strain_91_4	GCF_000384965.1
Salinicoccus_albus_DSM_19776_strain_YIM_Y21	GCF_000385175.1
Thioalkalivibrio_thiocyanoxidans_ARh2_strain_ARh2	GCF_000385215.1
Methyloferula_stellata_AR4_strain_AR4T	GCF_000385335.1
Bartonella_schoenbuchensis_m07a_strain_m07a	GCF_000385435.1
Streptomyces_fulvissimus_DSM_40593_strain_DSM_40593	GCF_000385945.1
Caldisalinibacter_kiritimatiensis_strain_L21_TH_D2	GCF_000387765.1
Aeromonas_molluscorum_848_strain_848	GCF_000388115.1
Holospora_undulata_HU1_strain_HU1	GCF_000388175.3
Lactobacillus_acidophilus_La_14_strain_La_14	GCF_000389675.2
Lunatimonas_lonarensis_strain_AK24	GCF_000390185.1
Enterococcus_pallens_ATCC_BAA_351_strain_ATCC_BAA_351	GCF_000393975.1
Enterococcus_haemoperoxidus_ATCC_BAA_382_strain_ATCC_BAA_382	GCF_000393995.1
Enterococcus_moraviensis_ATCC_BAA_383_strain_ATCC_BAA_383	GCF_000394015.1
Enterococcus_phoeniculicola_ATCC_BAA_412_strain_ATCC_BAA_412	GCF_000394035.1
Enterococcus_caccae_ATCC_BAA_1240_strain_ATCC_BAA_1240	GCF_000394055.1
Marinobacter_lipolyticus_SM19_strain_SM19	GCF_000397065.2
Acinetobacter_lactucae_strain_ANC_4052	GCF_000399705.1
Agrococcus_pavilionensis_RW1_strain_RW1	GCF_000400485.1
Amycolatopsis_keratiniphila_strain_HCCB10007	GCF_000400635.2
Mycoplasma_hyopneumoniae_168_L_strain_168_L	GCF_000400855.1
Spiroplasma_chrysopicola_DF_1_strain_DF_1	GCF_000400935.1
Spiroplasma_syrphidicola_EA_1_strain_EA_1	GCF_000400955.1
Burkholderia_insecticola_strain_RPE64	GCF_000402035.1
Arcticibacter_svalbardensis_MN12_7_strain_MN12_7	GCF_000403135.1
Phocaeicola_sartorii_strain_dnLKV3	GCF_000403195.1
Enterorhabdus_caecimuris_B7_strain_B7	GCF_000403355.2
Paenibacillus_barengoltzii_G22_strain_G22	GCF_000403375.2
Corynebacterium_ihumii_strain_GD7	GCF_000403725.1
Erwinia_tracheiphila_PSU_1_strain_PSU_1	GCF_000404125.1
Enterococcus_dispar_ATCC_51266_strain_ATCC_51266	GCF_000406945.1
Enterococcus_villorum_ATCC_700913_strain_ATCC_700913	GCF_000407205.1
Enterococcus_columbae_DSM_7374_ATCC_51263_strain_ATCC_51263	GCF_000407225.1
Enterococcus_saccharolyticus_subsp_saccharolyticus_ATCC_43076_strain_ATCC_43076	GCF_000407285.1
Enterococcus_asini_ATCC_700915_strain_ATCC_700915	GCF_000407365.1
Enterococcus_raffinosus_ATCC_49464_strain_ATCC_49464	GCF_000407525.1
Enterococcus_sulfureus_ATCC_49903_strain_ATCC_49903	GCF_000407605.1
Halomonas_anticariensis_FP35_DSM_16096_strain_FP35	GCF_000409775.1
Pedobacter_heparinus_DSM_2366_strain_DSM_2366	GCF_000410815.1
Actinotignum_schaalii_FB123_CNA_2_strain_FB123_CNA_2	GCF_000411135.1
Gleimia_europaea_ACS_120_V_Col10b_strain_ACS_120_V_Col10b	GCF_000411155.1
Propionimicrobium_lymphophilum_ACS_093_V_SCH5_strain_ACS_093_V_SCH5	GCF_000411175.1
Corynebacterium_pyruviciproducens_ATCC_BAA_1742_strain_ATCC_BAA_1742	GCF_000411375.1
Euryhalocaulis_caribicus_strain_JL2009	GCF_000412185.1
Cedecea_davisae_DSM_4568_strain_DSM_4568	GCF_000412335.2
Sphingobium_bisphenolivorans_strain_YL23	GCF_000412635.1
Pseudomonas_putida_NBRC_14164_strain_NBRC_14164	GCF_000412675.1
Pseudomonas_resinovorans_NBRC_106553_strain_NBRC_106553	GCF_000412695.1
Treponema_vincentii_F0403_strain_F0403	GCF_000412995.1
Treponema_medium_ATCC_700293_strain_ATCC_700293	GCF_000413035.1
Treponema_maltophilum_ATCC_51939_strain_ATCC_51939	GCF_000413055.1
Acinetobacter_rudis_CIP_110305_strain_CIP_110305	GCF_000413895.1
Agarivorans_albus_MKT_106	GCF_000414175.1
Streptomyces_afghaniensis_772_strain_772	GCF_000415505.1
Exiguobacterium_chiriqhucha_RW_2_strain_RW_2	GCF_000416965.1
Sphingobacterium_paucimobilis_HER1398_strain_HER1398	GCF_000416985.1
Chlamydia_avium_strain_10_881_SC42	GCF_000417735.2
Corynebacterium_terpenotabidum_Y_11_strain_Y_11	GCF_000418365.1
Gryllotalpicola_ginsengisoli_DSM_22003_strain_DSM_22003	GCF_000419445.1
Leucothrix_mucor_DSM_2157_strain_DSM_2157	GCF_000419525.1
Salisaeta_longa_DSM_21114_strain_DSM_21114	GCF_000419585.1
Flavobacterium_antarcticum_DSM_19726_strain_DSM_19726	GCF_000419685.1
Patulibacter_americanus_DSM_16676_strain_DSM_16676	GCF_000420025.1
Perlucidibaca_piscinae_DSM_21586_strain_DSM_21586	GCF_000420045.1
Varibaculum_cambriense_DSM_15806_strain_DSM_15806	GCF_000420065.1
Desulfospira_joergensenii_DSM_10085_strain_DSM_10085	GCF_000420085.1
Mycoplasma_orale_ATCC_23714_strain_ATCC_23714	GCF_000420105.1
Paracoccus_zeaxanthinifaciens_ATCC_21588_strain_ATCC_21588	GCF_000420145.1
Psychromonas_hadalis_ATCC_BAA_638_strain_ATCC_BAA_638	GCF_000420245.1
Oceanicaulis_alexandrii_DSM_11625_strain_DSM_11625	GCF_000420265.1
Novosphingopyxis_baekryungensis_DSM_16222_strain_DSM_16222	GCF_000420305.1
Spongiibacter_tropicus_DSM_19543_strain_DSM_19543	GCF_000420325.1
Weissella_halotolerans_DSM_20190_strain_DSM_20190	GCF_000420365.1
Hippea_alviniae_EP5_r_strain_EP5_r	GCF_000420385.1
Schaalia_vaccimaxillae_DSM_15804_strain_DSM_15804	GCF_000420425.1
Desulfovibrio_desulfuricans_DSM_642_strain_DSM_642	GCF_000420465.1
Desulfovibrio_longus_DSM_6739_strain_DSM_6739	GCF_000420485.1
Aquaspirillum_serpens_DSM_68_strain_DSM_68	GCF_000420525.1
Arenimonas_oryziterrae_DSM_21050_YC6267_strain_DSM_21050	GCF_000420545.1
Bifidobacterium_magnum_DSM_20222_strain_DSM_20222	GCF_000420565.1
Corynebacterium_massiliense_DSM_45435_strain_DSM_45435	GCF_000420605.1
Fodinicurvata_sediminis_DSM_21159_strain_DSM_21159	GCF_000420625.1
Nevskia_ramosa_DSM_11499_strain_DSM_11499	GCF_000420645.1
Ponticaulis_koreensis_DSM_19734_strain_DSM_19734	GCF_000420665.1
Hymenobacter_norwichensis_DSM_15439_strain_DSM_15439	GCF_000420705.1
Marinococcus_halotolerans_DSM_16375_strain_DSM_16375	GCF_000420725.1
Pseudorhodobacter_ferrugineus_DSM_5888_strain_DSM_5888	GCF_000420745.1
Sandarakinorhabdus_limnophila_DSM_17366_strain_DSM_17366	GCF_000420765.1
Streptococcus_hyovaginalis_DSM_12219_strain_DSM_12219	GCF_000420785.1
Yaniella_halotolerans_DSM_15476_strain_DSM_15476	GCF_000420805.1
Glaciibacter_superstes_DSM_21135_strain_DSM_21135	GCF_000421145.1
Marinobacter_daepoensis_DSM_16072_strain_DSM_16072	GCF_000421165.1
Ornithinimicrobium_pekingense_DSM_21552_strain_DSM_21552	GCF_000421185.1
Ruania_albidiflava_DSM_18029_strain_DSM_18029	GCF_000421225.1
Serinicoccus_marinus_DSM_15273_strain_DSM_15273	GCF_000421245.1
Desulfotignum_balticum_DSM_7044_strain_DSM_7044	GCF_000421285.1
Methylohalobius_crimeensis_10Ki_strain_10Ki	GCF_000421465.1
Clostridium_methoxybenzovorans_SR3_strain_SR3	GCF_000421505.1
Aestuariimicrobium_kwangyangense_DSM_21549_strain_DSM_21549	GCF_000421525.1
Agromyces_italicus_DSM_16388_strain_DSM_16388	GCF_000421545.1
Agromyces_subbeticus_DSM_16689_strain_DSM_16689	GCF_000421565.1
Thermodesulfatator_atlanticus_DSM_21156_strain_DSM_21156	GCF_000421585.1
Thermodesulfobacterium_thermophilum_DSM_1276_strain_DSM_1276	GCF_000421605.1
Thermus_islandicus_DSM_21543_strain_DSM_21543	GCF_000421625.1
Aurantimonas_coralicida_DSM_14790_strain_DSM_14790	GCF_000421645.1
Bavariicoccus_seileri_WCC_4188_strain_DSM_19936	GCF_000421665.1
Bifidobacterium_minimum_DSM_20102_strain_DSM_20102	GCF_000421685.1
Caldicellulosiruptor_acetigenus_DSM_7040_strain_DSM_7040	GCF_000421725.1
Nesterenkonia_alba_DSM_19423_strain_DSM_19423	GCF_000421745.1
Pseudomonas_caeni_DSM_24390_strain_DSM_24390	GCF_000421765.1
Humibacter_albus_DSM_18994_strain_DSM_18994	GCF_000421825.1
Leucobacter_chironomi_DSM_19883_strain_DSM_19883	GCF_000421845.1
Sphingobium_chinhatense_IP26_strain_IP26	GCF_000421925.1
Serratia_liquefaciens_ATCC_27592_strain_ATCC_27592	GCF_000422085.1
Desulfovibrio_alkalitolerans_DSM_16529_strain_DSM_16529	GCF_000422245.1
Chryseobacterium_palustre_DSM_21579_strain_DSM_21579	GCF_000422265.1
Desulfatiglans_anilini_DSM_4660_strain_DSM_4660	GCF_000422285.1
Luteimonas_mephitis_DSM_12574_strain_DSM_12574	GCF_000422305.1
Marinospirillum_minutulum_DSM_6287_strain_DSM_6287	GCF_000422325.1
Spongiibacter_marinus_DSM_19753_strain_DSM_19753	GCF_000422345.1
Mesoflavibacter_zeaxanthinifaciens_DSM_18436_strain_DSM_18436	GCF_000422365.1
Microbacterium_indicum_DSM_19969_strain_DSM_19969	GCF_000422385.1
Microbacterium_luticocti_DSM_19459_strain_DSM_19459	GCF_000422405.1
Oceanospirillum_beijerinckii_DSM_7166_strain_DSM_7166	GCF_000422425.1
Paenibacillus_assamensis_DSM_18201_strain_DSM_18201	GCF_000422445.1
Paenibacillus_harenae_DSM_16969_strain_DSM_16969	GCF_000422465.1
Paenibacillus_pinihumi_DSM_23905_JCM_16419_strain_DSM_23905	GCF_000422505.1
Halodesulfovibrio_aestuarii_DSM_10141_strain_DSM_10141	GCF_000422525.1
Desulfovibrio_aminophilus_DSM_12254_strain_DSM_12254	GCF_000422565.1
Hugenholtzia_roseola_DSM_9546_strain_DSM_9546	GCF_000422585.1
Enterorhabdus_mucosicola_DSM_19490_strain_DSM_19490	GCF_000422625.1
Ferrimonas_futtsuensis_DSM_18154_strain_DSM_18154	GCF_000422645.1
Ferrimonas_senticii_DSM_18821_strain_DSM_18821	GCF_000422665.1
Flavobacterium_gelidilacus_DSM_15343_strain_DSM_15343	GCF_000422685.1
Flavobacterium_soli_DSM_19725_strain_DSM_19725	GCF_000422705.1
Flavobacterium_subsaxonicum_WB_4.1_42_DSM_21790_strain_DSM_21790	GCF_000422725.1
Microbacterium_gubbeenense_DSM_15944_strain_DSM_15944	GCF_000422745.1
Neptunomonas_japonica_DSM_18939_strain_DSM_18939	GCF_000422765.1
Nocardioides_halotolerans_DSM_19273_strain_DSM_19273	GCF_000422805.1
Nocardioides_insulae_DSM_17944_strain_DSM_17944	GCF_000422825.1
Oceanobacter_kriegii_DSM_6294_strain_DSM_6294	GCF_000422845.1
Oceanospirillum_maris_DSM_6286_strain_DSM_6286	GCF_000422865.1
Ottowia_thiooxydans_DSM_14619_strain_DSM_14619	GCF_000422885.1
Paludibacterium_yongneupense_DSM_18731_strain_DSM_18731	GCF_000422925.1
Pedobacter_oryzae_DSM_19973_strain_DSM_19973	GCF_000422945.1
Pleomorphomonas_oryzae_DSM_16300_strain_DSM_16300	GCF_000422965.1
Porphyrobacter_cryptus_DSM_12079_strain_DSM_12079	GCF_000422985.1
Gelidibacter_mesophilus_DSM_14095_strain_DSM_14095	GCF_000423005.1
Gordonia_shandongensis_DSM_45094_strain_DSM_45094	GCF_000423025.1
Gramella_portivictoriae_DSM_23547_strain_DSM_23547	GCF_000423045.1
Gramella_echinicola_DSM_19838_strain_DSM_19838	GCF_000423065.1
Halalkalibacillus_halophilus_DSM_18494_strain_DSM_18494	GCF_000423105.1
Haliea_salexigens_DSM_19537_strain_DSM_19537	GCF_000423125.1
Helcococcus_sueciensis_DSM_17243_strain_DSM_17243	GCF_000423145.1
Inquilinus_limosus_DSM_16000_strain_DSM_16000	GCF_000423185.1
Jonesia_quinghaiensis_DSM_15701_strain_DSM_15701	GCF_000423205.1
Kaistia_adipata_DSM_17808_strain_DSM_17808	GCF_000423225.1
Lactobacillus_ceti_DSM_22408_strain_DSM_22408	GCF_000423245.1
Lysobacter_defluvii_IMMIB_APB_9_DSM_18482_strain_DSM_18482	GCF_000423325.1
Marinimicrobium_agarilyticum_DSM_16975_strain_DSM_16975	GCF_000423345.1
Mesonia_mobilis_DSM_19841_strain_DSM_19841	GCF_000423405.1
Meiothermus_rufus_DSM_22234_strain_DSM_22234	GCF_000423425.1
Acidipropionibacterium_thoenii_DSM_20276_strain_DSM_20276	GCF_000423445.1
Propionicicella_superfundia_DSM_22317_strain_DSM_22317	GCF_000423465.1
Pseudoclavibacter_soli_DSM_23366_strain_DSM_23366	GCF_000423505.1
Proteocatella_sphenisci_DSM_23131_strain_DSM_23131	GCF_000423525.1
Runella_zeae_DSM_19591_strain_DSM_19591	GCF_000423565.1
Salinimicrobium_xinjiangense_DSM_19287_strain_DSM_19287	GCF_000423585.1
Saccharospirillum_impatiens_DSM_12546_strain_DSM_12546	GCF_000423605.1
Pseudonocardia_asaccharolytica_DSM_44247_NBRC_16224_strain_DSM_44247	GCF_000423625.1
Sediminimonas_qiaohouensis_DSM_21189_strain_DSM_21189	GCF_000423645.1
Solirubrobacter_soli_DSM_22325_strain_DSM_22325	GCF_000423665.1
Stappia_stellulata_DSM_5886_strain_DSM_5886	GCF_000423705.1
Streptococcus_devriesei_DSM_19639_strain_DSM_19639	GCF_000423725.1
Streptococcus_plurextorum_DSM_22810_strain_DSM_22810	GCF_000423745.1
Streptococcus_porci_DSM_23759_strain_DSM_23759	GCF_000423765.1
Tetragenococcus_muriaticus_DSM_15685_strain_DSM_15685	GCF_000423785.1
Thalassobaculum_salexigens_DSM_19539_strain_DSM_19539	GCF_000423805.1
Thermithiobacillus_tepidarius_DSM_3134_strain_DSM_3134	GCF_000423825.1
Thermodesulfobacterium_hveragerdense_DSM_12571_strain_DSM_12571	GCF_000423845.1
Thermodesulfovibrio_thiophilus_DSM_17215_strain_DSM_17215	GCF_000423865.1
Thermus_antranikianii_DSM_12462_strain_DSM_12462	GCF_000423905.1
Clostridium_paraputrificum_AGR2156_strain_AGR2156	GCF_000424025.1
Salinimicrobium_terrae_DSM_17865_strain_DSM_17865	GCF_000424665.1
Arenibacter_latericius_DSM_15913_strain_DSM_15913	GCF_000424985.1
Streptococcus_castoreus_DSM_17536_strain_DSM_17536	GCF_000425025.1
Actinomadura_rifamycini_DSM_43936_strain_DSM_43936	GCF_000425065.1
Agrococcus_lahaulensis_DSM_17612_strain_DSM_17612	GCF_000425105.1
Paenibacillus_taiwanensis_DSM_18679_strain_DSM_18679	GCF_000425125.1
Pleomorphomonas_koreensis_DSM_23070_strain_DSM_23070	GCF_000425185.1
Desulfovibrio_zosterae_DSM_11974_strain_DSM_11974	GCF_000425265.1
Psychroserpens_burtonensis_DSM_12212_strain_DSM_12212	GCF_000425305.1
Rheinheimera_baltica_DSM_14885_strain_DSM_14885	GCF_000425345.1
Rubritepida_flocculans_DSM_14296_strain_DSM_14296	GCF_000425365.1
Pseudoduganella_violaceinigra_DSM_15887_strain_DSM_15887	GCF_000425385.1
Ferrimonas_kyonanensis_DSM_18153_strain_DSM_18153	GCF_000425405.1
Flavobacterium_denitrificans_DSM_15936_strain_DSM_15936	GCF_000425445.1
Flavobacterium_filum_DSM_17961_strain_DSM_17961	GCF_000425465.1
Flavobacterium_tegetincola_DSM_22377_strain_DSM_22377	GCF_000425485.1
Flavobacterium_frigidarium_DSM_17623_strain_DSM_17623	GCF_000425505.1
Ruminococcus_gauvreauii_DSM_19829_strain_DSM_19829	GCF_000425525.1
Tepidiphilus_margaritifer_DSM_15129_strain_DSM_15129	GCF_000425565.1
Terrimonas_ferruginea_DSM_30193_strain_DSM_30193	GCF_000425585.1
Gaetbulibacter_saemankumensis_DSM_17032_strain_DSM_17032	GCF_000425645.1
Gemella_cuniculi_DSM_15828_strain_DSM_15828	GCF_000425665.1
Halobacillus_kuroshimensis_DSM_18393_strain_DSM_18393	GCF_000425705.1
Halomonas_halocynthiae_DSM_14573_strain_DSM_14573	GCF_000425725.1
Pseudomonas_vranovensis_DSM_16006_strain_DSM_16006	GCF_000425805.1
Jeotgalicoccus_marinus_DSM_19772_strain_DSM_19772	GCF_000425825.1
Jeotgalicoccus_psychrophilus_DSM_19085_strain_DSM_19085	GCF_000425845.1
Lacticigenium_naphtae_DSM_19658_strain_DSM_19658	GCF_000425865.1
Lactobacillus_psittaci_DSM_15354_strain_DSM_15354	GCF_000425905.1
Desulforegula_conservatrix_Mb1Pa_strain_Mb1Pa	GCF_000426225.1
Anaerovorax_odorimutans_DSM_5092_strain_DSM_5092	GCF_000426305.1
Arenimonas_composti_TR7_09_DSM_18010_strain_DSM_18010	GCF_000426365.1
Arsenicicoccus_bolidensis_DSM_15745_strain_DSM_15745	GCF_000426385.1
Bifidobacterium_thermacidophilum_subsp_thermacidophilum_DSM_15837_strain_DSM_15837	GCF_000426425.1
Brevibacterium_album_DSM_18261_strain_DSM_18261	GCF_000426445.1
Chryseobacterium_caeni_DSM_17710_strain_DSM_17710	GCF_000426465.1
Nisaea_denitrificans_DSM_18348_strain_DSM_18348	GCF_000426505.1
Nocardioides_alkalitolerans_DSM_16699_strain_DSM_16699	GCF_000426525.1
Paenibacillus_panacisoli_DSM_21345_strain_DSM_21345	GCF_000426545.1
Prevotella_albensis_DSM_11370_JCM_12258_strain_DSM_11370	GCF_000426565.1
Psychrilyobacter_atlanticus_DSM_19335_strain_DSM_19335	GCF_000426625.1
Nakamurella_lactea_DSM_19367_strain_DSM_19367	GCF_000426645.1
Solimonas_flava_DSM_18980_strain_DSM_18980	GCF_000426685.1
Spirochaeta_cellobiosiphila_DSM_17781_strain_DSM_17781	GCF_000426705.1
Sporocytophaga_myxococcoides_DSM_11118_strain_DSM_11118	GCF_000426725.1
Vibrio_litoralis_DSM_17657_strain_DSM_17657	GCF_000426765.1
Thermonema_rossianum_DSM_10300_strain_DSM_10300	GCF_000426825.1
Geobacter_bremensis_R1_strain_R1	GCF_000426865.1
Dolichospermum_circinale_AWQC131C_strain_AWQC131C	GCF_000426905.1
Chthonomonas_calidirosea_T49_strain_T49	GCF_000427095.1
Winogradskyella_psychrotolerans_RS_3_strain_RS_3	GCF_000427335.1
Rikenella_microfusus_DSM_15922_strain_DSM_15922	GCF_000427365.1
Methylocaldum_szegediense_O_12_strain_O_12	GCF_000427385.1
Flectobacillus_major_DSM_103_strain_DSM_103	GCF_000427405.1
Caldanaerobius_polysaccharolyticus_DSM_13641_strain_DSM_13641	GCF_000427425.1
Methylocapsa_acidiphila_B2_strain_B2	GCF_000427445.1
Sinorhizobium_arboris_LMG_14919_strain_LMG_14919	GCF_000427465.1
Methylobacter_luteus_IMV_B_3098_strain_IMV_B_3098	GCF_000427625.1
Sphingomonas_phyllosphaerae_FA2_strain_FA2	GCF_000427645.1
Geminicoccus_roseus_DSM_18922_strain_DSM_18922	GCF_000427665.1
Massilia_alkalitolerans_DSM_17462_strain_DSM_17462	GCF_000427785.1
Thermocrispum_municipale_DSM_44069_strain_DSM_44069	GCF_000427825.1
Corynebacterium_sputi_DSM_45148_strain_DSM_45148	GCF_000427865.1
Glycomyces_tenuis_DSM_44171_strain_DSM_44171	GCF_000427885.1
Thermocrispum_agreste_DSM_44070_strain_DSM_44070	GCF_000427905.1
Olivibacter_sitiensis_DSM_17696_strain_DSM_17696	GCF_000427965.1
Shimazuella_kribbensis_DSM_45090_strain_DSM_45090	GCF_000428065.1
Bacteroides_graminisolvens_DSM_19988_JCM_15093_strain_DSM_19988	GCF_000428125.1
Chitinilyticum_litopenaei_DSM_21440_strain_DSM_21440	GCF_000428145.1
Chitinimonas_koreensis_DSM_17726_strain_DSM_17726	GCF_000428465.1
Chryseobacterium_tenax_DSM_16811_strain_DSM_16811	GCF_000428485.1
Hellea_balneolensis_DSM_19091_strain_DSM_19091	GCF_000428525.1
Psychromonas_aquimarina_ATCC_BAA_1526_strain_ATCC_BAA_1526	GCF_000428725.1
Veillonella_magna_DSM_19857_strain_DSM_19857	GCF_000428745.1
Brevundimonas_aveniformis_DSM_17977_strain_DSM_17977	GCF_000428765.1
Conchiformibius_kuhniae_DSM_17694_strain_DSM_17694	GCF_000428785.1
Corynebacterium_freiburgense_DSM_45254_strain_DSM_45254	GCF_000428805.1
Desulfomicrobium_escambiense_DSM_10707_strain_DSM_10707	GCF_000428825.1
Dyadobacter_alkalitolerans_DSM_23607_strain_DSM_23607	GCF_000428845.1
Geothrix_fermentans_DSM_14018_strain_DSM_14018	GCF_000428885.1
Glaciecola_pallidula_DSM_14239_ACAM_615_strain_DSM_14239	GCF_000428905.1
Hamadaea_tsunoensis_DSM_44101_strain_DSM_44101	GCF_000428945.1
Leptotrichia_hofstadii_DSM_21651_strain_DSM_21651	GCF_000428965.1
Marinobacterium_litorale_DSM_23545_strain_DSM_23545	GCF_000428985.1
Novosphingobium_acidiphilum_DSM_19966_strain_DSM_19966	GCF_000429005.1
Pseudonocardia_spinosispora_DSM_44797_strain_DSM_44797	GCF_000429025.1
Salinarimonas_rosea_DSM_21201_strain_DSM_21201	GCF_000429045.1
Silanimonas_lenta_DSM_16282_strain_DSM_16282	GCF_000429065.1
Streptomyces_flavidovirens_DSM_40150_strain_DSM_40150	GCF_000429085.1
Schaalia_suimastitidis_DSM_15538_strain_DSM_15538	GCF_000429105.1
Aequorivita_capsosiphonis_DSM_23843_strain_DSM_23843	GCF_000429125.1
Aestuariibacter_salexigens_DSM_15300_strain_DSM_15300	GCF_000429145.1
Actinoalloteichus_cyanogriseus_DSM_43889_strain_DSM_43889	GCF_000429185.1
Actinomyces_dentalis_DSM_19115_strain_DSM_19115	GCF_000429225.1
Schaalia_georgiae_DSM_6843_strain_DSM_6843	GCF_000429245.1
Actinomyces_gerencseriae_DSM_6844_strain_DSM_6844	GCF_000429265.1
Desulfovibrio_inopinatus_DSM_10711_strain_DSM_10711	GCF_000429305.1
Desulfovibrio_putealis_DSM_16056_strain_DSM_16056	GCF_000429325.1
Desulfovirgula_thermocuniculi_DSM_16036_strain_DSM_16036	GCF_000429345.1
Pseudodonghicola_xiamenensis_DSM_18339_strain_DSM_18339	GCF_000429365.1
Algoriphagus_mannitolivorans_DSM_15301_strain_DSM_15301	GCF_000429425.1
Algoriphagus_terrigena_DSM_22685_strain_DSM_22685	GCF_000429445.1
Algoriphagus_vanfongensis_DSM_17529_strain_DSM_17529	GCF_000429465.1
Aliagarivorans_marinus_DSM_23064_strain_DSM_23064	GCF_000429485.1
Aliagarivorans_taiwanensis_DSM_22990_strain_DSM_22990	GCF_000429505.1
Alicyclobacillus_contaminans_DSM_17975_strain_DSM_17975	GCF_000429525.1
Arenibacter_certesii_DSM_19833_strain_DSM_19833	GCF_000429545.1
Atopococcus_tabaci_DSM_17538_strain_DSM_17538	GCF_000429585.1
Azonexus_hydrophilus_DSM_23864_strain_DSM_23864	GCF_000429605.1
Azospirillum_halopraeferens_DSM_3675_strain_DSM_3675	GCF_000429625.1
Niveispirillum_irakense_DSM_11586_strain_DSM_11586	GCF_000429645.1
Azovibrio_restrictus_DSM_23866_strain_DSM_23866	GCF_000429665.1
Bacillus_aidingensis_DSM_18341_strain_DSM_18341	GCF_000429685.1
Bacillus_aurantiacus_DSM_18675_strain_DSM_18675	GCF_000429705.1
Bacillus_chagannorensis_DSM_18086_strain_DSM_18086	GCF_000429725.1
Bifidobacterium_tsurumiense_DSM_17777_strain_DSM_17777	GCF_000429745.1
Gemmobacter_nectariphilus_DSM_15620_strain_DSM_15620	GCF_000429765.1
Chitinibacter_tainanensis_DSM_15459_strain_DSM_15459	GCF_000429785.1
Cohnella_thermotolerans_DSM_17683_strain_DSM_17683	GCF_000429825.1
Comamonas_composti_DSM_21721_strain_DSM_21721	GCF_000429845.1
Cucumibacter_marinus_DSM_18995_strain_DSM_18995	GCF_000429865.1
Desulfatirhabdium_butyrativorans_DSM_18734_strain_DSM_18734	GCF_000429925.1
Desulfobulbus_japonicus_DSM_18378_strain_DSM_18378	GCF_000429945.1
Desulfobulbus_mediterraneus_DSM_13871_strain_DSM_13871	GCF_000429965.1
Desulfovibrio_bastinii_DSM_16055_strain_DSM_16055	GCF_000429985.1
Desulfovibrio_cuneatus_DSM_11391_strain_DSM_11391	GCF_000430005.1
Flavobacterium_suncheonense_GH29_5_DSM_17707_strain_DSM_17707	GCF_000430025.1
Calidithermus_chliarophilus_DSM_9957_strain_DSM_9957	GCF_000430045.1
Actinopolyspora_iraqiensis_IQ_H1_strain_IQ_H1	GCF_000430445.1
Eisenibacter_elegans_DSM_3317_strain_DSM_3317	GCF_000430505.1
Prevotella_corporis_DSM_18810_JCM_8529_strain_DSM_18810	GCF_000430525.1
Tenacibaculum_ovolyticum_DSM_18103_strain_DSM_18103	GCF_000430545.1
Alicyclobacillus_herbarius_DSM_13609_strain_DSM_13609	GCF_000430585.1
Anaeroarcus_burkinensis_DSM_6283_strain_DSM_6283	GCF_000430605.1
Aneurinibacillus_terranovensis_DSM_18919_strain_DSM_18919	GCF_000430625.1
Aquimarina_latercula_DSM_2041_strain_DSM_2041	GCF_000430645.1
Aquimarina_muelleri_DSM_19832_strain_DSM_19832	GCF_000430665.1
Tuberibacillus_calidus_DSM_17572_strain_DSM_17572	GCF_000430685.1
Arthrobacter_castelli_DSM_16402_strain_DSM_16402	GCF_000430705.1
Azohydromonas_australica_DSM_1124_strain_DSM_1124	GCF_000430725.1
Fictibacillus_gelatini_DSM_15865_strain_DSM_15865	GCF_000430745.1
Bacillus_kribbensis_DSM_17871_strain_DSM_17871	GCF_000430765.1
Bacillus_panaciterrae_DSM_19096_strain_DSM_19096	GCF_000430785.1
Chitinilyticum_aquatile_DSM_21506_strain_DSM_21506	GCF_000430805.1
Chryseobacterium_daeguense_DSM_19388_strain_DSM_19388	GCF_000430825.1
Chryseobacterium_gregarium_DSM_19109_strain_DSM_19109	GCF_000430845.1
Desulfallas_alcoholivorax_DSM_16058_strain_DSM_16058	GCF_000430885.1
Thermobrachium_celere_DSM_8682_strain_DSM_8682	GCF_000430995.1
Lactobacillus_reuteri_TD1_strain_TD1	GCF_000439275.1
Tatumella_saanichensis_strain_NML_06_3099	GCF_000439375.1
Spiroplasma_taiwanense_CT_1_strain_CT_1	GCF_000439435.1
Spiroplasma_diminutum_CUAS_1_strain_CUAS_1	GCF_000439455.1
Mannheimia_haemolytica_USMARC_2286_strain_USMARC_2286	GCF_000439735.1
Anaplasma_phagocytophilum_str_JM_strain_JM	GCF_000439775.1
Tatumella_ptyseos_ATCC_33301_strain_ATCC_33301	GCF_000439895.1
Salipiger_mucosus_DSM_16094_strain_DSM_16094	GCF_000442255.1
Litoreibacter_arenae_DSM_19593_strain_DSM_19593	GCF_000442275.2
Rubellimicrobium_thermophilum_DSM_16684_strain_DSM_16684	GCF_000442315.1
Corynebacterium_maris_DSM_45190_strain_DSM_45190	GCF_000442645.1
Thauera_terpenica_58Eu_strain_58Eu	GCF_000443165.1
Alicyclobacillus_acidoterrestris_ATCC_49025_strain_ATCC_49025	GCF_000444055.1
Pseudomonas_avellanae_BPIC_631_strain_BPIC_631	GCF_000444135.1
Streptomyces_collinus_Tu_365_strain_Tu_365	GCF_000444875.1
Paracoccus_aminophilus_JCM_7686_strain_JCM_7686	GCF_000444995.1
Sphingobium_quisquiliarum_P25_strain_P25	GCF_000445065.1
Novosphingobium_lindaniclasticum_LE124_strain_LE124	GCF_000445125.1
Sporomusa_ovata_DSM_2662_strain_DSM_2662	GCF_000445445.1
Sulfurimonas_hongkongensis_strain_AST_10	GCF_000445475.1
Sphingobium_ummariense_RL_3_strain_RL_3	GCF_000447205.1
Treponema_pedis_str_T_A4_strain_T_A4	GCF_000447675.1
Paraclostridium_bifermentans_ATCC_638_strain_ATCC_638	GCF_000452245.2
Pseudomonas_asturiensis_strain_CC1524	GCF_000452745.2
Pseudomonas_tremae_strain_CC1513	GCF_000452765.1
Amycolatopsis_mediterranei_RB_strain_RB	GCF_000454025.1
Brevibacillus_thermoruber_423_strain_423	GCF_000454065.1
Xanthomonas_cassavae_CFBP_4642_strain_CFBP_4642	GCF_000454545.1
Chlamydia_ibidis_10_1398_6_strain_10_1398_6	GCF_000454725.1
Megasphaera_massiliensis_strain_NP3	GCF_000455225.1
Paenibacillus_antibioticophila_strain_GD11	GCF_000455265.1
Gorillibacterium_massiliense_strain_G5	GCF_000455485.1
Flavobacterium_indicum_GPTSA100_9_DSM_17447_strain_GPTSA100_9	GCF_000455605.1
Planktothrix_agardhii_NIVA_CYA_15_strain_NIVA_CYA_15	GCF_000464665.1
Planktothrix_mougeotii_NIVA_CYA_405_strain_NIVA_CYA_405	GCF_000464745.1
Planktothrix_prolifica_NIVA_CYA_540_strain_NIVA_CYA_540	GCF_000464805.1
Pantoea_dispersa_EGD_AAK13_strain_EGD_AAK13	GCF_000465555.2
Pseudomonas_chengduensis_strain_EGD_AQ5	GCF_000465575.1
Novosphingobium_tardaugens_NBRC_16725_strain_NBRC_16725	GCF_000466945.1
Brevundimonas_abyssalis_TAR_001_strain_TAR_001	GCF_000466985.1
Vibrio_proteolyticus_NBRC_13287_strain_NBRC_13287	GCF_000467125.1
Treponema_lecithinolyticum_ATCC_700332_strain_ATCC_700332	GCF_000468055.1
Prevotella_pleuritidis_F0068_strain_F0068	GCF_000468135.1
Desulfovibrio_gigas_DSM_1382_ATCC_19364_strain_ATCC_19364	GCF_000468495.1
Peptoniphilus_mikwangii_strain_ChDC_B134	GCF_000468535.1
Cellulophaga_baltica_18_strain_18	GCF_000468615.2
Prevotella_baroniae_F0067_strain_F0067	GCF_000468635.1
Olsenella_profusa_F0195_strain_F0195	GCF_000468755.1
Lactobacillus_shenzhenensis_LY_73_strain_LY_73	GCF_000469325.1
Gemella_bergeri_ATCC_700627_strain_ATCC_700627	GCF_000469465.1
Chrysiogenes_arsenatis_DSM_11915_strain_DSM_11915	GCF_000469585.1
Holospora_obtusa_F1_strain_F1	GCF_000469665.2
Chlamydia_pecorum_PV3056_3_strain_PV3056_3	GCF_000470765.1
Rhodococcus_aetherivorans_strain_BCP1	GCF_000470885.1
Chlamydia_gallinacea_08_1274_3_strain_08_1274_3	GCF_000471025.2
Psychrobacter_aquaticus_CMS_56_strain_CMS_56	GCF_000471625.1
Gordonia_amicalis_CCMA_559_strain_CCMA_559	GCF_000472025.1
Paraburkholderia_dilworthii_strain_WSM3556	GCF_000472525.1
Acetobacterium_dehalogenans_DSM_11527_strain_DSM_11527	GCF_000472665.1
Paraburkholderia_mimosarum_LMG_23256_NBRC_106338_strain_LMG_23256	GCF_000472825.1
Alicyclobacillus_pomorum_DSM_14955_strain_DSM_14955	GCF_000472905.1
Azorhizobium_doebereinerae_UFLA1_100_strain_UFLA1_100	GCF_000473085.1
Leisingera_daeponensis_DSM_23529_strain_DSM_23529	GCF_000473145.1
Leisingera_aquimarina_DSM_24565_strain_DSM_24565	GCF_000473165.1
Pseudophaeobacter_arcticus_DSM_23566_strain_DSM_23566	GCF_000473205.1
Sedimentitalea_nanhaiensis_DSM_24252_strain_DSM_24252	GCF_000473225.1
Bacillus_infantis_NRRL_B_14911_strain_NRRL_B_14911	GCF_000473245.1
Amycolatopsis_thermoflava_N1165_strain_N1165	GCF_000473265.1
Leisingera_caerulea_DSM_24564_strain_DSM_24564	GCF_000473325.1
Adhaeribacter_aquaticus_DSM_16391_strain_DSM_16391	GCF_000473365.1
Rhodonellum_psychrophilum_GCM71_DSM_17998_strain_GCM71	GCF_000473765.1
Rubidibacter_lacunae_KORDI_51_2_strain_KORDI_51_2	GCF_000473895.1
Clostridium_saccharobutylicum_DSM_13864_strain_DSM_13864	GCF_000473995.1
Bacillus_marmarensis_DSM_21297_strain_DSM_21297	GCF_000474275.2
Chitinivibrio_alkaliphilus_ACht1_strain_ACht1	GCF_000474745.1
Pseudomonas_aestus_strain_CMAA1215	GCF_000474765.1
Solimonas_soli_DSM_21787_strain_DSM_21787	GCF_000474945.1
Mycoplasma_parvum_str_Indiana_strain_Indiana	GCF_000477415.1
Prevotella_salivae_F0493_strain_F0493	GCF_000477535.1
Leifsonia_rubra_CMS_76R_strain_CMS_76R	GCF_000477555.1
Lyngbya_aestuarii_BL_J_strain_BL_J	GCF_000478195.2
Methyloversatilis_universalis_Fam500_strain_Fam500	GCF_000478565.1
Streptomyces_thermolilacinus_SPC6_strain_SPC6	GCF_000478605.2
Adlercreutzia_equolifaciens_DSM_19450_strain_DSM_19450	GCF_000478885.1
Cetobacterium_somerae_ATCC_BAA_474_strain_ATCC_BAA_474	GCF_000479045.1
Porphyromonas_uenonis_DSM_23387_JCM_13868_strain_DSM_23387	GCF_000482365.1
Runella_limosa_DSM_17973_strain_DSM_17973	GCF_000482465.1
Glycomyces_arizonensis_DSM_44726_strain_DSM_44726	GCF_000482705.1
Psychromonas_arctica_DSM_14288_strain_DSM_14288	GCF_000482725.1
Derxia_gummosa_DSM_723_strain_DSM_723	GCF_000482785.1
Deinococcus_murrayi_DSM_11303_strain_DSM_11303	GCF_000482805.1
Thermodesulfovibrio_islandicus_DSM_12570_strain_DSM_12570	GCF_000482825.1
Anaerobiospirillum_succiniciproducens_DSM_6400_strain_DSM_6400	GCF_000482845.1
Actinokineospora_inagensis_DSM_44258_strain_DSM_44258	GCF_000482865.1
Atopobium_fossor_DSM_15642_strain_DSM_15642	GCF_000483125.1
Acholeplasma_multilocale_ATCC_49900_strain_ATCC_49900	GCF_000483165.1
Thiomicrorhabdus_chilensis_DSM_12352_strain_DSM_12352	GCF_000483485.1
Gloeobacter_kilaueensis_JS1_strain_JS1	GCF_000484535.1
Comamonas_badia_DSM_17552_strain_DSM_17552	GCF_000484635.1
Mycoplasma_salivarium_ATCC_23064_strain_ATCC_23064	GCF_000485555.1
Rickettsia_gravesii_BWI_1_strain_BWI_1	GCF_000485845.1
Spiribacter_curvatus_strain_UAH_SP71	GCF_000485905.1
Mucispirillum_schaedleri_ASF457_strain_ASF457	GCF_000487995.1
Acinetobacter_nectaris_CIP_110549_strain_CIP_110549	GCF_000488215.1
Acinetobacter_brisouii_CIP_110357_strain_CIP_110357	GCF_000488275.1
Actinoplanes_friuliensis_DSM_7358_strain_DSM_7358	GCF_000494755.1
Staphylococcus_pasteuri_SP1_strain_SP1	GCF_000494875.1
Youngiibacter_fragilis_232.1_strain_232.1	GCF_000495435.3
Asticcacaulis_benevestitus_DSM_16100_ATCC_BAA_896_strain_DSM_16100	GCF_000495775.1
Pseudomonas_chloritidismutans_AW_1_strain_AW_1	GCF_000495915.1
Lutibaculum_baratangense_AMV1_strain_AMV1	GCF_000496075.1
Methyloglobulus_morosus_KoM1_strain_KoM1	GCF_000496735.2
Sporolactobacillus_laevolacticus_DSM_442_strain_DSM_442	GCF_000497245.1
Streptomyces_roseochromogenus_subsp_oscitans_DS_12.976_strain_DS_12.976	GCF_000497445.1
Vagococcus_lutrae_LBD1_strain_LBD1	GCF_000498295.1
Flavobacterium_cauense_R2A_7_strain_R2A_7	GCF_000498475.1
Flavobacterium_enshiense_DK69_strain_DK69	GCF_000498495.1
Flavobacterium_limnosediminis_JC2902_strain_JC2902	GCF_000498535.1
Pseudomonas_taeanensis_MS_3_strain_MS_3	GCF_000498575.2
Pseudomonas_soli_strain_SJ10	GCF_000498975.2
Clostridium_dakarense_strain_FF1	GCF_000499525.1
Rickettsia_monacensis_strain_IrR_Munich	GCF_000499665.2
Bacteroides_neonati_strain_MS4	GCF_000499785.1
Borrelia_persica_No12_strain_No12	GCF_000500045.1
Borrelia_hispanica_CRI_strain_CRI	GCF_000500065.1
Spiroplasma_apis_B31_strain_B31	GCF_000500935.1
Pseudomonas_canadensis_strain_2_92	GCF_000503215.1
Brevibacillus_panacihumi_W25_strain_W25	GCF_000503775.1
Hyphomicrobium_nitrativorans_NL23_strain_NL23	GCF_000503895.1
Pseudothermotoga_elfii_DSM_9442_NBRC_107921_strain_NBRC_107921	GCF_000504085.1
Pseudothermotoga_hypogea_DSM_11164_NBRC_106472_strain_NBRC_106472	GCF_000504105.1
Bacillus_cihuensis_strain_FJAT_14515	GCF_000504145.1
Amycolatopsis_halophila_YIM_93223_strain_YIM_93223	GCF_000504245.1
Actinospica_robiniae_DSM_44927_strain_DSM_44927	GCF_000504285.1
Desulfovibrio_termitidis_HI1_strain_HI1	GCF_000504305.1
Lactobacillus_equi_DPC_6820_strain_DPC_6820	GCF_000504525.1
Pandoraea_pnomenusa_strain_RB_44	GCF_000504585.2
Kurthia_huakuii_LAM0618_strain_LAM0618	GCF_000505545.1
Francisella_orientalis_LADL__07_285A_strain_LADL__07_285A	GCF_000505725.1
Pelistega_indica_strain_HM_7	GCF_000506865.1
Advenella_kashmirensis_W13003_strain_W13003	GCF_000506985.1
Salinispira_pacifica_strain_L21_RPul_D2	GCF_000507245.1
Ruminococcus_lactaris_CC59_002D_strain_CC59_002D	GCF_000507785.1
Helicobacter_macacae_MIT_99_5501_strain_MIT_99_5501	GCF_000507845.1
Helicobacter_canis_NCTC_12740_strain_NCTC_12740	GCF_000507865.1
Marinomonas_profundimaris_strain_D104	GCF_000508165.1
Mycoplasma_ovis_str_Michigan_strain_Michigan	GCF_000508245.1
Thermicanus_aegyptius_DSM_12793_strain_DSM_12793	GCF_000510645.1
Pseudomonas_oleovorans_MOIL14HWK12_strain_MOIL14HWK12	GCF_000510765.1
Ignatzschineria_larvae_DSM_13226_strain_DSM_13226	GCF_000510805.1
Sediminibacterium_salmoneum_NBRC_103935_strain_NBRC_103935	GCF_000511175.1
Leisingera_methylohalidivorans_DSM_14336_strain_DSM_14336_MB2	GCF_000511355.1
Zhouia_amylolytica_AD3_strain_AD3	GCF_000511935.2
Borrelia_parkeri_HR1_strain_HR1	GCF_000512145.1
Sphingomonas_sanxanigenens_DSM_19645_NX02_strain_NX02	GCF_000512205.2
Syntrophorhabdus_aromaticivorans_UI_strain_UI	GCF_000512235.1
Lactobacillus_florum_8D_strain_8D	GCF_000512295.1
Thermocrinis_ruber_strain_DSM_23557	GCF_000512735.1
Barnesiella_viscericola_DSM_18177_strain_C46,_DSM_18177	GCF_000512915.1
Bacillus_wakoensis_JCM_9140_strain_JCM_9140	GCF_000513095.1
Bacillus_hemicellulosilyticus_JCM_9152_strain_JCM_9152	GCF_000513115.1
Bacillus_akibai_JCM_9157_strain_JCM_9157	GCF_000513135.1
Bacteroides_timonensis	GCF_000513195.1
Paenibacillus_gorillae	GCF_000513275.1
Magnetospirillum_gryphiswaldense_MSR_1_v2_strain_MSR_1	GCF_000513295.1
Pseudomonas_thermotolerans_J53_strain_J53	GCF_000513835.1
Streptomyces_griseolus_strain_DpondAA_B6	GCF_000514055.1
Salinispora_tropica_CNS197_strain_CNS197	GCF_000514695.1
Rhodovibrio_salinarum_DSM_9154_strain_DSM_9154	GCF_000515255.1
Cohnella_panacarvi_Gsoil_349_strain_Gsoil_349	GCF_000515335.1
Promicromonospora_kroppenstedtii_DSM_19349_strain_DSM_19349	GCF_000515355.1
Jiangella_gansuensis_DSM_44835_strain_DSM_44835	GCF_000515395.1
Halonatronum_saccharophilum_DSM_13868_strain_DSM_13868	GCF_000517025.1
Alkaliflexus_imshenetskii_DSM_15055_strain_Z_7010	GCF_000517065.1
Saccharicrinis_fermentans_DSM_9555_JCM_21142_strain_DSM_9555	GCF_000517085.1
Pseudomonas_cichorii_JBC1_strain_JBC1	GCF_000517305.1
Spiroplasma_mirum_ATCC_29335_strain_ATCC_29335	GCF_000517365.1
Bacillus_boroniphilus_JCM_21738_strain_JCM_21738	GCF_000517385.1
Sodalis_praecaptivus_strain_HS1	GCF_000517425.1
Bacteroides_reticulotermitis_JCM_10512_strain_JCM_10512	GCF_000517545.1
Desulfurella_acetivorans_A63_strain_A63	GCF_000517565.1
Borrelia_coriaceae_ATCC_43381_strain_ATCC_43381	GCF_000518125.1
Facklamia_sourekii_ATCC_700629_strain_ATCC_700629	GCF_000518205.1
Brachyspira_alvinipulli_ATCC_51933_strain_ATCC_51933	GCF_000518245.1
Actinomadura_oligospora_ATCC_43269_strain_ATCC_43269	GCF_000518265.1
Mycoplasma_imitans_ATCC_51306_strain_ATCC_51306	GCF_000518305.1
Olleya_marilimosa_CAM030_strain_CAM030	GCF_000518485.1
Hallella_seregens_ATCC_51272_strain_ATCC_51272	GCF_000518545.1
Thermoanaerobacter_thermocopriae_JCM_7501_strain_ATCC_51646	GCF_000518565.1
Shewanella_fidelis_ATCC_BAA_318_strain_ATCC_BAA_318	GCF_000518605.1
Curvibacter_gracilis_ATCC_BAA_807_strain_ATCC_BAA_807	GCF_000518645.1
Microvirga_flocculans_ATCC_BAA_817_strain_ATCC_BAA_817	GCF_000518665.1
Eubacterium_xylanophilum_ATCC_35991_strain_ATCC_35991	GCF_000518685.1
Mesoplasma_seiffertii_ATCC_49495_strain_ATCC_49495	GCF_000518725.1
Phaseolibacter_flectens_ATCC_12775_strain_ATCC_12775	GCF_000518745.1
Rhizobium_selenitireducens_ATCC_BAA_1503_strain_ATCC_BAA_1503	GCF_000518785.1
Shewanella_waksmanii_ATCC_BAA_643_strain_ATCC_BAA_643	GCF_000518805.1
Bordetella_petrii_J51_strain_J51	GCF_000518965.1
Dechloromonas_agitata_is5_strain_is5	GCF_000519045.1
Desulfocurvus_vexinensis_DSM_17965_strain_DSM_17965	GCF_000519125.1
Amycolatopsis_taiwanensis_DSM_45107_strain_DSM_45107	GCF_000519205.1
Desulfonatronum_lacustre_DSM_10312_strain_DSM_10312	GCF_000519265.1
Patulibacter_minatonensis_DSM_18081_strain_DSM_18081	GCF_000519325.1
Deinococcus_pimensis_DSM_21231_strain_DSM_21231	GCF_000519345.1
Chania_multitudinisentens_RB_25_strain_RB_25	GCF_000520015.2
Paenibacillus_zanthoxyli_JH29_strain_JH29	GCF_000520715.1
Paenibacillus_forsythiae_T98_strain_T98	GCF_000520735.1
Paenibacillus_maysiensis_strain_1_49	GCF_000520815.1
Aquimarina_pacifica_strain_SW150	GCF_000520955.1
Aquimarina_macrocephali_JAMB_N27_strain_JAMB_N27	GCF_000520995.1
Aphanizomenon_flos_aquae_NIES_81_strain_NIES_81	GCF_000521175.1
Hungateiclostridium_straminisolvens_JCM_21531_strain_JCM_21531	GCF_000521465.1
Gracilibacillus_boraciitolerans_JCM_21714_strain_JCM_21714	GCF_000521485.1
Advenella_mimigardefordensis_DPN7_strain_DPN7	GCF_000521505.1
Mannheimia_varigena_USDA_ARS_USMARC_1312_strain_USDA_ARS_USMARC_1312	GCF_000521695.1
Bibersteinia_trehalosi_USDA_ARS_USMARC_188_strain_USDA_ARS_USMARC_188	GCF_000521725.1
Roseivivax_halodurans_JCM_10272_strain_JCM_10272	GCF_000521785.1
Marinomonas_ushuaiensis_DSM_15871_strain_DSM_15871	GCF_000521805.1
Roseivivax_isoporae_LMG_25204_strain_LMG_25204	GCF_000521865.1
Gemmatirosa_kalamazoonesis_strain_KBS708	GCF_000522985.1
Nocardia_nova_SH22a_strain_SH22a	GCF_000523235.1
Olsenella_uli_MSTE5_strain_MSTE5	GCF_000524335.1
Tomitella_biformata_AHU_1821_strain_AHU_1821	GCF_000524475.1
Mycoplasma_bovoculi_M165_69_strain_M165_69	GCF_000524555.1
Kutzneria_albida_DSM_43870_strain_DSM_43870	GCF_000525635.1
Listeria_aquatica_FSL_S10_1188_strain_FSL_S10_1188	GCF_000525795.1
Listeria_grandensis_FSL_F6_0971_strain_FSL_F6_0971	GCF_000525835.1
Listeria_cornellensis_FSL_F6_0969_strain_FSL_F6_0969	GCF_000525855.1
Listeria_floridensis_FSL_S10_1187_strain_FSL_S10_1187	GCF_000525875.1
Brochothrix_campestris_FSL_F6_1037_strain_FSL_F6_1037	GCF_000525915.1
Listeria_riparia_FSL_S10_1204_strain_FSL_S10_1204	GCF_000525995.1
Deferrisoma_camini_S3R1_strain_S3R1	GCF_000526155.1
Acholeplasma_granularum_ATCC_19168_strain_ATCC_19168	GCF_000526235.1
Algoriphagus_marincola_HL_49_strain_HL_49	GCF_000526355.1
Aminiphilus_circumscriptus_DSM_16581_strain_DSM_16581	GCF_000526375.1
Aminobacterium_mobile_DSM_12262_strain_DSM_12262	GCF_000526395.1
Caldicoprobacter_oshimai_DSM_21659_strain_DSM_21659	GCF_000526435.1
Ruminiclostridium_josui_JCM_17888_strain_JCM_17888	GCF_000526495.1
Atopobacter_phocae_ATCC_BAA_285_strain_ATCC_BAA_285	GCF_000526675.1
Carnimonas_nigrificans_ATCC_BAA_78_strain_ATCC_BAA_78	GCF_000526695.1
Hydrogenovibrio_kuenenii_DSM_12350_strain_DSM_12350	GCF_000526715.1
Mycoplasma_cricetuli_ATCC_35279_strain_ATCC_35279	GCF_000526955.1
Clostridium_indolis_DSM_755_strain_DSM_755	GCF_000526995.1
Tolumonas_lignilytica_strain_BRL6_1	GCF_000527035.1
Methylosarcina_lacus_LW14_strain_LW14	GCF_000527095.1
Methyloversatilis_discipulorum_strain_FAM1	GCF_000527135.1
Haloglycomyces_albus_DSM_45210_strain_DSM_45210	GCF_000527155.1
Corynebacterium_casei_LMG_S_19264_strain_LMG_S_19264	GCF_000550785.1
Corynebacterium_vitaeruminis_DSM_20294_strain_DSM_20294	GCF_000550805.1
Luteimonas_huabeiensis_HB2_strain_HB2	GCF_000559025.1
Actinokineospora_spheciospongiae_strain_EG49	GCF_000564855.1
Spiroplasma_culicicola_AES_1_strain_AES_1	GCF_000565175.1
Spiroplasma_sabaudiense_Ar_1343_strain_Ar_1343	GCF_000565215.1
Bacillus_firmus_DS1_strain_DS1	GCF_000565285.1
Salinivibrio_socompensis_S10B_strain_S10B	GCF_000565325.1
Lactobacillus_fabifermentans_T30PCM01_strain_T30PCM01	GCF_000565485.1
Dyadobacter_tibetensis_Y620_1_strain_Y620_1	GCF_000566685.1
Sulfurospirillum_multivorans_DSM_12446_strain_DSM_12446	GCF_000568815.1
Bifidobacterium_breve_JCM_7017_strain_JCM_7017	GCF_000568975.1
Granulibacter_bethesdensis_CGDNIH4_strain_CGDNIH4	GCF_000576145.2
Paenibacillus_pini_JCM_16418_strain_JCM_16418	GCF_000576305.1
Brachybacterium_phenoliresistens_strain_W13A50	GCF_000576425.1
Hymenobacter_swuensis_DY53_strain_DY53	GCF_000576555.1
Intrasporangium_chromatireducens_Q5_1_strain_Q5_1	GCF_000576575.1
Intrasporangium_oryzae_NRRL_B_24470_strain_NRRL_B_24470	GCF_000576595.1
Skermanella_stibiiresistens_SB22_strain_SB22	GCF_000576635.1
Rhizobium_favelukesii_strain_LPU83	GCF_000577275.2
Corynebacterium_jeddahense_strain_JCB	GCF_000577555.1
Clostridium_saudiense_strain_JCC	GCF_000577815.1
Clostridium_bornimense_strain_M2_40	GCF_000577895.1
Yersinia_similis_strain_Y_sim_228	GCF_000582515.1
Gluconobacter_oxydans_DSM_3504_strain_DSM_3504	GCF_000583855.1
Imhoffiella_purpurea_strain_AK35	GCF_000585215.1
Nitrincola_nitratireducens_strain_AK23	GCF_000585235.1
Cloacibacillus_evryensis_DSM_19522_strain_DSM_19522	GCF_000585335.1
Prevotella_oryzae_DSM_17970_strain_DSM_17970	GCF_000585355.1
Cryptosporangium_arvum_DSM_44712_strain_DSM_44712	GCF_000585375.1
Saccharibacillus_sacchari_DSM_19268_strain_DSM_19268	GCF_000585395.1
Sphingomonas_jaspsi_DSM_18422_strain_DSM_18422	GCF_000585415.1
Corynebacterium_argentoratense_DSM_44202_strain_DSM_44202	GCF_000590555.1
Brucella_ceti_TE10759_12_strain_TE10759_12	GCF_000590795.1
Erwinia_mallotivora_strain_BT_MARDI	GCF_000590885.1
Roseibacterium_elongatum_DSM_19469_strain_DFL_43	GCF_000590925.1
Comamonas_aquatica_DA1877_strain_DA1877	GCF_000590985.1
Sulfurospirillum_arcachonense_DSM_9755_strain_DSM_9755	GCF_000597725.1
Peptoclostridium_acidaminophilum_DSM_3953_strain_al_2	GCF_000597865.1
Paenibacillus_darwinianus_strain_Br	GCF_000598065.1
Deinococcus_phoenicis_strain_1P10ME	GCF_000599865.1
Lysinibacillus_varians_strain_GY32	GCF_000600105.1
[truncated: 9,095 more rows]

## Sheet: bac_ntm
Name	Assembly
Mycobacterium_tuberculosis_H37Rv_strain_H37Rv	GCF_000195955.2
Mycobacterium_haemophilum_DSM_44634_strain_ATCC_29548	GCF_000340435.2
Mycobacterium_genavense_ATCC_51234_strain_ATCC_51234	GCF_000526915.1
Mycobacterium_marinum_E11_strain_E11	GCF_000723425.2
Mycobacterium_avium_subsp_hominissuis_TH135_strain_TH135	GCF_000829075.1
Mycobacterium_scrofulaceum_strain_E3039	GCF_001667885.1
Mycobacterium_asiaticum_strain_1275241.6	GCF_001673635.1
Mycobacterium_kansasii_strain_9MK	GCF_002085835.1
Mycobacterium_malmoense_strain_IP1130001	GCF_002086305.1
Mycobacterium_szulgai_strain_DSM_44166	GCF_002116635.1
Mycobacterium_celatum_strain_NCTC_12882	GCF_002742165.1
Mycobacterium_simiae_strain_JCM_12377	GCF_010727605.1
Mycobacterium_conspicuum_strain_JCM_14738	GCF_010730195.1
Mycobacterium_gordonae_strain_24T	GCF_013466425.1
Mycobacterium_shimoidei_strain_P7336	GCF_900417275.1
Mycobacterium_xenopi_strain_NCTC10042	GCF_900453395.1
Bacillus_pseudofirmus_OF4_strain_OF4	GCF_000005825.2
Escherichia_coli_str_K_12_substr_MG1655_strain_K_12_substr_MG1655	GCF_000005845.2
Chlamydia_muridarum_str_Nigg_strain_Nigg	GCF_000006685.1
Pseudomonas_aeruginosa_PAO1_strain_PAO1	GCF_000006765.1
Shigella_flexneri_2a_str_301_strain_301	GCF_000006925.2
Salmonella_enterica_subsp_enterica_serovar_Typhimurium_str_LT2	GCF_000006945.2
Chlorobaculum_tepidum_TLS_strain_TLS	GCF_000006985.1
Rickettsia_conorii_str_Malish_7_strain_Malish_7	GCF_000007025.1
Caldanaerobacter_subterraneus_subsp_tengcongensis_MB4_strain_MB4	GCF_000007085.1
Zymomonas_mobilis_subsp_mobilis_ZM4_ATCC_31821_strain_ZM4	GCF_000007105.1
Brucella_melitensis_bv._1_str_16M_strain_16M	GCF_000007125.1
Chlamydia_pneumoniae_TW_183_strain_TW_183	GCF_000007205.1
Xylella_fastidiosa_Temecula1_strain_Temecula1	GCF_000007245.1
Brucella_suis_1330_strain_1330	GCF_000007505.1
Chlamydia_caviae_GPIC	GCF_000007605.1
Clostridium_tetani_E88_strain_Massachusetts_substr_E88	GCF_000007625.1
Buchnera_aphidicola_str_Bp_Baizongia_pistaciae_strain_Bp_Baizongia_pistaciae	GCF_000007725.1
Mannheimia_succiniciproducens_MBEL55E_strain_MBEL55E	GCF_000007745.1
Coxiella_burnetii_RSA_493_strain_RSA_493	GCF_000007765.2
Helicobacter_hepaticus_ATCC_51449_strain_ATCC_51449	GCF_000007905.1
Prochlorococcus_marinus_subsp_marinus_str_CCMP1375_strain_CCMP1375_SS120	GCF_000007925.1
Geobacter_sulfurreducens_PCA_strain_PCA	GCF_000007985.2
Treponema_denticola_ATCC_35405_strain_ATCC_35405	GCF_000008185.1
Mesoplasma_florum_L1_strain_L1_ATCC_33453	GCF_000008305.1
Methylococcus_capsulatus_str_Bath_strain_Bath	GCF_000008325.1
Cutibacterium_acnes_KPA171202_strain_KPA171202	GCF_000008345.1
Mycoplasma_mobile_163K_strain_163K	GCF_000008365.1
Bacillus_anthracis_str_Ames_Ancestor_strain_Ames_Ancestor_A2084	GCF_000008445.1
Idiomarina_loihiensis_L2TR_strain_L2TR	GCF_000008465.1
Aquifex_aeolicus_VF5_strain_VF5	GCF_000008625.1
Chlamydia_trachomatis_D_UW_3_CX_strain_D_UW_3_CX	GCF_000008725.1
Escherichia_coli_O157_H7_str_Sakai_strain_Sakai_substr_RIMD_0509952	GCF_000008865.2
Wigglesworthia_glossinidia_endosymbiont_of_Glossina_brevipalpis	GCF_000008885.1
Bacillus_subtilis_subsp_subtilis_str_168_strain_168	GCF_000009045.1
Campylobacter_jejuni_subsp_jejuni_NCTC_11168_ATCC_700819_strain_NCTC_11168	GCF_000009085.1
Nitrosomonas_europaea_ATCC_19718_strain_ATCC_19718	GCF_000009145.1
Helicobacter_acinonychis_str_Sheeba_strain_Sheeba	GCF_000009305.1
Alcanivorax_borkumensis_SK2_strain_SK2	GCF_000009365.1
Streptomyces_avermitilis_MA_4680_NBRC_14893_strain_MA_4680	GCF_000009765.2
Geobacillus_kaustophilus_HTA426_strain_HTA426	GCF_000009785.1
Bacillus_clausii_KSM_K16_strain_KSM_K16	GCF_000009825.1
Symbiobacterium_thermophilum_IAM_14863_strain_IAM14863	GCF_000009905.1
Chlamydia_felis_Fe_C_56_strain_Fe_C_56	GCF_000009945.1
Magnetospirillum_magneticum_AMB_1_strain_AMB_1	GCF_000009985.1
Rhodococcus_erythropolis_PR4_strain_PR4	GCF_000010105.1
Clostridium_kluyveri_NBRC_12016_strain_NBRC_12016	GCF_000010265.1
Gemmatimonas_aurantiaca_T_27_strain_T_27	GCF_000010305.1
Porphyromonas_gingivalis_ATCC_33277_strain_ATCC_33277	GCF_000010505.1
Azorhizobium_caulinodans_ORS_571_strain_ORS_571	GCF_000010525.1
Macrococcus_caseolyticus_JCSC5402_strain_JCSC5402	GCF_000010585.1
Desulfovibrio_magneticus_RS_1_strain_RS_1	GCF_000010665.1
Deferribacter_desulfuricans_SSM1_strain_SSM1	GCF_000010985.1
Rothia_mucilaginosa_DY_18_strain_DY_18	GCF_000011025.1
Bacillus_halodurans_C_125_strain_C_125	GCF_000011145.1
Mycoplasma_penetrans_HF_2_strain_HF_2	GCF_000011225.1
Oceanobacillus_iheyensis_HTE831_strain_HTE831	GCF_000011245.1
Corynebacterium_efficiens_YS_314_strain_YS_314	GCF_000011305.1
Thermosynechococcus_elongatus_BP_1_strain_BP_1	GCF_000011345.1
Gloeobacter_violaceus_PCC_7421_strain_PCC_7421	GCF_000011385.1
Bacillus_licheniformis_DSM_13_ATCC_14580_strain_ATCC_14580_DSM_13	GCF_000011645.1
Ruegeria_pomeroyi_DSS_3_strain_DSS_3	GCF_000011965.2
Borrelia_turicatae_91E135_strain_91E135	GCF_000012085.2
Psychrobacter_arcticus_273_4_strain_273_4	GCF_000012305.1
Colwellia_psychrerythraea_34H_strain_34H_BAA_681	GCF_000012325.1
Burkholderia_thailandensis_E264_strain_E264_ATCC_700388	GCF_000012365.1
Rickettsia_bellii_RML369_C_strain_RML369_C	GCF_000012385.1
Thermobifida_fusca_YX_strain_YX	GCF_000012405.1
Dechloromonas_aromatica_RCB_strain_RCB	GCF_000012425.1
Pelodictyon_luteolum_DSM_273_strain_DSM_273	GCF_000012485.1
Synechococcus_elongatus_PCC_7942_FACHB_805_strain_PCC_7942	GCF_000012525.1
Ehrlichia_canis_str_Jake_strain_Jake	GCF_000012565.1
Chlorobium_chlorochromatii_CaD3_strain_CaD3	GCF_000012585.1
Hydrogenovibrio_crunogenus_XCL_2_strain_XCL_2	GCF_000012605.1
Desulfovibrio_alaskensis_G20_strain_G20	GCF_000012665.1
Myxococcus_xanthus_DK_1622_strain_DK_1622	GCF_000012685.1
Nitrobacter_winogradskyi_Nb_255_strain_Nb_255	GCF_000012725.1
Thiobacillus_denitrificans_ATCC_25259_strain_ATCC_25259	GCF_000012745.1
Mycoplasma_capricolum_subsp_capricolum_ATCC_27343_strain_ATCC_27343	GCF_000012765.1
Nitrosococcus_oceani_ATCC_19707_strain_ATCC_19707_JCM30415_Type_strain	GCF_000012805.1
Bacteroides_vulgatus_ATCC_8482_strain_ATCC_8482	GCF_000012825.1
Carboxydothermus_hydrogenoformans_Z_2901_strain_Z_2901	GCF_000012865.1
Pelobacter_carbinolicus_DSM_2380_strain_DSM_2380	GCF_000012885.1
Geobacter_metallireducens_GS_15_strain_GS_15	GCF_000012925.1
Burkholderia_lata_strain_383	GCF_000012945.1
Sulfurimonas_denitrificans_DSM_1251_strain_DSM_1251	GCF_000012965.1
Hahella_chejuensis_KCTC_2396_strain_KCTC_2396	GCF_000012985.1
Erythrobacter_litoralis_HTCC2594_strain_HTCC2594	GCF_000013005.1
Hyphomonas_neptunium_ATCC_15444_strain_ATCC_15444	GCF_000013025.1
Salinibacter_ruber_DSM_13855_strain_DSM_13855_M31	GCF_000013045.1
Neorickettsia_sennetsu_str_Miyayama_strain_Miyayama	GCF_000013165.1
Clostridium_perfringens_ATCC_13124_strain_ATCC_13124	GCF_000013285.1
Novosphingobium_aromaticivorans_DSM_12444_strain_DSM_12444	GCF_000013325.1
Frankia_casuarinae_strain_CcI3	GCF_000013345.1
Syntrophus_aciditrophicus_SB_strain_SB	GCF_000013405.1
Staphylococcus_aureus_subsp_aureus_NCTC_8325_strain_NCTC_8325	GCF_000013425.1
Rhodoferax_ferrireducens_T118_strain_DSM_15236	GCF_000013605.1
Saccharophagus_degradans_2_40_strain_2_40	GCF_000013665.1
Shewanella_denitrificans_OS217_strain_OS217	GCF_000013765.1
Nitrobacter_hamburgensis_X14_strain_X14	GCF_000013885.1
Psychrobacter_cryohalolentis_K5_strain_K5	GCF_000013905.1
Sphingopyxis_alaskensis_RB2256_strain_RB2256	GCF_000013985.1
Clostridium_novyi_NT_strain_NT	GCF_000014125.1
Cytophaga_hutchinsonii_ATCC_33406_strain_ATCC_33406	GCF_000014145.1
Trichodesmium_erythraeum_IMS101_strain_IMS101	GCF_000014265.1
Lactobacillus_gasseri_ATCC_33323_JCM_1131_strain_ATCC_33323	GCF_000014425.1
Pediococcus_pentosaceus_ATCC_25745_strain_ATCC_25745	GCF_000014505.1
Shewanella_frigidimarina_NCIMB_400_strain_NCIMB_400	GCF_000014705.1
Syntrophomonas_wolfei_subsp_wolfei_str_Goettingen_G311_strain_Goettingen	GCF_000014725.1
Maricaulis_maris_MCS10_strain_MCS10	GCF_000014745.1
Nitrosomonas_eutropha_C91_strain_C91	GCF_000014765.1
Alkalilimnicola_ehrlichii_MLHE_1_strain_MLHE_1	GCF_000014785.1
Magnetococcus_marinus_MC_1_strain_MC_1	GCF_000014865.1
Shewanella_piezotolerans_WP3_strain_WP3	GCF_000014885.1
Paenarthrobacter_aurescens_TC1_strain_TC1_ATCC_BAA_1386	GCF_000014925.1
Syntrophobacter_fumaroxidans_MPOB_strain_MPOB	GCF_000014965.1
Acidothermus_cellulolyticus_11B_strain_11B_ATCC_43068	GCF_000015025.1
Pelobacter_propionicus_DSM_2379_strain_DSM_2379	GCF_000015045.1
Shewanella_amazonensis_SB2B_strain_SB2B	GCF_000015245.1
Psychromonas_ingrahamii_37_strain_37	GCF_000015285.1
Acidovorax_citrulli_AAC00_1_strain_AAC00_1	GCF_000015325.1
Dichelobacter_nodosus_VCS1703A_strain_VCS1703A	GCF_000015345.1
Bartonella_bacilliformis_KC583_strain_KC583_ATCC_35685	GCF_000015445.1
Polaromonas_naphthalenivorans_CJ2_strain_CJ2	GCF_000015505.1
Verminephrobacter_eiseniae_EF01_2_strain_EF01_2	GCF_000015565.1
Halorhodospira_halophila_SL1_strain_SL1	GCF_000015585.1
Methylibium_petroleiphilum_PM1_strain_PM1	GCF_000015725.1
Rhodobacter_sphaeroides_ATCC_17029_strain_ATCC_17029	GCF_000015985.1
Shewanella_loihica_PV_4_strain_PV_4	GCF_000016065.1
Chlorobium_phaeovibrioides_DSM_265_strain_DSM_265	GCF_000016085.1
Desulfotomaculum_reducens_MI_1_strain_MI_1	GCF_000016165.1
Rhodospirillum_centenum_SW_strain_SW_ATCC_51521	GCF_000016185.1
Polynucleobacter_asymbioticus_QLW_P1DMWA_1_strain_QLW_P1DMWA_1	GCF_000016345.1
Caldicellulosiruptor_saccharolyticus_DSM_8903_strain_DSM_8903	GCF_000016545.1
Shewanella_putrefaciens_CN_32_strain_CN_32	GCF_000016585.1
Flavobacterium_johnsoniae_UW101_strain_UW101_ATCC_17061	GCF_000016645.1
Geobacter_uraniireducens_Rf4_strain_Rf4	GCF_000016745.1
Sphingomonas_wittichii_RW1_strain_RW1	GCF_000016765.1
Thermotoga_petrophila_RKU_1_strain_RKU_1	GCF_000016785.1
Brucella_ovis_ATCC_25840_strain_ATCC_25840	GCF_000016845.1
Alkaliphilus_metalliredigens_QYMF_strain_QYMF	GCF_000016985.1
Streptococcus_gordonii_str_Challis_substr_CH1_strain_Challis_substr_CH1	GCF_000017005.1
Sinorhizobium_medicae_WSM419_strain_WSM419	GCF_000017145.1
Phenylobacterium_zucineum_HLK1_strain_HLK1	GCF_000017265.1
Kineococcus_radiotolerans_SRS30216_ATCC_BAA_149_strain_SRS30216	GCF_000017305.1
Rickettsia_rickettsii_str_Iowa_strain_Iowa	GCF_000017445.4
Campylobacter_curvus_525.92_strain_525.92	GCF_000017465.2
Fervidobacterium_nodosum_Rt17_B1_strain_Rt17_B1	GCF_000017545.1
Parvibaculum_lavamentivorans_DS_1_strain_DS_1	GCF_000017565.1
Roseiflexus_castenholzii_DSM_13941_strain_DSM_13941	GCF_000017805.1
Crocosphaera_subtropica_ATCC_51142_strain_ATCC_51142	GCF_000017845.1
Pseudothermotoga_lettingae_TMO_strain_TMO	GCF_000017865.1
Shewanella_sediminis_HAW_EB3_strain_HAW_EB3	GCF_000018025.1
Citrobacter_koseri_ATCC_BAA_895_strain_ATCC_BAA_895	GCF_000018045.1
Acaryochloris_marina_MBIC11017_strain_MBIC11017	GCF_000018105.1
Dinoroseobacter_shibae_DFL_12_DSM_16493_strain_DFL_12	GCF_000018145.1
Rickettsia_akari_str_Hartford_strain_Hartford	GCF_000018205.1
Salinispora_arenicola_CNS_205_strain_CNS_205	GCF_000018265.1
Shewanella_pealeana_ATCC_700345_strain_ATCC_700345	GCF_000018285.1
Alkaliphilus_oremlandii_OhILAs_strain_OhILAs	GCF_000018325.1
Desulfococcus_oleovorans_Hxd3_strain_Hxd3	GCF_000018405.1
Brucella_canis_ATCC_23365_strain_ATCC_23365	GCF_000018525.1
Petrotoga_mobilis_SJ95_strain_SJ95	GCF_000018605.1
Delftia_acidovorans_SPH_1_strain_SPH_1	GCF_000018665.1
Acholeplasma_laidlawii_PG_8A_strain_PG_8A	GCF_000018785.1
Methylorubrum_extorquens_PA1_strain_PA1	GCF_000018845.1
Renibacterium_salmoninarum_ATCC_33209_strain_ATCC_33209	GCF_000018885.1
Thermotoga_neapolitana_DSM_4359_strain_DSM_4359	GCF_000018945.1
Thermoanaerobacter_pseudethanolicus_ATCC_33223_strain_ATCC_33223_39E	GCF_000019085.1
Heliobacterium_modesticaldum_Ice1_strain_Ice1_ATCC_51547	GCF_000019165.1
Shewanella_halifaxensis_HAW_EB4_strain_HAW_EB4	GCF_000019185.1
Campylobacter_lari_RM2100_strain_RM2100_ATCC_BAA_1060D	GCF_000019205.1
Cellvibrio_japonicus_Ueda107_strain_Ueda107	GCF_000019225.1
Ureaplasma_parvum_serovar_3_str_ATCC_27815_strain_ATCC_27815	GCF_000019345.1
Shewanella_woodyi_ATCC_51908_strain_ATCC_51908	GCF_000019525.1
Methylacidiphilum_infernorum_V4_strain_V4	GCF_000019665.1
Borrelia_duttonii_Ly_strain_Ly	GCF_000019685.1
Borrelia_recurrentis_A1_strain_A1	GCF_000019705.1
Methylobacterium_radiotolerans_JCM_2831_strain_JCM_2831	GCF_000019725.1
Leptothrix_cholodnii_SP_6_strain_SP_6	GCF_000019785.1
Beijerinckia_indica_subsp_indica_ATCC_9039_strain_ATCC_9039	GCF_000019845.1
Opitutus_terrae_PB90_1_strain_PB90_1	GCF_000019965.1
Natranaerobius_thermophilus_JW_NM_WN_LF_strain_JW_NM_WN_LF	GCF_000020005.1
Nostoc_punctiforme_PCC_73102_strain_ATCC_29133_PCC_73102	GCF_000020025.1
Paraburkholderia_phymatum_STM815_strain_STM815	GCF_000020045.1
Paraburkholderia_phytofirmans_PsJN_strain_PsJN	GCF_000020125.1
Elusimicrobium_minutum_Pei191_strain_Pei191	GCF_000020145.1
Desulfobacterium_autotrophicum_HRM2_strain_HRM2	GCF_000020365.1
Geobacter_lovleyi_SZ_strain_SZ	GCF_000020385.1
Chlorobium_limicola_DSM_245_strain_DSM_245	GCF_000020465.1
Halothermothrix_orenii_H_168_strain_H_168	GCF_000020485.1
Chlorobaculum_parvum_NCIB_8327_strain_NCIB_8327	GCF_000020505.1
Chloroherpeton_thalassium_ATCC_35110_strain_ATCC_35110	GCF_000020525.1
Chlorobium_phaeobacteroides_BS1_strain_BS1	GCF_000020545.1
Prosthecochloris_aestuarii_DSM_271_strain_DSM_271	GCF_000020625.1
Pelodictyon_phaeoclathratiforme_BU_1_strain_BU_1	GCF_000020645.1
Stenotrophomonas_maltophilia_R551_3_strain_R551_3	GCF_000020665.1
Deinococcus_deserti_VCD115_strain_VCD115	GCF_000020685.1
Geobacter_bemidjiensis_Bem_strain_Bem	GCF_000020725.1
Coprothermobacter_proteolyticus_DSM_5265_strain_DSM_5265	GCF_000020945.1
Dictyoglomus_thermophilum_H_6_12_strain_H_6_12_ATCC_35947	GCF_000020965.1
Thermodesulfovibrio_yellowstonii_DSM_11347_strain_DSM_11347	GCF_000020985.1
Azotobacter_vinelandii_DJ_strain_DJ_ATCC_BAA_1303	GCF_000021045.1
Ureaplasma_urealyticum_serovar_10_str_ATCC_33699_strain_ATCC_33699	GCF_000021265.1
Thermosipho_africanus_TCF52B_strain_TCF52B	GCF_000021285.1
Gluconacetobacter_diazotrophicus_PA1_5_strain_PAl_5_ATCC_49037	GCF_000021325.1
Acidithiobacillus_ferrooxidans_ATCC_23270_strain_ATCC_23270	GCF_000021485.1
Sulfurihydrogenibium_azorense_Az_Fu1_strain_Az_Fu1	GCF_000021545.1
Persephonella_marina_EX_H1_strain_EX_H1	GCF_000021565.1
Dictyoglomus_turgidum_DSM_6724_strain_DSM_6724	GCF_000021645.1
Thermomicrobium_roseum_DSM_5159_strain_DSM_5159	GCF_000021685.1
Nautilia_profundicola_AmH_strain_AmH	GCF_000021725.1
Gloeothece_citriformis_PCC_7424_strain_PCC_7424	GCF_000021825.1
Glaesserella_parasuis_SH0165_strain_SH0165	GCF_000021885.1
Desulfatibacillum_aliphaticivorans_strain_AK_1	GCF_000021905.1
Desulfitobacterium_hafniense_DCB_2_strain_DCB_2	GCF_000021925.1
Chloroflexus_aggregans_DSM_9485_strain_DSM_9485	GCF_000021945.1
Thioalkalivibrio_sulfidiphilus_HL_EbGr7_strain_HL_EbGR7	GCF_000021985.1
Caulobacter_vibrioides_NA1000_strain_NA1000	GCF_000022005.1
Ruminiclostridium_cellulolyticum_H10_strain_H10	GCF_000022065.1
Methylobacterium_nodulans_ORS_2060_strain_ORS_2060	GCF_000022085.1
Anaeromyxobacter_dehalogenans_2CP_1_strain_2CP1	GCF_000022145.1
Chloroflexus_aurantiacus_Y_400_fl_strain_Y_400_fl	GCF_000022185.1
Geobacter_daltonii_FRC_32_strain_FRC_32	GCF_000022265.1
Caldicellulosiruptor_bescii_DSM_6725_strain_DSM_6725	GCF_000022325.1
Neorickettsia_risticii_str_Illinois_strain_Illinois	GCF_000022525.1
Acidobacterium_capsulatum_ATCC_51196_strain_ATCC_51196	GCF_000022565.1
Bartonella_grahamii_as4aup_strain_as4aup	GCF_000022725.1
Brucella_microti_CCM_4915_strain_CCM_4915	GCF_000022745.1
Tolumonas_auensis_DSM_9187_strain_DSM_9187	GCF_000023065.1
Beutenbergia_cavernae_DSM_12333_strain_DSM_12333	GCF_000023105.1
Dyadobacter_fermentans_DSM_18053_strain_DSM_18053	GCF_000023125.1
Micrococcus_luteus_NCTC_2665_strain_NCTC_2665_Fleming_2665	GCF_000023205.1
Desulfomicrobium_baculatum_DSM_4028_strain_DSM_4028	GCF_000023225.1
Actinosynnema_mirum_DSM_43827_strain_DSM_43827	GCF_000023245.1
Acidimicrobium_ferrooxidans_DSM_10331_strain_DSM_10331	GCF_000023265.1
Capnocytophaga_ochracea_DSM_7271_strain_DSM_7271	GCF_000023285.1
Kosmotoga_olearia_TBF_19.5.1_strain_TBF_19.5.1	GCF_000023325.1
Variovorax_paradoxus_S110_strain_S110	GCF_000023345.1
Brachybacterium_faecium_DSM_4810_strain_DSM_4810	GCF_000023405.1
Desulfovibrio_salexigens_DSM_2638_strain_DSM_2638	GCF_000023445.1
Zunongwangia_profunda_SM_A87_strain_SMA_87	GCF_000023465.1
Dickeya_paradisiaca_Ech703_strain_Ech703	GCF_000023545.1
Dickeya_chrysanthemi_Ech1591_strain_Ech1591	GCF_000023565.1
Pectobacterium_carotovorum_subsp_carotovorum_PC1_strain_PC1	GCF_000023605.1
Mycoplasma_mycoides_subsp_capri_str_GM12_strain_GM12	GCF_000023685.1
Methylotenera_mobilis_JLW8_strain_JLW8	GCF_000023705.1
Hirschia_baltica_ATCC_49814_strain_ATCC_49814	GCF_000023785.1
Cryptobacterium_curtum_DSM_15641_strain_DSM_15641	GCF_000023845.1
Saccharomonospora_viridis_DSM_43017_strain_DSM_43017	GCF_000023865.1
Slackia_heliotrinireducens_DSM_20476_strain_DSM_20476	GCF_000023885.1
Leptotrichia_buccalis_C_1013_b_strain_DSM_1135	GCF_000023905.1
Catenulispora_acidiphila_DSM_44928_strain_DSM_44928	GCF_000024025.1
Rippkaea_orientalis_PCC_8802_strain_PCC_8802	GCF_000024045.1
Jonesia_denitrificans_DSM_20603_strain_DSM_20603	GCF_000024065.1
Kangiella_koreensis_DSM_16069_strain_DSM_16069	GCF_000024085.1
Robiginitalea_biformata_HTCC2501_strain_HTCC2501	GCF_000024125.1
Desulfofarcimen_acetoxidans_DSM_771_strain_DSM_771	GCF_000024205.1
Atopobium_parvulum_DSM_20469_strain_DSM_20469	GCF_000024225.1
Alicyclobacillus_acidocaldarius_subsp_acidocaldarius_DSM_446_strain_DSM_446	GCF_000024285.1
Desulfohalobium_retbaense_DSM_5692_strain_DSM_5692	GCF_000024325.1
Kribbella_flavida_DSM_17836_strain_DSM_17836	GCF_000024345.1
Nakamurella_multipartita_DSM_44233_strain_DSM_44233	GCF_000024365.1
Thermomonospora_curvata_DSM_43183_strain_DSM_43183	GCF_000024385.1
Anaplasma_centrale_str_Israel_strain_Israel	GCF_000024505.1
Stackebrandtia_nassauensis_DSM_44728_strain_DSM_44728	GCF_000024545.1
Streptobacillus_moniliformis_DSM_12112_strain_DSM_12112	GCF_000024565.1
Ammonifex_degensii_KC4_strain_KC4	GCF_000024605.1
Nitrosococcus_halophilus_Nc_4_strain_Nc_4	GCF_000024725.1
Halothiobacillus_neapolitanus_c2_strain_c2	GCF_000024765.1
Gordonia_bronchialis_DSM_43247_strain_DSM_43247	GCF_000024785.1
Haliangium_ochraceum_DSM_14365_strain_DSM_14365	GCF_000024805.1
Vibrio_antiquarius_strain_EX25	GCF_000024825.1
Rhodothermus_marinus_DSM_4252_strain_DSM_4252	GCF_000024845.1
Streptosporangium_roseum_DSM_43021_strain_DSM_43021	GCF_000024865.1
Sulfurospirillum_deleyianum_DSM_6946_strain_DSM_6946	GCF_000024885.1
Thermanaerovibrio_acidaminovorans_DSM_6589_strain_DSM_6589	GCF_000024905.1
Sanguibacter_keddieii_DSM_10542_strain_DSM_10542	GCF_000024925.1
Sphaerobacter_thermophilus_DSM_20745_strain_DSM_20745	GCF_000024985.1
Thermobaculum_terrenum_ATCC_BAA_798_strain_ATCC_BAA_798	GCF_000025005.1
Thermotoga_naphthophila_RKU_10_strain_RKU_10	GCF_000025105.1
Pirellula_staleyi_DSM_6068_strain_DSM_6068	GCF_000025185.1
Mageeibacillus_indolicus_UPII9_5_strain_UPII9_5	GCF_000025225.2
Conexibacter_woesei_DSM_14684_strain_DSM_14684	GCF_000025265.1
Acidaminococcus_fermentans_DSM_20731_strain_DSM_20731	GCF_000025305.1
Allochromatium_vinosum_DSM_180_strain_DSM_180	GCF_000025485.1
Thermocrinis_albus_DSM_14484_strain_DSM_14484	GCF_000025605.1
Thermoanaerobacter_italicus_Ab9_strain_Ab9	GCF_000025645.1
Sideroxydans_lithotrophicus_ES_1_strain_ES_1	GCF_000025705.1
Denitrovibrio_acetiphilus_DSM_12809_strain_DSM_12809	GCF_000025725.1
Mycoplasma_crocodyli_MP145_strain_MP145	GCF_000025845.1
Aminobacterium_colombiense_DSM_12261_strain_DSM_12261	GCF_000025885.1
Coraliomargarita_akajimensis_DSM_45221_strain_DSM_45221	GCF_000025905.1
Desulfotalea_psychrophila_LSv54_strain_LSv54	GCF_000025945.1
Aromatoleum_aromaticum_EbN1_strain_EbN1	GCF_000025965.1
Bacteroides_fragilis_NCTC_9343	GCF_000025985.1
Pseudomonas_entomophila_L48_strain_L48	GCF_000026105.1
Herminiimonas_arsenicoxydans	GCF_000026125.1
Erwinia_tasmaniensis_Et1_99_strain_Et1_99	GCF_000026185.1
Lactobacillus_rhamnosus_GG_strain_GG_ATCC_53103	GCF_000026505.1
Streptococcus_equi_subsp_zooepidemicus_strain_H70	GCF_000026605.1
Streptococcus_suis_SC84_strain_SC84	GCF_000026725.1
Mycoplasma_conjunctivae_strain_HRC_581T_NCTC10147	GCF_000026765.1
Cronobacter_turicensis_z3032	GCF_000027065.2
Citrobacter_rodentium_ICC168_strain_ICC168	GCF_000027085.1
Listeria_seeligeri_serovar_1_2b_str_SLCC3954_strain_SLCC3954	GCF_000027145.1
Mycoplasma_genitalium_G37_strain_G_37	GCF_000027325.1
Acinetobacter_baylyi_ADP1_strain_ADP1	GCF_000046845.1
Brucella_abortus_2308_strain_2308	GCF_000054005.1
Chromohalobacter_salexigens_DSM_3043_strain_DSM_3043	GCF_000055785.1
Frankia_alni_ACN14a_strain_ACN14A	GCF_000058485.1
Gramella_forsetii_KT0803_strain_KT0803	GCF_000060345.1
Saccharopolyspora_erythraea_NRRL_2338_strain_NRRL_2338	GCF_000062885.1
Sorangium_cellulosum_So_ce56_strain_So_ce_56	GCF_000067165.1
Proteus_mirabilis_HI4320_strain_HI4320	GCF_000069965.1
Bordetella_avium_197N_strain_197N	GCF_000070465.1
Sphingobium_japonicum_UT26S_strain_UT26S	GCF_000091125.1
Streptomyces_scabiei_87.22_strain_87.22	GCF_000091305.1
Shewanella_violacea_DSS12_strain_DSS12	GCF_000091325.1
Thermus_thermophilus_HB8_strain_HB8	GCF_000091545.1
Erwinia_amylovora_CFBP1430_strain_CFPB1430	GCF_000091565.1
Planctopirus_limnophila_DSM_3776_strain_DSM_3776	GCF_000092105.1
Meiothermus_silvanus_DSM_9946_strain_DSM_9946	GCF_000092125.1
Desulfurivibrio_alkaliphilus_AHT_2_strain_AHT_2	GCF_000092205.1
Arcobacter_nitrofigilis_DSM_7299_strain_DSM_7299	GCF_000092245.1
Moraxella_catarrhalis_BBH18_strain_BBH18	GCF_000092265.1
Streptomyces_bingchenggensis_BCW_1_strain_BCW_1	GCF_000092385.1
Syntrophothermus_lipocalidus_DSM_12680_strain_DSM_12680	GCF_000092405.1
Truepera_radiovictrix_DSM_17093_strain_DSM_17093	GCF_000092425.1
Leuconostoc_kimchii_IMSNU_11154_strain_IMSNU_11154	GCF_000092505.1
Thermobispora_bispora_DSM_43833_strain_DSM_43833	GCF_000092645.1
Waddlia_chondrophila_WSU_86_1044_strain_WSU_86_1044	GCF_000092785.1
Segniliparus_rotundus_DSM_44985_strain_DSM_44985	GCF_000092825.1
Brachyspira_murdochii_DSM_12563_strain_DSM_12563	GCF_000092845.1
Kyrpidia_tusciae_DSM_2912_strain_DSM_2912	GCF_000092905.1
Starkeya_novella_DSM_506_strain_DSM_506	GCF_000092925.1
Thermoanaerobacter_mathranii_subsp_mathranii_str_A3_strain_A3	GCF_000092965.1
Comamonas_thiooxydans_strain_CNB_1_substr_CNB_2	GCF_000093145.3
Nitrosococcus_watsonii_C_113_strain_C_113	GCF_000143085.1
Hyphomicrobium_denitrificans_ATCC_51888_strain_ATCC_51888	GCF_000143145.1
Dehalogenimonas_lykanthroporepellens_BL_DC_9_strain_BL_DC_9	GCF_000143165.1
Clostridium_ljungdahlii_DSM_13528_strain_DSM_13528	GCF_000143685.1
Brachyspira_pilosicoli_95_1000_strain_95_1000	GCF_000143725.1
Corynebacterium_genitalium_ATCC_33030_strain_ATCC_33030	GCF_000143825.1
Desulfarculus_baarsii_DSM_2075_strain_DSM_2075	GCF_000143965.1
Sediminispirochaeta_smaragdinae_DSM_11293_strain_DSM_11293	GCF_000143985.1
Prevotella_melaninogenica_ATCC_25845_strain_ATCC_25845	GCF_000144405.1
Brevundimonas_subvibrioides_ATCC_15264_strain_ATCC_15264	GCF_000144605.1
Clostridium_saccharolyticum_WM1_strain_WM1	GCF_000144625.1
Thermosediminibacter_oceani_DSM_16646_strain_DSM_16646	GCF_000144645.1
Corynebacterium_pseudotuberculosis_C231_strain_C231	GCF_000144675.2
Acetohalobium_arabaticum_DSM_5501_strain_DSM_5501	GCF_000144695.1
Butyrivibrio_proteoclasticus_B316_strain_B316	GCF_000145035.1
Caldicellulosiruptor_obsidiansis_OB47_strain_OB47	GCF_000145215.1
Micromonospora_aurantiaca_ATCC_27029_strain_ATCC_27029	GCF_000145235.1
Gallionella_capsiferriformans_ES_2_strain_ES_2	GCF_000145255.1
Clostridium_cellulovorans_743B_strain_743B	GCF_000145275.1
Peptoniphilus_duerdenii_ATCC_BAA_1640_strain_ATCC_BAA_1640	GCF_000146345.1
Prevotella_marshii_DSM_16973_JCM_13450_strain_DSM_16973	GCF_000146675.1
Dickeya_dadantii_3937_strain_3937	GCF_000147055.1
Spirochaeta_thermophila_DSM_6192_strain_DSM_6192	GCF_000147075.1
Gloeothece_verrucosa_PCC_7822_strain_PCC_7822	GCF_000147335.1
Sulfurimonas_autotrophica_DSM_16294_strain_DSM_16294	GCF_000147355.1
Peptostreptococcus_stomatis_DSM_17678_strain_DSM_17678	GCF_000147675.1
Thermoanaerobacter_wiegelii_Rt8.B1_strain_Rt8.B1	GCF_000147695.2
Mesotoga_prima_MesG1.Ag.4.2_strain_mesG1.Ag.4.2	GCF_000147715.2
Streptomyces_violaceusniger_Tu_4113_strain_Tu_4113	GCF_000147815.2
Sphingobium_chlorophenolicum_L_1_strain_L_1	GCF_000147835.2
Ferrimonas_balearica_DSM_9799_strain_DSM_9799	GCF_000148645.1
Oscillochloris_trichoides_DG_6_strain_DG_6	GCF_000152145.1
Roseovarius_nubinhibens_ISM_strain_ISM	GCF_000152625.1
Pseudooceanicola_batsensis_HTCC2597_strain_HTCC2597	GCF_000152725.1
Yoonia_vestfoldensis_SKA53_strain_SKA53	GCF_000152785.1
Parvularcula_bermudensis_HTCC2503_strain_HTCC2503	GCF_000152825.2
Idiomarina_baltica_OS145_strain_OS145	GCF_000152885.1
Leeuwenhoekiella_blandensis_MED217_strain_MED217	GCF_000152985.1
Blastopirellula_marina_DSM_3645_strain_DSM_3645	GCF_000153105.1
Congregibacter_litoralis_KT71_strain_KT71	GCF_000153125.2
Reinekea_blandensis_MED297_strain_MED297	GCF_000153185.1
Nitrococcus_mobilis_Nb_231_strain_Nb_231	GCF_000153205.1
Polaribacter_irgensii_23_P_strain_23_P	GCF_000153225.1
Oceanicola_granulosus_HTCC2516_strain_HTCC2516	GCF_000153305.1
Neptuniibacter_caesariensis_strain_MED92	GCF_000153345.1
Psychroflexus_torquis_ATCC_700755_strain_ATCC_700755	GCF_000153485.2
Fulvimarina_pelagi_HTCC2506_strain_HTCC2506	GCF_000153705.1
Salipiger_bermudensis_HTCC2601_strain_HTCC2601	GCF_000153725.1
Absiella_dolichum_DSM_3991_strain_DSM_3991	GCF_000154285.1
Coprococcus_eutactus_ATCC_27759_strain_ATCC_27759	GCF_000154425.1
Alistipes_putredinis_DSM_17216_strain_DSM_17216	GCF_000154465.1
Bacteroides_stercoris_ATCC_43183_strain_ATCC_43183	GCF_000154525.1
Anaerotruncus_colihominis_DSM_17241_strain_DSM_17241	GCF_000154565.1
Hoeflea_phototrophica_DFL_43_strain_DFL_43	GCF_000154705.2
Kordia_algicida_OT_1_strain_OT_1	GCF_000154725.1
Roseobacter_litoralis_Och_149_strain_Och_149	GCF_000154785.2
Clostridium_spiroforme_DSM_1552_strain_DSM_1552	GCF_000154805.1
Anaerofustis_stercorihominis_DSM_17244_strain_DSM_17244	GCF_000154825.1
Streptomyces_sviceus_ATCC_29083_strain_ATCC_29083	GCF_000154965.1
Lactobacillus_paracasei_subsp_paracasei_8700_2_strain_362.5013889	GCF_000155515.2
Coleofasciculus_chthonoplastes_PCC_7420_strain_PCC_7420	GCF_000155555.1
Octadecabacter_antarcticus_307_strain_307	GCF_000155675.2
Octadecabacter_arcticus_238_strain_238	GCF_000155735.2
Mitsuokella_multacida_DSM_20544_strain_DSM_20544	GCF_000155955.1
Citrobacter_youngae_ATCC_29220_strain_ATCC_29220	GCF_000155975.1
Butyrivibrio_crossotus_DSM_2876_strain_DSM_2876	GCF_000156015.1
Collinsella_stercoris_DSM_13279_strain_DSM_13279	GCF_000156215.1
Methylophaga_thiooxydans_DMS010_strain_DMS010	GCF_000156355.1
Corynebacterium_glucuronolyticum_ATCC_51867_strain_ATCC_51867	GCF_000156595.1
Subdoligranulum_variabile_DSM_15176_strain_DSM_15176	GCF_000157955.1
Labrenzia_alexandrii_DFL_11_strain_DFL_11	GCF_000158095.2
Luminiphilus_syltensis_NOR5_1B_strain_NOR5_1B	GCF_000158175.1
Streptomyces_himastatinicus_ATCC_53653_strain_ATCC_53653	GCF_000158915.1
Streptomyces_viridochromogenes_DSM_40736_strain_DSM_40736	GCF_000158955.1
Streptomyces_griseoflavus_Tu4000_strain_Tu4000	GCF_000158975.1
Gleimia_coleocanis_DSM_15436_strain_DSM_15436	GCF_000159015.1
Lactobacillus_ruminis_ATCC_25644_strain_ATCC_25644	GCF_000159375.2
Corynebacterium_lipophiloflavum_DSM_44291_strain_DSM_44291	GCF_000159635.1
Finegoldia_magna_ATCC_53516_strain_ATCC_53516	GCF_000159695.1
Alloprevotella_tannerae_ATCC_51259_strain_ATCC_51259	GCF_000159995.1
Catonella_morbi_ATCC_51271_strain_ATCC_51271	GCF_000160035.2
Dialister_invisus_DSM_15470_strain_DSM_15470	GCF_000160055.1
Shuttleworthia_satelles_DSM_14600_strain_DSM_14600	GCF_000160115.1
Kingella_oralis_ATCC_51147_strain_ATCC_51147	GCF_000160435.1
Acetomicrobium_hydrogeniformans_ATCC_BAA_1850_strain_OS1	GCF_000160455.2
Prevotella_bergensis_DSM_17361_strain_DSM_17361	GCF_000160535.1
Oribacterium_sinus_F0268_strain_F0268	GCF_000160635.1
Granulicatella_adiacens_ATCC_49175_strain_ATCC_49175	GCF_000160675.1
Selenomonas_flueggei_ATCC_43531_strain_ATCC_43531	GCF_000160695.1
Aeromicrobium_marinum_DSM_15272_strain_DSM_15272	GCF_000160775.2
Lactobacillus_antri_DSM_16041_strain_DSM_16041	GCF_000160835.1
Bacillus_mycoides_strain_AH621	GCF_000160975.1
Bacillus_pseudomycoides_DSM_12442_strain_DSM_12442	GCF_000161455.1
Bacillus_thuringiensis_Bt407_strain_Bt407	GCF_000161495.1
Lactobacillus_coleohominis_101_4_CHN_strain_101_4_CHN	GCF_000161935.1
Granulicatella_elegans_ATCC_700633_strain_ATCC_700633	GCF_000162475.2
Legionella_drancourtii_LLAP12_strain_LLAP12	GCF_000162755.2
Anaerococcus_vaginalis_ATCC_51170_strain_ATCC_51170	GCF_000163295.1
Filifactor_alocis_ATCC_35896_strain_ATCC_35896	GCF_000163895.2
Pseudomonas_savastanoi_pv._savastanoi_NCPPB_3335_strain_NCPPB_3335	GCF_000164015.3
Roseomonas_cervicalis_ATCC_49957_strain_ATCC_49957	GCF_000164635.1
Streptococcus_parasanguinis_ATCC_15912_strain_ATCC_15912	GCF_000164675.2
Rothia_dentocariosa_ATCC_17931_strain_ATCC_17931	GCF_000164695.2
Hydrogenobacter_thermophilus_TK_6_strain_TK_6	GCF_000164905.1
Halanaerobium_praevalens_DSM_2228_strain_DSM_2228	GCF_000165465.1
Ilyobacter_polytropus_DSM_2926_strain_DSM_2926	GCF_000165505.1
Borreliella_afzelii_PKo_strain_PKo	GCF_000165595.2
Rubinisphaera_brasiliensis_DSM_5305_strain_DSM_5305	GCF_000165715.2
Megasphaera_micronuciformis_F0359_strain_F0359	GCF_000165735.1
Aminomonas_paucivorans_DSM_12260_strain_DSM_12260	GCF_000165795.1
Rhodomicrobium_vannielii_ATCC_17100_strain_ATCC_17100	GCF_000166055.1
Desulfovibrio_vulgaris_RCH1_strain_RCH1	GCF_000166115.1
Frankia_inefficax_strain_EuI1c	GCF_000166135.1
Mucilaginibacter_paludis_DSM_18603_strain_DSM_18603	GCF_000166195.2
Algoriphagus_machipongonensis_strain_PR1	GCF_000166275.1
Marinobacter_adhaerens_HP15_strain_HP15	GCF_000166295.1
Caldicellulosiruptor_owensensis_OL_strain_OL	GCF_000166335.1
Caldicellulosiruptor_hydrothermalis_108_strain_108	GCF_000166355.1
Leadbetterella_byssophila_DSM_17132_strain_DSM_17132	GCF_000166395.1
Halanaerobium_hydrogeniformans_strain_sapolanicus	GCF_000166415.1
Caldicellulosiruptor_kristjanssonii_I77R1B_strain_177R1B	GCF_000166695.1
Leuconostoc_inhae_KCTC_3774_strain_KCTC_3774	GCF_000166735.1
Caldicellulosiruptor_kronotskyensis_2002_strain_2002	GCF_000166775.1
Rickettsia_sibirica_246_strain_246	GCF_000166935.1
Rickettsiella_grylli	GCF_000168295.1
Chlorobium_ferrooxidans_DSM_13031_strain_DSM_13031	GCF_000168715.1
Thermosinus_carboxydivorans_Nor1_strain_Nor1	GCF_000169155.1
Microscilla_marina_ATCC_23134_strain_ATCC_23134	GCF_000169175.1
Pseudoflavonifractor_capillosus_ATCC_29799_strain_ATCC_29799	GCF_000169255.2
Crocosphaera_chwakensis_CCY0110_strain_CCY0110	GCF_000169335.1
Sagittula_stellata_E_37_strain_E_37	GCF_000169415.1
Lentisphaera_araneosa_HTCC2155_strain_HTCC2155	GCF_000170755.1
Marinobacter_algicola_DG893_strain_DG893	GCF_000170835.1
Plesiocystis_pacifica_SIR_1_strain_SIR_1	GCF_000170895.1
Geminisphaera_colitermitum_TAV2_strain_TAV2	GCF_000171235.2
Verrucomicrobium_spinosum_DSM_4136_JCM_18804_strain_DSM_4136	GCF_000172155.1
Bacteroides_intestinalis_DSM_17393_strain_DSM_17393	GCF_000172175.1
Pedosphaera_parvula_Ellin514_strain_Ellin514	GCF_000172555.1
Dethiosulfovibrio_peptidovorans_DSM_11002_strain_DSM_11002	GCF_000172975.1
Sulfurihydrogenibium_yellowstonense_SS_5_strain_SS_5	GCF_000173615.1
Atopobium_rimae_ATCC_49626_strain_ATCC_49626	GCF_000174015.1
Actinobacillus_minor_202_strain_202	GCF_000174155.1
Pseudogulbenkiania_ferrooxidans_2002_strain_2002	GCF_000174355.1
Dethiobacter_alkaliphilus_AHT_1_strain_AHT_1	GCF_000174415.1
Desulfonatronospira_thiodismutans_ASO3_1_strain_ASO3_1	GCF_000174435.1
Asticcacaulis_excentricus_CB_48_strain_CS_48	GCF_000175215.2
Thermoanaerobacter_brockii_subsp_finnii_Ako_1_strain_Ako_1	GCF_000175295.2
Ruminiclostridium_papyrosolvens_DSM_2782_strain_DSM_2782	GCF_000175795.2
Cylindrospermopsis_raciborskii_CS_505_strain_CS_505	GCF_000175835.1
Raphidiopsis_brookii_D9_strain_D9	GCF_000175855.1
Mesorhizobium_opportunistum_WSM2075_strain_WSM2075	GCF_000176035.2
Vibrio_orientalis_CIP_102891_ATCC_33934_strain_CIP_102891	GCF_000176235.1
Citromicrobium_bathyomarinum_JL354_strain_JL354	GCF_000176355.1
Vibrio_mimicus_MB451_strain_MB_451	GCF_000176375.1
Acidovorax_avenae_subsp_avenae_ATCC_19860_strain_ATCC_19860	GCF_000176855.2
Pseudodesulfovibrio_aespoeensis_Aspo_2_strain_Aspo_2	GCF_000176915.2
Desulfovibrio_carbinoliphilus_subsp_oakridgensis_strain_FW_101_2B	GCF_000177215.2
Bacillus_cellulosilyticus_DSM_2522_strain_DSM_2522	GCF_000177235.2
Pyramidobacter_piscolens_W5455_strain_W5455	GCF_000177335.1
Bulleidia_extructa_W1219_strain_W1219	GCF_000177375.1
Corynebacterium_resistens_DSM_45100_strain_DSM_45100	GCF_000177535.2
Desulfurispirillum_indicum_S5_strain_S5	GCF_000177635.2
Mycoplasma_alligatoris_A21JP2_strain_A21JP2	GCF_000178375.1
Brevibacterium_mcbrellneri_ATCC_49030_strain_ATCC_49030	GCF_000178455.1
Methylosinus_trichosporium_OB3b_strain_OB3b	GCF_000178815.2
Cellulosilyticum_lentocellum_DSM_5427_strain_DSM_5427	GCF_000178835.2
Ktedonobacter_racemifer_DSM_44963_strain_SOSP1_21	GCF_000178855.1
Shewanella_baltica_OS678_strain_OS678	GCF_000178875.2
Granulicella_mallensis_MP5ACTX8_strain_MP5ACTX8	GCF_000178955.2
Granulicella_tundricola_MP5ACTX9_strain_MP5ACTX9	GCF_000178975.2
Desulfovibrio_fructosivorans_JJ_strain_JJ	GCF_000179555.1
Hungateiclostridium_cellulolyticum_CD2_strain_CD2	GCF_000179595.2
Paenibacillus_curdlanolyticus_YK9_strain_YK9	GCF_000179615.1
Terriglobus_saanensis_SP1PR4_strain_SP1PR4	GCF_000179915.2
Borreliella_burgdorferi_Bol26_strain_Bol26	GCF_000181575.2
Borreliella_finlandensis_strain_SV1	GCF_000181875.2
Borreliella_spielmanii_A14S_strain_A14S	GCF_000181895.2
Brucella_inopinata_BO1_strain_BO1	GCF_000182725.1
Komagataeibacter_medellinensis_NBRC_3288_strain_NBRC_3288	GCF_000182745.2
Paludibacter_propionicigenes_WB4_strain_WB4	GCF_000183135.1
Eremococcus_coleocola_ACS_139_V_Col8_strain_ACS_139_V_Col8	GCF_000183205.1
Calditerrivibrio_nitroreducens_DSM_19672_strain_DSM_19672	GCF_000183405.1
Marivirga_tractuosa_DSM_4126_strain_DSM_4126	GCF_000183425.1
Eubacterium_cellulosolvens_6_strain_6	GCF_000183525.2
Thermaerobacter_subterraneus_DSM_13965_strain_DSM_13965	GCF_000183545.2
Sulfuricurvum_kujiense_DSM_16994_strain_DSM_16994	GCF_000183725.1
Oceanithermus_profundus_DSM_14977_strain_DSM_14977	GCF_000183745.1
Intrasporangium_calvum_DSM_43043_strain_DSM_43043	GCF_000184685.1
Thermaerobacter_marianensis_DSM_12885_strain_DSM_12885	GCF_000184705.1
Prevotella_buccae_ATCC_33574_strain_ATCC_33574	GCF_000184945.1
Fructobacillus_fructosus_KCTC_3544_strain_KCTC_3544	GCF_000185045.1
Prevotella_oralis_ATCC_33269_strain_ATCC_33269	GCF_000185145.2
Mobiluncus_holmesii_ATCC_35242_strain_ATCC_35242	GCF_000185445.1
Pseudoramibacter_alactolyticus_ATCC_23263_strain_ATCC_23263	GCF_000185505.1
Bilophila_wadsworthia_3_1_6_strain_3_1_6	GCF_000185705.2
Segniliparus_rugosus_ATCC_BAA_974_strain_ATCC_BAA_974	GCF_000185725.2
Thermovibrio_ammonificans_HB_1_strain_HB_1	GCF_000185805.1
Staphylococcus_pseudintermedius_HKU10_03_strain_HKU10_03	GCF_000185885.1
Mycoplasma_fermentans_M64_strain_M64	GCF_000186005.1
Bacteroides_helcogenes_P_36_108_strain_P_36_108	GCF_000186225.1
Nitratifractor_salsuginis_DSM_16511_strain_DSM_16511	GCF_000186245.1
Cellulophaga_algicola_DSM_14237_strain_DSM_14237	GCF_000186265.1
Isosphaera_pallida_ATCC_43644_strain_ATCC_43644	GCF_000186345.1
Deinococcus_maricopensis_DSM_21211_strain_DSM_21211	GCF_000186385.1
Vibrio_vulnificus_MO6_24_O_strain_MO6_24_O	GCF_000186585.1
Desulfobulbus_propionicus_DSM_2032_strain_DSM_2032	GCF_000186885.1
Thermus_scotoductus_SA_01_strain_SA_01	GCF_000187005.1
Selenomonas_artemidis_F0399_strain_F0399	GCF_000187125.1
Streptococcus_infantis_ATCC_700779_strain_ATCC_700779	GCF_000187465.1
Streptococcus_peroris_ATCC_700780_strain_ATCC_700780	GCF_000187585.1
Streptococcus_criceti_HS_6_strain_HS_6	GCF_000187975.2
Streptococcus_ictaluri_707_05_strain_707_05	GCF_000188015.2
Streptococcus_urinalis_2285_97_strain_2285_97	GCF_000188055.2
Succinatimonas_hippei_YIT_12066_strain_YIT_12066	GCF_000188195.1
Vibrio_brasiliensis_LMG_20546_strain_LMG_20546	GCF_000189255.1
Weeksella_virosa_DSM_16922_strain_DSM_16922	GCF_000189415.1
Desulfotomaculum_nigrificans_DSM_574_strain_DSM_574	GCF_000189755.2
Thermoanaerobacterium_xylanolyticum_LX_11_strain_LX_11	GCF_000189775.2
Sphaerochaeta_globosa_str_Buddy_strain_Buddy	GCF_000190435.1
Ornithinibacillus_scapharcae_TW25_strain_TW25	GCF_000190475.1
Deinococcus_proteolyticus_MRP_strain_MRP	GCF_000190555.1
Phocaeicola_salanitronis_DSM_18170_strain_DSM_18170	GCF_000190575.1
Cellulophaga_lytica_DSM_7489_strain_DSM_7489	GCF_000190595.1
Syntrophobotulus_glycolicus_DSM_8271_strain_DSM_8271	GCF_000190635.1
Pseudopedobacter_saltans_DSM_12145_strain_DSM_12145	GCF_000190735.1
Prevotella_multiformis_DSM_16608_strain_DSM_16608	GCF_000191065.1
Acinetobacter_pittii_PHEA_2_strain_PHEA_2	GCF_000191145.1
Parascardovia_denticolens_DSM_10105_JCM_12538_strain_DSM_10105	GCF_000191785.1
Anaerophaga_thermohalophila_DSM_12881_strain_DSM_12881	GCF_000191885.1
Gordonia_neofelifaecis_NRRL_B_59395_strain_NRRL_B_59395	GCF_000192435.1
Ruegeria_conchae_strain_TW15	GCF_000192475.1
Novosphingobium_nitrogenifigens_DSM_19370_strain_DSM_19370	GCF_000192575.1
Polymorphum_gilvum_SL003B_26A1_strain_SL003B_26A1	GCF_000192745.1
Marinomonas_mediterranea_MMB_1_strain_MMB_1	GCF_000192865.1
Verminephrobacter_aporrectodeae_subsp_tuberculatae_At4_strain_At4	GCF_000193225.1
Caldicellulosiruptor_lactoaceticus_6A_strain_6A	GCF_000193435.2
Hippea_maritima_DSM_10411_strain_DSM_10411	GCF_000194135.1
Fluviicola_taffensis_DSM_16823_strain_DSM_16823	GCF_000194605.1
Neisseria_bacilliformis_ATCC_BAA_1200_strain_ATCC_BAA_1200	GCF_000194925.1
Dialister_micraerophilus_DSM_19965_strain_DSM_19965	GCF_000194985.1
Treponema_succinifaciens_DSM_2489_strain_DSM_2489	GCF_000195275.1
Desulfobacca_acetoxidans_DSM_11109_strain_DSM_11109	GCF_000195295.1
Coriobacterium_glomerans_PW2_strain_PW2	GCF_000195315.1
Marinithermus_hydrothermalis_DSM_14884_strain_DSM_14884	GCF_000195335.1
Francisella_hispaniensis_strain_3523	GCF_000195555.1
Bacteroides_clarus_YIT_12056_strain_YIT_12056	GCF_000195615.1
Bacteroides_fluxus_YIT_12057_strain_YIT_12057	GCF_000195635.1
Mycoplasma_pulmonis_UAB_CTIP_strain_UAB_CTIP	GCF_000195875.1
Cupriavidus_metallidurans_CH34_strain_CH34	GCF_000196015.1
Listeria_monocytogenes_EGD_e_strain_EGD_e	GCF_000196035.1
Rhodopirellula_baltica_SH_1_strain_1	GCF_000196115.1
Wolinella_succinogenes_DSM_1740_strain_DSMZ_1740	GCF_000196135.1
Bdellovibrio_bacteriovorus_HD100_strain_HD100	GCF_000196175.1
Deinococcus_geothermalis_DSM_11300_strain_DSM_11300	GCF_000196275.1
Croceibacter_atlanticus_HTCC2559_strain_HTCC2559	GCF_000196315.1
Nitrosospira_multiformis_ATCC_25196_strain_ATCC_25196	GCF_000196355.1
Bartonella_tribocorum_CIP_105476_strain_type_strain_506_CIP_105476	GCF_000196435.1
Acetoanaerobium_sticklandii_strain_DSM_519	GCF_000196455.1
Photorhabdus_asymbiotica	GCF_000196475.1
Aliivibrio_salmonicida_LFI1238_strain_LFI1238	GCF_000196495.1
Nostoc_azollae_0708_strain_0708	GCF_000196515.1
Mobiluncus_curtisii_ATCC_43063_strain_ATCC_43063	GCF_000196535.1
Erwinia_billingiae_Eb661_strain_Eb661	GCF_000196615.1
Pseudonocardia_dioxanivorans_CB1190_strain_CB1190	GCF_000196675.1
Acinetobacter_oleivorans_DR1_strain_DR1	GCF_000196795.1
Nitrospira_defluvii	GCF_000196815.1
Halomonas_elongata_DSM_2581_strain_type_strain_DSM_2581	GCF_000196875.2
Glutamicibacter_arilaitensis_Re117_strain_Re117	GCF_000197735.1
Mycetohabitans_rhizoxinica_HKI_454_strain_HKI_454	GCF_000198775.1
Anaerolinea_thermophila_UNI_1_strain_UNI_1	GCF_000199675.1
Mycoplasma_haemofelis_str_Langford_1_strain_Langford_1	GCF_000200735.1
Acidiphilium_multivorum_AIU301_strain_AIU301	GCF_000202835.1
Mycoplasma_suis_KI3806_strain_KI3806	GCF_000203215.1
Cupriavidus_pinatubonensis_JMP134_strain_JMP134	GCF_000203875.1
Burkholderia_ambifaria_AMMD_strain_AMMD	GCF_000203915.1
Asticcacaulis_biprosthecum_C19_strain_C19	GCF_000204015.1
Aeromonas_veronii_B565_strain_B565	GCF_000204115.1
Acidovorax_radicis_N35_strain_N35	GCF_000204195.1
Propionibacterium_humerusii_P08_strain_P08	GCF_000204235.1
Chlamydia_psittaci_6BC_strain_6BC	GCF_000204255.1
Sphaerochaeta_coccoides_DSM_17374_strain_DSM_17374	GCF_000208385.1
Selenomonas_sputigena_ATCC_35185_strain_ATCC_35185	GCF_000208405.1
Ruminococcus_champanellensis_18P13_JCM_17042_strain_type_strain_18P13	GCF_000210095.1
Haemophilus_parainfluenzae_T3T1_strain_T3T1	GCF_000210895.1
Halobacteriovorax_marinus_SJ_strain_SJ	GCF_000210915.2
Photobacterium_leiognathi_subsp_mandapamensis_svers.1.1._strain_svers.1.1.	GCF_000211495.1
Porphyromonas_asaccharolytica_DSM_20707_strain_DSM_20707	GCF_000212375.1
Thermodesulfobium_narugense_DSM_14796_strain_DSM_14796	GCF_000212395.1
Treponema_brennaborense_DSM_12168_strain_DSM_12168	GCF_000212415.1
Desulfocurvibacter_africanus_subsp_africanus_str_Walvis_Bay_strain_Walvis_Bay	GCF_000212675.2
Cellulomonas_fimi_ATCC_484_strain_ATCC_484	GCF_000212695.1
Haliscomenobacter_hydrossis_DSM_1100_strain_DSM_1100	GCF_000212735.1
Bacteroides_coprosuis_DSM_18011_strain_DSM_18011	GCF_000212915.1
Tepidanaerobacter_acetatoxydans_Re1_strain_Re1	GCF_000213235.1
Mahella_australiensis_50_1_BON_strain_50_1_BON	GCF_000213255.1
Dysgonomonas_gadei_ATCC_BAA_286_strain_ATCC_BAA_286	GCF_000213555.1
Alteromonas_naphthalenivorans_strain_SN2	GCF_000213655.1
Pseudomonas_fulva_12_X_strain_12_X	GCF_000213805.1
Chlamydia_abortus_LLG_strain_LLG	GCF_000213905.2
Centipeda_periodontii_DSM_2778_strain_DSM_2778	GCF_000213975.1
Microcoleus_vaginatus_FGP_2_strain_FGP_2	GCF_000214075.1
Acidithiobacillus_ferrivorans_SS3_strain_SS3	GCF_000214095.2
Hoyosella_subflava_DQS3_9A1_strain_DQS3_9A1	GCF_000214175.1
Marinomonas_posidonica_IVIA_Po_181_strain_IVIA_Po_181	GCF_000214215.1
Serratia_plymuthica_AS9_strain_AS9	GCF_000214235.1
Methylomicrobium_album_BG8_strain_BG8	GCF_000214275.2
Treponema_azotonutricium_ZAS_9_strain_ZAS_9	GCF_000214355.1
Treponema_primitia_ZAS_2_strain_ZAS_2	GCF_000214375.1
Methylophaga_aminisulfidivorans_MP_strain_MP	GCF_000214595.1
Methylomonas_methanica_MC09_strain_MC09	GCF_000214665.1
Thiomicrospira_cyclica_ALM1_strain_ALM1	GCF_000214825.1
Desulfotomaculum_ruminis_DSM_2154_strain_DSM_2154	GCF_000215085.1
Haloplasma_contractile_SSD_17B_strain_SSD_17B	GCF_000215935.2
Salinisphaera_shabanensis_E1L3A_strain_E1L3A	GCF_000215955.2
Thermodesulfobacterium_geofontis_OPF15_strain_OPF15	GCF_000215975.1
Leptospira_interrogans_serovar_Copenhageni_str_Fiocruz_LV239_strain_Fiocruz_LV239	GCF_000217315.1
Treponema_paraluiscuniculi_Cuniculi_A_strain_Cuniculi_A	GCF_000217655.1
Thermodesulfatator_indicus_DSM_15286_strain_DSM_15286	GCF_000217795.1
Pseudothermotoga_thermarum_DSM_5069_strain_DSM_5069	GCF_000217815.1
Prevotella_multisaccharivorax_DSM_17128_strain_DSM_17128	GCF_000218235.1
Aquimarina_agarivorans_strain_HQM9	GCF_000218485.1
Cellulomonas_gilvus_ATCC_13127_strain_ATCC_13127	GCF_000218545.1
Oligotropha_carboxidovorans_OM5_strain_OM5	GCF_000218565.1
Flexistipes_sinusarabici_DSM_4947_strain_DSM_4947	GCF_000218625.1
Caldalkalibacillus_thermarum_TA2.A1_strain_TA2.A1	GCF_000218765.1
Clostridium_acetobutylicum_DSM_1731_strain_DSM_1731	GCF_000218855.1
Runella_slithyformis_DSM_19594_strain_DSM_19594	GCF_000218895.1
Francisella_salina_strain_TX07_7308	GCF_000219045.1
Acetonema_longum_DSM_6540_strain_DSM_6540	GCF_000219125.1
Treponema_caldarium_DSM_7334_strain_DSM_7334	GCF_000219725.1
Weissella_koreensis_KACC_15510_strain_KACC_15510	GCF_000219805.1
Prevotella_dentalis_DSM_3688_strain_DSM_3688	GCF_000220215.1
Prevotella_nigrescens_ATCC_33563_strain_ATCC_33563	GCF_000220235.1
Ochrovirga_pacifica_strain_S85	GCF_000220525.1
Streptomyces_xinghaiensis_S187_strain_S187	GCF_000220705.2
Neisseria_macacae_ATCC_33926_strain_ATCC_33926	GCF_000220865.1
Lactobacillus_oris_F0423_strain_F0423	GCF_000221505.1
Borreliella_bissettii_DN127_strain_DN127	GCF_000222305.1
Cyclobacterium_marinum_DSM_745_strain_DSM_745	GCF_000222485.1
Vibrio_ichthyoenteri_ATCC_700023_strain_ATCC_700023	GCF_000222605.1
Yersinia_pestis_A1122_strain_A1122	GCF_000222975.1
Brachyspira_intermedia_PWS_A_strain_PWS_A	GCF_000223215.1
Thiocapsa_marina_5811_strain_5811	GCF_000223985.1
Marichromatium_purpuratum_984_strain_984	GCF_000224005.2
Thiorhodococcus_drewsii_AZ1_strain_AZ1	GCF_000224065.1
Muricauda_ruestringensis_DSM_13258_strain_DSM_13258	GCF_000224085.1
Bizionia_argentinensis_JUB59_strain_JUB59	GCF_000224335.1
Helicobacter_pylori_Puno135_strain_Puno135	GCF_000224555.1
Prevotella_oulorum_F0390_strain_F0390	GCF_000224615.1
Enterobacter_soli_strain_LF7a	GCF_000224675.1
Lentibacillus_jeotgali_strain_Grbi	GCF_000224785.1
Streptomyces_zinciresistens_K42_strain_K42	GCF_000225525.1
Collinsella_tanakaei_YIT_12063_strain_YIT_12063	GCF_000225705.1
Brachybacterium_squillarum_M_6_3_strain_M_6_3	GCF_000225825.1
Rhodospirillum_rubrum_F11_strain_F11	GCF_000225955.1
Bacteroides_faecis_MAJ27_strain_MAJ27	GCF_000226135.1
Dietzia_alimentaria_72_strain_72	GCF_000226215.1
Chloracidobacterium_thermophilum_B_strain_B	GCF_000226295.1
Micavibrio_aeruginosavorus_ARL_13_strain_ARL_13	GCF_000226315.1
Glaciecola_nitratireducens_FR1064_strain_FR1064	GCF_000226565.1
Taylorella_asinigenitalis_MCE3_strain_MCE3	GCF_000226625.1
Neisseria_shayeganii_871_strain_871	GCF_000226875.1
Cutibacterium_avidum_ATCC_25577_strain_ATCC_25577	GCF_000227295.1
Thiomicrospira_aerophila_AL3_strain_AL3	GCF_000227665.2
Thioalkalivibrio_paradoxus_ARh_1_strain_ARh_1	GCF_000227685.2
Thermobacillus_composti_KWC4_strain_KWC4	GCF_000227705.2
Thiorhodospira_sibirica_ATCC_700588_strain_ATCC_700588	GCF_000227725.1
Thiocystis_violascens_DSM_198_strain_DSM_198	GCF_000227745.2
Neisseria_wadsworthii_9715_strain_9715	GCF_000227765.1
Thermotoga_maritima_MSB8_strain_MSB8	GCF_000230655.2
Rhodanobacter_denitrificans_strain_2APBS1	GCF_000230695.2
Paenibacillus_lactis_154_strain_154	GCF_000230915.1
Mesorhizobium_australicum_WSM2073_strain_WSM2073	GCF_000230995.2
Saccharomonospora_paurometabolica_YIM_90007_strain_YIM_90007	GCF_000231035.2
Saccharomonospora_azurea_NA_128_strain_NA_128	GCF_000231055.2
Alistipes_indistinctus_YIT_12060_strain_YIT_12060	GCF_000231275.1
Desulfosporosinus_meridiei_DSM_13257_strain_DSM_13257	GCF_000231385.2
Desulfitobacterium_metallireducens_DSM_15288_strain_DSM_15288	GCF_000231405.2
Commensalibacter_intestini_A911_strain_A911	GCF_000231445.1
Pantoea_ananatis_PA13_strain_PA13	GCF_000233595.1
Desulfobacter_postgatei_2ac9_strain_2ac9	GCF_000233695.2
Desulfallas_gibsoniae_DSM_7213_strain_DSM_7213	GCF_000233715.2
Thermovirga_lienii_DSM_17291_strain_DSM_17291	GCF_000233775.1
Pseudoxanthomonas_spadix_BD_a59_strain_BD_a59	GCF_000233915.3
Prevotella_histicola_F0411_strain_F0411	GCF_000234055.1
Selenomonas_infelix_ATCC_43532_strain_ATCC_43532	GCF_000234095.1
Alloprevotella_rava_F0323_strain_F0323	GCF_000234115.1
Selenomonas_noxia_F0398_strain_F0398	GCF_000234135.1
Gluconobacter_morbifer_G707_strain_G707	GCF_000234355.1
Frankia_saprophytica_strain_CN3	GCF_000235425.2
Johnsonella_ignava_ATCC_51276_strain_ATCC_51276	GCF_000235445.1
Desulfosporosinus_orientis_DSM_765_strain_DSM_765	GCF_000235605.1
Marinobacter_manganoxydans_MnI7_9_strain_MnI7_9	GCF_000235625.1
Crocosphaera_watsonii_WH_0003_strain_WH_0003	GCF_000235665.1
Prevotella_stercorea_DSM_18206_strain_DSM_18206	GCF_000235885.1
Fluoribacter_dumoffii_Tex_KL_strain_Tex_KL	GCF_000236145.1
Blattabacterium_sp._Cryptocercus_punctulatus_str_Cpu_strain_Cpu	GCF_000236405.1
Mesorhizobium_alhagi_CCNWXJ12_2_strain_CCNWXJ12_2	GCF_000236565.1
Sphaerochaeta_pleomorpha_str_Grapes_strain_Grapes	GCF_000236685.1
Owenweeksia_hongkongensis_DSM_17368_strain_DSM_17368	GCF_000236705.1
Achromobacter_arsenitoxydans_SY8_strain_SY8	GCF_000236785.1
Hungateiclostridium_clariflavum_DSM_19732_strain_DSM_19732	GCF_000237085.1
Simkania_negevensis_Z_strain_Z	GCF_000237205.1
Helicobacter_bizzozeronii_CIII_1_strain_CIII_1	GCF_000237285.1
Streptomyces_cattleya_NRRL_8057_DSM_46488_strain_NRRL_8057	GCF_000237305.1
Jonquetella_anthropi_DSM_22815_strain_DSM_22815	GCF_000237805.1
Thermanaerovibrio_velox_DSM_12556_strain_DSM_12556	GCF_000237825.1
Rickettsia_slovaca_13_B_strain_13_B	GCF_000237845.1
Oribacterium_parvum_ACB1_strain_ACB1	GCF_000238055.2
Oribacterium_asaccharolyticum_ACB7_strain_ACB7	GCF_000238075.1
Peptoanaerobacter_stomatis_strain_CM2	GCF_000238095.2
Pseudoalteromonas_spongiae_UST010723_006_strain_UST010723_006	GCF_000238255.3
Pseudoalteromonas_haloplanktis_ATCC_14393_strain_ATCC_14393	GCF_000238355.1
Pseudoalteromonas_arctica_A_37_1_2_strain_A_37_1_2	GCF_000238395.3
Mycoplasma_haemocanis_str_Illinois_strain_Illinois	GCF_000238995.1
Actinoalloteichus_spitiensis_RMV_1378_strain_RMV_1378	GCF_000239155.1
Anaeroglobus_geminatus_F0357_strain_F0357	GCF_000239275.1
Klebsiella_pneumoniae_subsp_pneumoniae_HS11286_strain_HS11286	GCF_000240185.1
Patulibacter_medicamentivorans_strain_I11	GCF_000240225.1
Oenococcus_kitaharae_DSM_17330_strain_DSM_17330	GCF_000241055.1
Gordonia_effusa_NBRC_100432_strain_NBRC_100432	GCF_000241305.1
Gordonia_amarae_NBRC_15530_strain_NBRC_15530	GCF_000241345.1
Sphingomonas_echinoides_ATCC_14820_strain_ATCC_14820	GCF_000241465.1
Acetobacter_pasteurianus_NBRC_101655_strain_NBRC_101655	GCF_000241585.2
Myroides_odoratimimus_CIP_101113_strain_CIP_101113	GCF_000242135.1
Stomatobaculum_longum_strain_ACC2	GCF_000242235.1
Frateuria_aurantia_DSM_6220_strain_DSM_6220	GCF_000242255.2
Dialister_succinatiphilus_YIT_11850_strain_YIT_11850	GCF_000242435.1
Singulisphaera_acidiphila_DSM_18658_strain_DSM_18658	GCF_000242455.2
Spirochaeta_africana_DSM_8902_strain_DSM_8902	GCF_000242595.2
Holophaga_foetida_DSM_6591_strain_DSM_6591	GCF_000242615.2
Solitalea_canadensis_DSM_3403_strain_DSM_3403	GCF_000242635.2
Sulfurimonas_gotlandica_GD1_strain_GD1	GCF_000242915.1
Prevotella_maculosa_OT_289_strain_OT_289	GCF_000243015.1
Prevotella_micans_F0438_strain_F0438	GCF_000243035.1
Niabella_soli_DSM_19437_strain_DSM_19437	GCF_000243115.2
Desulfitobacterium_dichloroeliminans_LMG_P_21439_strain_LMG_P_21439	GCF_000243135.2
Desulfitobacterium_dehalogenans_ATCC_51507_strain_ATCC_51507	GCF_000243155.2
Odoribacter_laneus_YIT_12061_strain_YIT_12061	GCF_000243215.1
Gillisia_limnaea_DSM_15749_strain_DSM_15749	GCF_000243235.1
Leptonema_illini_DSM_21528_strain_DSM_21528	GCF_000243335.1
Saccharomonospora_glauca_K62_strain_K62	GCF_000243395.2
Leptospira_kirschneri_serovar_Cynopteri_str_3522_CT_strain_3522_CT	GCF_000243695.2
Leptospira_broomii_serovar_Hurstbridge_str_5399_strain_5399	GCF_000243715.2
Leptospira_licerasiae_str_MMD4847_strain_MMD4847	GCF_000244715.1
Desulfosporosinus_youngiae_DSM_17734_strain_DSM_17734	GCF_000244895.1
Saccharomonospora_marina_XMU15_strain_XMU15	GCF_000244955.1
Saccharomonospora_cyanea_NA_134_strain_NA_134	GCF_000244975.1
Beggiatoa_alba_B18LD_strain_B18LD	GCF_000245015.1
Alishewanella_jeotgali_KCTC_22429_strain_KCTC_22429	GCF_000245735.1
Helcococcus_kunzii_ATCC_51366_strain_ATCC_51366	GCF_000245755.1
Facklamia_languida_CCUG_37842_strain_CCUG_37842	GCF_000245795.1
Treponema_pallidum_subsp_pertenue_str_SamoaD_strain_pertenue_Samoa_D	GCF_000246755.1
Niastella_koreensis_GR20_10_strain_GR20_10	GCF_000246855.1
Clostridium_arbusti_SL206_strain_SL206	GCF_000246895.1
Peptoniphilus_rhinitidis_1_13_strain_1_13	GCF_000246925.1
Myroides_injenensis_M09_0166_strain_M09_0166	GCF_000246945.1
Acetobacterium_woodii_DSM_1030_strain_DSM_1030	GCF_000247605.1
Gordonia_polyisoprenivorans_VH2_strain_VH2	GCF_000247715.1
Lactobacillus_gastricus_PS3_strain_PS3	GCF_000247775.1
Klebsiella_oxytoca_10_5243_strain_10_5243	GCF_000247855.1
Mobilicoccus_pelagius_NBRC_104925_strain_NBRC_104925	GCF_000247995.1
Gordonia_otitidis_NBRC_100426_strain_NBRC_100426	GCF_000248075.1
Saprospira_grandis_str_Lewin_strain_Lewin	GCF_000250635.1
Nocardia_brasiliensis_ATCC_700358_strain_HUJEG_1	GCF_000250675.2
Sutterella_parvirubra_YIT_11816_strain_YIT_11816	GCF_000250875.1
Flavobacterium_frigoris_PS1_strain_PS1	GCF_000252125.1
Deinococcus_gobiensis_I_0_strain_I_0	GCF_000252445.1
Riemerella_anatipestifer_ATCC_11845_DSM_15868_strain_ATCC_11845	GCF_000252855.1
Bartonella_clarridgeiae_73_strain_73	GCF_000253015.1
Parachlamydia_acanthamoebae_UV_7_strain_UV_7	GCF_000253035.1
Mycoplasma_leachii_99_014_6_strain_99_014_6	GCF_000253095.1
Thiomonas_arsenitoxydans_strain_3As	GCF_000253115.1
Flavobacterium_branchiophilum_FL_15_strain_FL_15	GCF_000253275.1
Desulfosporosinus_acidiphilus_SJ4_strain_SJ4	GCF_000255115.2
Marinitoga_piezophila_KA3_strain_KA3	GCF_000255135.1
Corallococcus_coralloides_DSM_2259_strain_DSM_2259	GCF_000255295.1
Rickettsia_helvetica_C9P9_strain_C9P9	GCF_000255355.1
Aquimarina_agarilytica_ZC1_strain_ZC1	GCF_000255455.1
Treponema_saccharophilum_DSM_2985_strain_DSM_2985	GCF_000255555.1
Schlesneria_paludicola_DSM_18645_strain_DSM_18645	GCF_000255655.1
Zavarzinella_formosa_DSM_19928_strain_DSM_19928	GCF_000255705.1
Herbaspirillum_lusitanum_P6_12_strain_P6_12	GCF_000256565.1
Vibrio_anguillarum_96F_strain_96F	GCF_000257165.1
Diplorickettsia_massiliensis_20B_strain_20B	GCF_000257395.1
Saccharomonospora_xinjiangensis_XJ_54_strain_XJ_54	GCF_000258175.1
Ignavibacterium_album_JCM_16511_strain_JCM_16511	GCF_000258405.1
Pedobacter_agri_PB92_strain_PB92	GCF_000258495.1
Paenibacillus_mucilaginosus_K02_strain_K02	GCF_000258535.2
Streptomyces_somaliensis_DSM_40738_strain_DSM_40738	GCF_000258595.1
Gillisia_marina_strain_CBA3202	GCF_000258765.1
Pseudoalteromonas_flavipulchra_JG1_strain_JG1	GCF_000259115.1
Providencia_stuartii_MRSN_2154_strain_MRSN_2154	GCF_000259175.1
Helicobacter_cetorum_MIT_00_7128_strain_MIT_00_7128	GCF_000259255.1
Joostella_marina_DSM_19592_strain_DSM_19592	GCF_000260115.1
Thiothrix_nivea_DSM_5205_strain_DSM_5205	GCF_000260135.1
Neisseria_sicca_VK64_strain_VK64	GCF_000260655.1
Imtechella_halotolerans_K1_strain_K1	GCF_000260835.1
Methylophaga_frappieri_strain_JAM7	GCF_000260965.1
Methylophaga_nitratireducenticrescens_strain_JAM1	GCF_000260985.4
Streptomyces_globisporus_C_1027_strain_C_1027	GCF_000261345.2
Bacillus_siamensis_KCTC_13613_strain_KCTC_13613	GCF_000262045.1
Aerococcus_viridans_LL1_strain_LL1	GCF_000262085.1
Pasteurella_bettyae_CCUG_2042_strain_CCUG_2042	GCF_000262245.1
Shimwellia_blattae_DSM_4481_NBRC_105725_strain_DSM_4481	GCF_000262305.1
Streptomyces_xiaopingdaonensis_strain_DUT_180	GCF_000262345.1
Microvirga_lotononidis_strain_WSM3557	GCF_000262405.1
Thermoanaerobacter_siderophilus_SR4_strain_SR4	GCF_000262445.1
Leptothrix_ochracea_L12_strain_L12	GCF_000262525.1
Prevotella_bivia_DSM_20514_strain_DSM_20514	GCF_000262545.1
Rickettsia_honei_RB_strain_RB	GCF_000263055.1
Rhodanobacter_spathiphylli_B39_strain_B39	GCF_000264295.1
Rhodanobacter_fulvus_Jip2_strain_Jip2	GCF_000264315.1
Tistrella_mobilis_KA081020_065_strain_KA081020_065	GCF_000264455.2
Edwardsiella_anguillarum_ET080813_strain_80813	GCF_000264765.2
Sphingobium_indicum_B90A_strain_B90A	GCF_000264945.2
Nitritalea_halalkaliphila_LW7_strain_LW7	GCF_000265075.1
Halomonas_smyrnensis_AAD6_strain_AAD6	GCF_000265245.1
Sulfurospirillum_barnesii_SES_3_strain_SES_3	GCF_000265295.1
Aequorivita_sublithincola_DSM_14238_strain_DSM_14238	GCF_000265385.1
Belliella_baltica_DSM_15883_strain_DSM_15883	GCF_000265405.1
Bernardetia_litoralis_DSM_6794_strain_DSM_6794	GCF_000265505.1
Turneriella_parva_DSM_21527_strain_DSM_21527	GCF_000266885.1
Acetomicrobium_mobile_DSM_13181_strain_DSM_13181	GCF_000266925.1
Desulfomonile_tiedjei_DSM_6799_strain_DSM_6799	GCF_000266945.1
Coprobacillus_cateniformis_strain_D6	GCF_000269565.1
Actinomyces_massiliensis_4401292_strain_4401292	GCF_000269805.1
Fictibacillus_macauensis_ZFHKF_1_strain_ZFHKF_1	GCF_000269865.1
Kitasatospora_setae_KM_6054_strain_KM_6054	GCF_000269985.1
Erysipelothrix_rhusiopathiae_str_Fujisawa_strain_Fujisawa	GCF_000270085.1
Microlunatus_phosphovorus_NM_1_strain_NM_1	GCF_000270245.1
Hydrocarboniphaga_effusa_AP103_strain_AP103	GCF_000271305.1
Rhizobium_leguminosarum_bv._viciae_WSM1455_strain_WSM1455	GCF_000271805.1
Alishewanella_agri_BL06_strain_BL06	GCF_000272005.1
Bacteroides_nordii_CL02T12C05_strain_CL02T12C05	GCF_000273175.1
Bacteroides_salyersiae_CL02T12C01_strain_CL02T12C01	GCF_000273235.1
Bifidobacterium_bifidum_NCIMB_41171_strain_NCIMB_41171	GCF_000273525.1
Halomonas_stevensii_S18214_strain_S18214	GCF_000275725.1
Scardovia_wiggsiae_F0424_strain_F0424	GCF_000275805.1
Moritella_dasanensis_ArB_0140_strain_ArB_0140	GCF_000276805.1
Rickettsia_prowazekii_str_Chernikova_strain_Chernikova	GCF_000277165.1
Rickettsia_typhi_str_TH1527_strain_TH1527	GCF_000277285.1
Sphingobium_xenophagum_QYY_strain_QYY	GCF_000277525.1
Bartonella_birtlesii_LL_WM9_strain_LL_WM9	GCF_000278095.1
Bartonella_washoeensis_Sb944nv_strain_Sb944nv	GCF_000278135.1
Bartonella_rattimassiliensis_15908_strain_15908	GCF_000278215.1
Bartonella_vinsonii_subsp_arupensis_OK_94_513_strain_OK_94_513	GCF_000278235.1
Bartonella_melophagi_K_2C_strain_K_2C	GCF_000278255.1
Bartonella_taylorii_8TBB_strain_8TBB	GCF_000278295.1
Melioribacter_roseus_P3M_2_strain_P3M_2	GCF_000279145.1
Bartonella_tamiae_Th307_strain_Th307	GCF_000279995.1
Alishewanella_aestuarii_B11_strain_B11	GCF_000280055.1
Streptomyces_auratus_AGR0001_strain_AGR0001	GCF_000280865.1
Myxococcus_hansupus_strain_contaminant_ex_DSM_436	GCF_000280925.3
Catenovulum_agarivorans_YM01_strain_YM01	GCF_000281085.1
Caldilinea_aerophila_DSM_14535_NBRC_104270_strain_DSM_14535	GCF_000281175.1
Bacillus_filamentosus_strain_2102	GCF_000283255.1
Oscillibacter_valericigenes_Sjm18_20_strain_Sjm18_20	GCF_000283575.1
Rickettsia_canadensis_str_CA410_strain_CA410	GCF_000283915.1
Phycisphaera_mikurensis_NBRC_102666_strain_NBRC_102666	GCF_000284115.1
Rickettsia_australis_str_Cutlack_strain_Cutlack	GCF_000284155.1
Rubrivivax_gelatinosus_IL144_strain_IL144	GCF_000284255.1
Actinoplanes_missouriensis_431_strain_431	GCF_000284295.1
Leptospirillum_ferrooxidans_C2_3_strain_C2_3	GCF_000284315.1
Caldisericum_exile_AZM16c01_strain_AZM16c01	GCF_000284335.1
Arcobacter_butzleri_ED_1_strain_ED_1	GCF_000284355.1
Bradyrhizobium_japonicum_USDA_6_strain_USDA_6	GCF_000284375.1
Pararhodospirillum_photometricum_DSM_122_strain_DSM_122	GCF_000284415.1
Halobacillus_halophilus_DSM_2266_strain_type_strain_DSM_2266	GCF_000284515.1
Marinobacter_hydrocarbonoclasticus_ATCC_49840_strain_ATCC_49840	GCF_000284615.1
Oceanobacillus_massiliensis_str_Ndiop_strain_Ndiop	GCF_000285495.1
Paenibacillus_senegalensis_JC66_strain_type_strain_JC66	GCF_000285515.1
Kurthia_massiliensis_strain_JC30	GCF_000285555.1
Kurthia_senegalensis_strain_type_strain_JC8E	GCF_000285595.1
Brevibacterium_senegalense_strain_JC43	GCF_000285835.1
Mycoplasma_gallisepticum_VA94_7994_1_7P_strain_VA94_7994_1_7P	GCF_000286675.1
Vibrio_rumoiensis_1S_45_strain_1S_45	GCF_000286955.2
Vibrio_ordalii_FS_238_strain_FS_238	GCF_000287155.2
Haemophilus_sputorum_HK_2154_strain_HK_2154	GCF_000287615.1
Phaeospirillum_molischianum_DSM_120_strain_DSM_120	GCF_000294655.1
Virgibacillus_halodenitrificans_1806_strain_1806	GCF_000294755.1
Bacillus_oceanisediminis_2691_strain_2691	GCF_000294775.2
Actinomyces_timonensis_DSM_23838_strain_7400942	GCF_000295095.1
Indibacter_alkaliphilus_LW1_strain_LW1	GCF_000295935.2
Corynebacterium_otitidis_ATCC_51513_strain_ATCC_51513	GCF_000296405.1
Slackia_piriformis_YIT_12062_strain_YIT_12062	GCF_000296445.1
Barnesiella_intestinihominis_YIT_11860_strain_YIT_11860	GCF_000296465.1
Rheinheimera_nanhaiensis_E407_8_strain_E407_8	GCF_000296695.1
Fibrisoma_limi_BUZ_3_strain_BUZ_3	GCF_000296815.2
Lactobacillus_hominis_DSM_23910_CRBIP_24.179_strain_type_strain_CRBIP_24.179	GCF_000296835.1
Lactobacillus_pasteurii_DSM_23907_CRBIP_24.76_strain_type_strain_CRBIP_24.76	GCF_000297025.1
Sulfuricella_denitrificans_skB26_strain_skB26	GCF_000297055.2
Caloramator_australicus_RC3_strain_RC3	GCF_000297115.1
Nitrolancea_hollandica_Lb_strain_Lb	GCF_000297255.1
Micromonospora_lupini_str_Lupac_08_strain_Lupac_08	GCF_000297395.2
Staphylococcus_massiliensis_CCUG_55927_strain_CCUG_55927	GCF_000298075.1
Lactobacillus_buchneri_subsp_silagei_CD034_strain_CD034	GCF_000298115.2
Gordonia_rhizosphera_NBRC_16068_strain_NBRC_16068	GCF_000298195.1
Gordonia_namibiensis_NBRC_108229_strain_NBRC_108229	GCF_000298235.1
Cecembia_lonarensis_LW9_strain_LW9	GCF_000298295.1
Bacillus_bingmayongensis_strain_FJAT_13831	GCF_000299035.1
Microbacterium_barkeri_2011_R4_strain_2011_R4	GCF_000299315.2
Alcanivorax_pacificus_W11_5_strain_W11_5	GCF_000299335.2
Gottschalkia_acidurici_9a_strain_9a	GCF_000299355.1
Oceaniovalibus_guishaninsula_JLT2003_strain_JLT2003	GCF_000299575.1
Idiomarina_xiamenensis_10_D_4_strain_10_D_4	GCF_000299895.1
Gallaecimonas_xiamenensis_3_C_1_strain_3_C_1	GCF_000299915.1
Alcanivorax_dieselolei_B5_strain_B5	GCF_000300005.1
Paraburkholderia_phenoliruptrix_BR3459a_strain_BR3459a	GCF_000300095.1
Leuconostoc_carnosum_JB16_strain_JB16	GCF_000300135.1
Clostridium_tunisiense_TJ_strain_TJ	GCF_000300195.1
Thalassospira_profundimaris_WP0211_strain_WP0211	GCF_000300275.1
Nitratireductor_pacificus_pht_3B_strain_pht_3B	GCF_000300335.1
Gayadomonas_joobiniege_G7_strain_G7	GCF_000300815.1
Agrobacterium_albertimagni_AOL15_strain_AOL15	GCF_000300855.1
Galbibacter_marinus_strain_ck_I2_15	GCF_000300875.1
Herbaspirillum_frisingense_GSF30_strain_GSF30	GCF_000300975.2
Alcanivorax_hongdengensis_A_11_3_strain_A_11_3	GCF_000300995.1
Facklamia_hominis_CCUG_36813_strain_CCUG_36813	GCF_000301035.1
Pedobacter_arcticus_A12_strain_A12	GCF_000302595.1
Bacteroides_finegoldii_CL09T03C10_strain_CL09T03C10	GCF_000304195.1
Microbacterium_yannicii_PS01_strain_PS01	GCF_000304335.1
Bacillus_psychrosaccharolyticus_ATCC_23296_strain_ATCC_23296	GCF_000305495.1
Simiduia_agarivorans_SA1_DSM_21679_strain_SA1_DSM_21679	GCF_000305785.2
Thermacetogenium_phaeum_DSM_12270_strain_DSM_12270	GCF_000305935.1
Leptospira_fainei_serovar_Hurstbridge_str_BUT_6_strain_BUT_6	GCF_000306235.2
Leptospira_noguchii_serovar_Panama_str_CZ214_strain_CZ214	GCF_000306255.2
Modestobacter_marinus_strain_BC501	GCF_000306785.1
Bordetella_pertussis_18323_strain_18323	GCF_000306945.1
Amphibacillus_jilinensis_Y1_strain_Y1	GCF_000306965.1
Desulfobacula_toluolica_Tol2_strain_Tol2	GCF_000307105.1
Amphibacillus_xylanus_NBRC_15112_strain_NBRC_15112	GCF_000307165.1
Oscillibacter_ruminantium_GH1_strain_GH1	GCF_000307265.1
Parabacteroides_johnsonii_CL02T12C29_strain_CL02T12C29	GCF_000307375.1
Bacillus_azotoformans_LMG_9581_strain_LMG_9581	GCF_000307855.1
Bacillus_bataviensis_LMG_21833_strain_LMG_21833	GCF_000307875.1
Levyella_massiliensis_strain_9403326	GCF_000308275.2
Afipia_birgiae_34632_strain_34632	GCF_000308295.2
Legionella_tunisiensis_strain_LegM	GCF_000308315.1
Nocardia_aobensis_NBRC_100429_strain_NBRC_100429	GCF_000308375.1
Nocardia_asiatica_NBRC_100129_strain_NBRC_100129	GCF_000308415.1
Nocardia_araoensis_NBRC_100135_strain_NBRC_100135	GCF_000308435.1
Nocardia_abscessus_NBRC_100374_strain_NBRC_100374	GCF_000308455.1
Nocardia_brevicatena_NBRC_12119_strain_NBRC_12119	GCF_000308495.1
Nocardia_exalbida_NBRC_100660_strain_NBRC_100660	GCF_000308575.1
Nocardia_higoensis_NBRC_100133_strain_NBRC_100133	GCF_000308595.1
Nocardia_jiangxiensis_NBRC_101359_strain_NBRC_101359	GCF_000308615.1
Nocardia_niigatensis_NBRC_100131_strain_NBRC_100131	GCF_000308655.1
Nocardia_paucivorans_NBRC_100373_strain_NBRC_100373	GCF_000308675.1
Nocardia_takedensis_NBRC_100417_strain_NBRC_100417	GCF_000308695.1
Nocardia_pneumoniae_NBRC_100136_strain_NBRC_100136	GCF_000308755.1
Nocardia_testacea_NBRC_100365_strain_NBRC_100365	GCF_000308775.1
Nocardia_thailandica_NBRC_100428_strain_NBRC_100428	GCF_000308795.1
Nocardia_concava_NBRC_100430_strain_NBRC_100430	GCF_000308815.1
Nocardia_vinacea_NBRC_16497_strain_NBRC_16497	GCF_000308835.1
Nocardia_veterana_NBRC_100344_strain_NBRC_100344	GCF_000308855.1
Nocardia_transvalensis_NBRC_15921_strain_NBRC_15921	GCF_000308875.1
Occidentia_massiliensis_strain_Os18	GCF_000309075.1
Nodosilinea_nodulosa_PCC_7104_strain_PCC_7104	GCF_000309385.1
Thermus_oshimai_JL_2_strain_JL_2	GCF_000309885.1
Thauera_aminoaromatica_S2_strain_S2	GCF_000310185.1
Thauera_phenylacetica_B4P_strain_B4P	GCF_000310225.1
Bacillus_massiliosenegalensis_JC6_strain_JC6	GCF_000311725.1
Anaerococcus_obesiensis_ph10_strain_ph10	GCF_000311745.1
Brevibacillus_massiliensis_strain_phR	GCF_000311785.1
Peptoniphilus_grossensis_ph5_strain_ph5	GCF_000311825.1
Enorma_massiliensis_phI	GCF_000311845.1
Peptoniphilus_obesi_ph1_strain_ph1	GCF_000311865.1
Kallipyga_massiliensis_ph2_strain_ph2	GCF_000311985.1
Peptoniphilus_timonensis_JC401_strain_JC401	GCF_000312025.1
Noviherbaspirillum_massiliense_JC206_strain_JC206	GCF_000312045.1
Aeromicrobium_massiliense_JC14_strain_JC14	GCF_000312105.1
Timonella_senegalensis_JC301	GCF_000312125.1
Prevotella_conceptionensis_9403948_strain_9403948	GCF_000312305.1
Anaerococcus_provencensis_strain_9402080	GCF_000312365.2
Lactobacillus_ingluviei_str_Autruche_4_strain_Autruche_4	GCF_000312405.1
Reyranella_massiliensis_521_strain_521	GCF_000312425.1
Phocaeicola_abscessus_CCUG_55929_strain_CCUG_55929	GCF_000312445.1
Fenollaria_massiliensis_strain_9401234	GCF_000312505.2
Bartonella_florencae_strain_R4	GCF_000312525.1
Bartonella_senegalensis_OS02_strain_OS02	GCF_000312545.1
Bartonella_rattaustraliani_AUST_NH4_strain_AUST_NH4	GCF_000312565.1
Bartonella_queenslandensis_AUST_NH15_strain_AUST_NH15	GCF_000312585.1
Rhizobium_mesoamericanum_STM3625_strain_STM3625	GCF_000312665.1
Leptospira_santarosai_serovar_Shermani_str_LT_821_strain_LT_821	GCF_000313175.2
Parageobacillus_caldoxylosilyticus_CIC9_strain_CIC9	GCF_000313345.1
Mycoplasma_hyorhinis_SK76_strain_SK76	GCF_000313635.1
Catellicoccus_marimammalium_M35_04_3_strain_M35_04_3	GCF_000313915.1
Spirulina_subsalsa_PCC_9445_strain_PCC_9445	GCF_000314005.1
Afipia_broomeae_ATCC_49717_strain_ATCC_49717	GCF_000314675.2
Providencia_burhodogranariea_DSM_19968_strain_DSM_19968	GCF_000314855.2
Providencia_sneebia_DSM_19967_strain_DSM_19967	GCF_000314895.2
Paraglaciecola_agarilytica_NO2_strain_NO2	GCF_000314935.1
Aliiglaciecola_lipolytica_E3_strain_E3	GCF_000314975.1
Paraglaciecola_arctica_BSs20135_strain_BSs20135	GCF_000314995.1
Paraglaciecola_polaris_LMG_21857_strain_LMG_21857	GCF_000315055.1
Paraglaciecola_psychrophila_170_strain_170	GCF_000315075.1
Paenibacillus_popilliae_ATCC_14706_strain_ATCC_14706	GCF_000315235.1
Desulfotomaculum_hydrothermale_Lam5_DSM_18033_strain_Lam5	GCF_000315365.1
Alloiococcus_otitis_ATCC_51267_strain_ATCC_51267	GCF_000315445.1
Actinobaculum_massiliense_ACS_171_V_Col2_strain_ACS_171_V_COL2	GCF_000315465.1
Bacteroides_oleiciplenus_YIT_12058_strain_YIT_12058	GCF_000315485.1
Mastigocladopsis_repens_PCC_10914_strain_PCC_10914	GCF_000315565.1
Caenispirillum_salinarum_AK4_strain_AK4	GCF_000315795.1
Paenibacillus_sonchi_X19_5_strain_X19_5	GCF_000316285.1
Cyanobium_gracile_PCC_6307_strain_PCC_6307	GCF_000316515.1
Pleurocapsa_sp._PCC_7327_strain_PCC_7327	GCF_000317025.1
Oscillatoria_acuminata_PCC_6304_strain_PCC_6304	GCF_000317105.1
Chroococcidiopsis_thermalis_PCC_7203_strain_PCC_7203	GCF_000317125.1
Chamaesiphon_minutus_PCC_6605_strain_PCC_6605	GCF_000317145.1
Lactobacillus_saerimneri_30a_strain_30a	GCF_000317165.1
Fischerella_muscicola_PCC_7414_strain_PCC_7414	GCF_000317205.1
Chlorogloeopsis_fritschii_PCC_6912_strain_PCC_6912	GCF_000317285.1
Calothrix_sp._PCC_6303_strain_PCC_6303	GCF_000317435.1
Oscillatoria_nigro_viridis_PCC_7112_strain_PCC_7112	GCF_000317475.1
Crinalium_epipsammum_PCC_9333_strain_PCC_9333	GCF_000317495.1
Cylindrospermum_stagnale_PCC_7417_strain_PCC_7417	GCF_000317535.1
Stanieria_cyanosphaera_PCC_7437_strain_PCC_7437	GCF_000317575.1
Dactylococcopsis_salina_PCC_8305_strain_PCC_8305	GCF_000317615.1
Cyanobacterium_aponinum_PCC_10605_strain_PCC_10605	GCF_000317675.1
Deinococcus_peraridilitoris_DSM_19664_strain_DSM_19664	GCF_000317835.1
Prevotella_saccharolytica_F0055_strain_F0055	GCF_000318195.2
Porphyromonas_catoniae_F0037_strain_F0037	GCF_000318215.2
Spiribacter_salinus_M19_40_strain_M19_40	GCF_000319575.2
Weissella_ceti_NC36_strain_NC36	GCF_000320345.1
Moraxella_macacae_0408225_strain_0408225	GCF_000320365.1
Clostridium_celatum_DSM_1785_strain_DSM_1785	GCF_000320405.1
Anaerococcus_senegalensis_JC48_strain_type_strain_JC17	GCF_000321005.1
Peptoniphilus_senegalensis_JC140_strain_type_strain_JC140	GCF_000321025.1
Metakosakonia_massiliensis_JC163_strain_type_strain_JC163	GCF_000321045.1
Enorma_timonensis_strain_GD5	GCF_000321165.1
Alistipes_ihumii_AP11_strain_AP11	GCF_000321205.1
Thioalkalivibrio_nitratireducens_DSM_14787_strain_DSM_14787	GCF_000321415.2
Echinicola_vietnamensis_DSM_17526_strain_DSM_17526	GCF_000325705.1
Thioflavicoccus_mobilis_8321_strain_8321	GCF_000327045.1
Holdemania_massiliensis_AP2_strain_AP2	GCF_000327285.1
Mycoplasma_feriruminatoris_strain_G5847	GCF_000327395.1
Thermoanaerobacterium_thermosaccharolyticum_M0795_strain_M0795	GCF_000328545.1
Halobacteroides_halobius_DSM_5150_strain_DSM_5150	GCF_000328625.1
Saccharothrix_espanaensis_DSM_44229_strain_type_strain_DSM_44229	GCF_000328705.1
Mycoplasma_cynos_C142_strain_C142	GCF_000328725.1
Spiroplasma_melliferum_IPMB4A_strain_IPMB4A	GCF_000328865.1
Salinicoccus_carnicancri_Crm_strain_Crm	GCF_000330705.1
Mariniradius_saccharolyticus_AK6_strain_AK6	GCF_000330725.2
Rhizobium_tropici_CIAT_899_strain_CIAT_899	GCF_000330885.1
Desulfovibrio_hydrothermalis_AM13_DSM_14728_strain_AM13_DSM_14728	GCF_000331025.1
Fibrella_aestuarina_BUZ_2_strain_BUZ_2	GCF_000331105.1
Photobacterium_marinum_strain_AK15	GCF_000331515.1
Fulvivirga_imtechensis_AK7_strain_AK7	GCF_000331535.1
Bacillus_oryziterrae_strain_ZYK	GCF_000331575.1
Lawsonia_intracellularis_N343_strain_N343	GCF_000331715.1
Myxococcus_stipitatus_DSM_14675_strain_DSM_14675	GCF_000331735.1
Thermoclostridium_stercorarium_subsp_stercorarium_DSM_8532_strain_DSM_8532	GCF_000331995.1
Nonlabens_dokdonensis_DSW_6_strain_DSW_6	GCF_000332115.1
Kamptonema_formosum_PCC_6407_strain_PCC_6407	GCF_000332155.1
Geminocystis_herdmanii_PCC_6308_strain_PCC_6308	GCF_000332235.1
Fortiea_contorta_PCC_7126_strain_PCC_7126	GCF_000332295.1
Prochlorothrix_hollandica_PCC_9006_CALU_1027_strain_PCC_9006	GCF_000332315.1
Leptospira_terpstrae_serovar_Hualin_str_LT_11_33_ATCC_700639_strain_LT_11_33	GCF_000332495.1
Leptospira_wolbachii_serovar_Codice_str_CDC_strain_CDC	GCF_000332515.2
Gordonia_aichiensis_NBRC_108223_strain_NBRC_108223	GCF_000332975.1
Gordonia_hirsuta_DSM_44140_NBRC_16056_strain_NBRC_16056	GCF_000333015.1
Gordonia_sihwensis_NBRC_108236_strain_NBRC_108236	GCF_000333035.1
Grimontia_indica_strain_AK16	GCF_000333895.2
Alkalihalobacillus_ligniniphilus_strain_L1	GCF_000334155.1
Halomonas_jeotgali_Hwa_strain_Hwa	GCF_000334215.1
Gordonia_soli_NBRC_108243_strain_NBRC_108243	GCF_000334455.1
Dyella_ginsengisoli_LA_4_strain_LA_4	GCF_000334915.1
Erwinia_toletana_DAPP_PG_735_strain_DAPP_PG_735	GCF_000336255.1
Pseudomonas_poae_RE*1_1_14_strain_RE*1_1_14	GCF_000336465.1
Afipia_clevelandensis_ATCC_49720_strain_ATCC_49720	GCF_000336555.1
Brachybacterium_muris_UCD_AY4_strain_UCD_AY4	GCF_000338055.1
Eggerthia_catenaformis_OT_569_DSM_20559_strain_OT_569	GCF_000340375.1
Oceanobacillus_kimchii_X50_strain_X50	GCF_000340475.1
Nodularia_spumigena_CCY9414_strain_CCY9414	GCF_000340565.2
Clostridium_saccharoperbutylacetonicum_N1_4HMT_strain_N1_4HMT	GCF_000340885.1
Nocardiopsis_kunsanensis_DSM_44524_strain_DSM_44524	GCF_000340965.1
Nocardiopsis_valliformis_DSM_45023_strain_DSM_45023	GCF_000340985.1
Nocardiopsis_alkaliphila_YIM_80379_strain_YIM_80379	GCF_000341005.1
Nocardiopsis_salina_YIM_90010_strain_YIM_90010	GCF_000341025.1
Paraburkholderia_kururiensis_M130_strain_M130	GCF_000341045.1
Nocardiopsis_halotolerans_DSM_44410_strain_DSM_44410	GCF_000341065.1
Nocardiopsis_ganjiahuensis_DSM_45031_strain_DSM_45031	GCF_000341085.1
Nocardiopsis_potens_DSM_45234_strain_DSM_45234	GCF_000341105.1
Nocardiopsis_lucentensis_DSM_44048_strain_DSM_44048	GCF_000341125.1
Nocardiopsis_xinjiangensis_YIM_90004_strain_YIM_90004	GCF_000341145.1
Nocardiopsis_chromatogenes_YIM_90109_strain_YIM_90109	GCF_000341185.1
Nocardiopsis_baichengensis_YIM_90130_strain_YIM_90130	GCF_000341205.1
Nocardiopsis_halophila_DSM_44494_strain_DSM_44494	GCF_000341245.1
Nocardiopsis_prasina_DSM_43845_strain_DSM_43845	GCF_000341265.1
Corynebacterium_halotolerans_YIM_70093_DSM_44683_strain_YIM_70093_DSM_44683	GCF_000341345.1
Bartonella_australis_Aust_NH1_strain_Aust_NH1	GCF_000341355.1
Desulfocapsa_sulfexigens_DSM_10523_strain_DSM_10523	GCF_000341395.1
Nitrospina_gracilis_3_211_strain_3_211	GCF_000341545.2
Pseudodesulfovibrio_piezophilus_C1TLV30_strain_type_strain_C1TLV30	GCF_000341895.1
Amycolatopsis_decaplanina_DSM_44594_strain_DSM_44594	GCF_000342005.1
Magnetospirillum_caucaseum_strain_SO_1	GCF_000342045.1
Streptomyces_gancidicus_BKS_13_15_strain_BKS_13_15	GCF_000342345.1
Gordonia_malaquae_NBRC_108250_strain_NBRC_108250	GCF_000344135.1
Corynebacterium_callunae_DSM_20147_strain_DSM_20147	GCF_000344785.1
Bradyrhizobium_oligotrophicum_S58_strain_S58	GCF_000344805.1
Rhodopirellula_maiorica_SM1_strain_SM1	GCF_000346295.1
Rhodopirellula_europaea_SH398_strain_SH398	GCF_000346315.1
Scytonema_hofmannii_PCC_7110_strain_PCC_7110	GCF_000346485.2
Rhodopirellula_sallentina_SM41_strain_SM41	GCF_000346505.1
Nafulsella_turpanensis_ZLM_10_strain_ZLM_10	GCF_000346615.1
Marinobacter_santoriniensis_NKSG1_strain_NKSG1	GCF_000347775.1
Xanthomarina_gelatinilytica_strain_AK20	GCF_000348685.1
Bdellovibrio_exovorus_JSS_strain_JSS	GCF_000348725.1
Ilumatobacter_coccineus_YM16_304_strain_YM16_304	GCF_000348785.1
Blattabacterium_cuenoti_BPAA_strain_BPAA	GCF_000348805.1
Cesiribacter_andamanensis_AMV16_strain_AMV16	GCF_000348925.1
Paeniglutamicibacter_gangotriensis_Lz1y_strain_Lz1y	GCF_000348945.1
Methylophaga_lonarensis_MPL_strain_MPL	GCF_000349205.1
Streptomyces_davaonensis_JCM_4913_strain_JCM_4913	GCF_000349325.1
Mesorhizobium_metallidurans_STM_2683_strain_STM_2683	GCF_000350085.1
Richelia_intracellularis_HH01_strain_HH01	GCF_000350105.1
Ilumatobacter_nonamiensis_YM16_303_strain_YM16_303	GCF_000350145.1
Halanaerobium_saccharolyticum_subsp_saccharolyticum_DSM_6643_strain_type_strain_DSM_6643	GCF_000350165.1
Leucobacter_salsicius_M1_8_strain_M1_8	GCF_000350525.1
Desulfotignum_phosphitoxidans_DSM_13687_strain_DSM_13687	GCF_000350545.1
Thalassolituus_oleivorans_MIL_1_strain_MIL_1	GCF_000355675.1
Nitrosospira_lacus_strain_APG3	GCF_000355765.4
Psychroflexus_gondwanensis_ACAM_44_strain_ACAM_44	GCF_000355905.1
Gracilibacillus_halophilus_YIM_C55.5_strain_YIM_C55.5	GCF_000359605.1
Rhizobium_freirei_PRF_81_strain_PRF_81	GCF_000359745.1
Eubacterium_plexicaudatum_ASF492_strain_ASF492	GCF_000364225.1
Atopobium_minutum_10063974_strain_10063974	GCF_000364325.1
Methylobacterium_mesophilicum_SR1.6_6_strain_SR1.6_6	GCF_000364445.2
Marinobacter_nanhaiticus_D15_8W_strain_D15_8W	GCF_000364845.1
Limimaricola_hongkongensis_DSM_17492_strain_UST950701_009P	GCF_000365005.1
Robiginitomaculum_antarcticum_DSM_21748_strain_DSM_21748	GCF_000365025.1
Streptomyces_prunicolor_NBRC_13075_strain_NBRC_13075	GCF_000367365.1
Anoxybacillus_flavithermus_NBRC_109594_strain_NBRC_109594	GCF_000367505.1
Tetrasphaera_elongata_Lp2_strain_Lp2	GCF_000367525.1
Mycoplasma_auris_15026_strain_15026	GCF_000367765.1
Acinetobacter_bohemicus_ANC_3994_strain_ANC_3994	GCF_000367925.1
Acinetobacter_proteolyticus_strain_NIPH_809	GCF_000367945.1
Acinetobacter_parvus_DSM_16617_CIP_108168_strain_CIP_108168	GCF_000368025.1
Acinetobacter_gerneri_DSM_14967_CIP_107464_strain_CIP_107464	GCF_000368565.1
Acinetobacter_venetianus_RAG_1_CIP_110063_strain_CIP_110063	GCF_000368585.1
Acinetobacter_soli_NIPH_2899_strain_NIPH_2899	GCF_000368725.1
Acinetobacter_johnsonii_ANC_3681_strain_ANC_3681	GCF_000368805.1
Acinetobacter_bouvetii_DSM_14964_CIP_107468_strain_CIP_107468	GCF_000368865.1
Acinetobacter_beijerinckii_CIP_110307_strain_CIP_110307	GCF_000369005.1
Acinetobacter_variabilis_strain_NIPH_2171	GCF_000369625.1
Acinetobacter_colistiniresistens_strain_NIPH_1859	GCF_000369765.1
Clostridium_thermobutyricum_strain_209318	GCF_000371465.1
Clostridium_bolteae_90A9_strain_90A9	GCF_000371705.1
Actinopolyspora_halophila_DSM_43834_strain_DSM_43834	GCF_000371785.1
Amycolatopsis_methanolica_239_strain_239	GCF_000371885.1
Thiolinea_disciformis_DSM_14473_strain_DSM_14473	GCF_000371925.1
Corynebacterium_capitovis_DSM_44611_strain_DSM_44611	GCF_000372085.1
Corynebacterium_ciconiae_DSM_44920_strain_DSM_44920	GCF_000372385.1
Corynebacterium_ulceribovis_DSM_45146_strain_DSM_45146	GCF_000372445.1
Kribbella_catacumbae_DSM_19601_strain_DSM_19601	GCF_000372465.1
Cupriavidus_neocaledonicus_strain_STM6070	GCF_000372525.1
Marinobacter_gelidimuriae_strain_BF04_CF_4	GCF_000372805.1
Methylosarcina_fibrata_AML_C10_strain_AML_C10	GCF_000372865.1
Methyloversatilis_thermotolerans_strain_3t	GCF_000372885.1
Paraburkholderia_tuberum_strain_WSM4176	GCF_000372945.1
Rhizobium_gallicum_bv._gallicum_R602sp_strain_R602sp	GCF_000373025.1
Lewinella_persica_DSM_23188_strain_DSM_23188	GCF_000373105.1
Prevotella_paludivivens_DSM_17968_JCM_13650_strain_DSM_17968	GCF_000373185.1
Calidithermus_timidus_DSM_17022_strain_DSM_17022	GCF_000373205.1
Echinicola_pacifica_DSM_19836_strain_DSM_19836	GCF_000373245.1
Pontibacter_roseus_DSM_17521_strain_DSM_17521	GCF_000373265.1
Frankia_discariae_strain_BCU110501	GCF_000373365.1
Thiobacillus_thioparus_DSM_505_strain_DSM_505	GCF_000373385.1
Dasania_marina_DSM_21967_strain_DSM_21967	GCF_000373485.1
Alkalispirochaeta_alkalica_DSM_8900_strain_DSM_8900	GCF_000373545.1
Legionella_shakespearei_DSM_23087_strain_DSM_23087	GCF_000373765.1
Erysipelothrix_tonsillarum_DSM_14972_strain_DSM_14972	GCF_000373785.1
Actinopolymorpha_alba_DSM_45243_strain_DSM_45243	GCF_000373925.1
Uliginosibacterium_gangwonense_DSM_18521_strain_DSM_18521	GCF_000373965.1
Desulfobacter_curvatus_DSM_3379_strain_DSM_3379	GCF_000373985.1
Kiloniella_laminariae_DSM_19542_strain_DSM_19542	GCF_000374005.1
Spirosoma_panaciterrae_DSM_21099_strain_DSM_21099	GCF_000374025.1
Segetibacter_koreensis_DSM_18137_strain_DSM_18137	GCF_000374045.1
Spirosoma_luteum_DSM_19990_strain_DSM_19990	GCF_000374065.1
Spirosoma_spitsbergense_DSM_19989_strain_DSM_19989	GCF_000374085.1
Kangiella_aquimarina_DSM_16071_strain_DSM_16071	GCF_000374105.1
Niabella_aurantiaca_DSM_17617_strain_DSM_17617	GCF_000374125.1
Neomegalonema_perideroedes_DSM_15528_strain_DSM_15528	GCF_000374145.1
Frankia_elaeagni_strain_BMG5.12	GCF_000374165.1
Actinobacillus_capsulatus_DSM_19761_strain_DSM_19761	GCF_000374285.1
Actinomadura_flavalba_DSM_45200_strain_DSM_45200	GCF_000374305.1
Allofustis_seminis_DSM_15817_strain_DSM_15817	GCF_000374325.1
Bacillus_acidiproducens_DSM_23148_strain_DSM_23148	GCF_000374345.1
Bacteroides_gallinarum_DSM_18171_JCM_13658_strain_DSM_18171	GCF_000374365.1
Riemerella_columbina_DSM_16469_strain_DSM_16469	GCF_000374405.1
Actinokineospora_enzanensis_DSM_44649_strain_DSM_44649	GCF_000374445.1
Ahrensia_kielensis_DSM_5890_strain_DSM_5890	GCF_000374465.1
Algicola_sagamiensis_DSM_14643_strain_DSM_14643	GCF_000374485.1
Amorphus_coralli_DSM_19760_strain_DSM_19760	GCF_000374525.1
Anaeromusa_acidaminophila_DSM_3853_strain_DSM_3853	GCF_000374545.1
Bacillus_fordii_DSM_16014_CIP_108821_strain_DSM_16014	GCF_000374565.1
Bacteroides_barnesiae_DSM_18169_JCM_13652_strain_DSM_18169	GCF_000374585.1
Brachymonas_chironomi_DSM_19884_strain_DSM_19884	GCF_000374625.1
Arhodomonas_aquaeolei_DSM_8974_strain_DSM_8974	GCF_000374645.1
Chitiniphilus_shinanonensis_DSM_23277_strain_DSM_23277	GCF_000374805.1
Paenibacillus_sanguinis_2301083_DSM_16941_strain_DSM_16941	GCF_000374825.1
Paenibacillus_terrigena_DSM_21567_strain_DSM_21567	GCF_000374845.1
Corynebacterium_mastitidis_DSM_44356_strain_DSM_44356	GCF_000375365.1
Bacteroides_propionicifaciens_DSM_19291_JCM_14649_strain_DSM_19291	GCF_000375405.1
Gracilimonas_tropica_DSM_19535_strain_DSM_19535	GCF_000375425.1
Balneola_vulgaris_DSM_17893_strain_DSM_17893	GCF_000375465.1
Desulfovibrio_oxyclinae_DSM_11498_strain_DSM_11498	GCF_000375485.1
Kordiimonas_gwangyangensis_DSM_19435_JCM_12864_strain_DSM_19435	GCF_000375545.1
Porphyromonas_bennonis_DSM_23058_JCM_16335_strain_DSM_23058	GCF_000375645.1
Effusibacillus_pohliae_DSM_22757_strain_DSM_22757	GCF_000376225.1
Acaricomes_phytoseiuli_DSM_14247_strain_DSM_14247	GCF_000376245.1
Thermus_igniterrae_ATCC_700962_strain_ATCC_700962	GCF_000376265.1
Desulfurispora_thermophila_DSM_16022_strain_DSM_16022	GCF_000376385.1
Dysgonomonas_mossii_DSM_22836_strain_DSM_22836	GCF_000376405.1
Tropheryma_whipplei_str_Neuro14_strain_Neuro14	GCF_000376505.2
Epibacterium_mobile_F1926_strain_F1926	GCF_000376545.2
Streptomyces_hokutonensis_strain_R1_NS_10	GCF_000376565.1
Meiothermus_ruber_DSM_1279_strain_DSM_1279	GCF_000376665.1
Hahella_ganghwensis_DSM_17046_strain_DSM_17046	GCF_000376785.1
Henriciella_marina_DSM_19595_strain_DSM_19595	GCF_000376805.1
Demetria_terragena_DSM_11295_strain_DSM_11295	GCF_000376825.1
Alloscardovia_criceti_DSM_17774_strain_DSM_17774	GCF_000376885.1
Leeia_oryzae_DSM_17879_strain_DSM_17879	GCF_000376945.1
Streptococcus_minor_DSM_17118_strain_DSM_17118	GCF_000377005.1
Paenibacillus_massiliensis_2301065_DSM_16942_strain_DSM_16942	GCF_000377505.1
Prevotella_veroralis_DSM_19559_JCM_6290_strain_DSM_19559	GCF_000377625.1
Halomonas_zhanjiangensis_DSM_21076_strain_DSM_21076	GCF_000377665.1
Salsuginibacillus_kocurii_DSM_18087_strain_DSM_18087	GCF_000377705.1
Gilvimarinus_chinensis_DSM_19667_strain_DSM_19667	GCF_000377745.1
Gracilibacillus_lacisalsi_DSM_19029_strain_DSM_19029	GCF_000377765.1
Sporolactobacillus_vineae_DSM_21990_SL153_strain_DSM_21990	GCF_000377985.1
Coprothermobacter_platensis_DSM_11748_strain_DSM_11748	GCF_000378005.1
Marinobacterium_rhizophilum_DSM_18822_strain_DSM_18822	GCF_000378045.1
Prevotella_loescheii_DSM_19665_JCM_12249_ATCC_15930_strain_DSM_19665	GCF_000378085.1
Rubritalea_marina_DSM_17716_strain_DSM_17716	GCF_000378105.1
Rudaea_cellulosilytica_DSM_22992_strain_DSM_22992	GCF_000378125.1
Saccharibacillus_kuerlensis_DSM_22868_strain_DSM_22868	GCF_000378145.1
Saccharibacter_floricola_DSM_15669_strain_DSM_15669	GCF_000378165.1
Salinimonas_chungwhensis_DSM_16280_strain_DSM_16280	GCF_000378185.1
Sediminispirochaeta_bajacaliforniensis_DSM_16054_strain_DSM_16054	GCF_000378205.1
Methylophilus_methylotrophus_DSM_46235_ATCC_53528_strain_ATCC_53528	GCF_000378225.1
Aromatoleum_toluclasticum_ATCC_700605_strain_MF63	GCF_000378245.1
Hirschia_maritima_DSM_19733_strain_DSM_19733	GCF_000378345.1
Paenibacillus_daejeonensis_DSM_15491_strain_DSM_15491	GCF_000378385.1
Succinimonas_amylolytica_DSM_2873_strain_DSM_2873	GCF_000378405.1
Cohnella_laeviribosi_DSM_21336_strain_DSM_21336	GCF_000378425.1
Deinococcus_aquatilis_DSM_23025_strain_DSM_23025	GCF_000378445.1
Elioraea_tepidiphila_DSM_17972_strain_DSM_17972	GCF_000378465.1
Flavobacterium_rivuli_WB_3.3_2_DSM_21788_strain_DSM_21788	GCF_000378485.1
Halomonas_lutea_DSM_23508_strain_DSM_23508	GCF_000378505.1
Colwellia_piezophila_ATCC_BAA_637_strain_ATCC_BAA_637	GCF_000378625.1
Psychroflexus_tropicus_DSM_15496_strain_DSM_15496	GCF_000378765.1
Thioalkalivibrio_thiocyanodenitrificans_ARhD_1_strain_ARhD_1	GCF_000378965.1
Bradyrhizobium_elkanii_USDA_76_strain_USDA_76	GCF_000379145.1
Corynebacterium_lubricantis_DSM_45231_strain_DSM_45231	GCF_000379425.1
Fangia_hongkongensis_FSC776_DSM_21703_strain_DSM_21703	GCF_000379445.1
Sciscionella_marina_DSM_45152_strain_DSM_45152	GCF_000379465.1
Lamprocystis_purpurea_DSM_4197_strain_DSM_4197	GCF_000379525.1
Acetobacter_aceti_ATCC_23746_strain_ATCC_23746	GCF_000379545.1
Rhizobium_giardinii_bv._giardinii_H152_strain_H152	GCF_000379605.1
Actinomycetospora_chiangmaiensis_DSM_45062_strain_DSM_45062	GCF_000379625.1
Actinoplanes_globisporus_DSM_43857_strain_DSM_43857	GCF_000379645.1
Butyricimonas_synergistica_DSM_23225_strain_DSM_23225	GCF_000379665.1
Catelliglobosispora_koreensis_DSM_44566_strain_DSM_44566	GCF_000379685.1
Corynebacterium_caspium_DSM_44850_strain_DSM_44850	GCF_000379705.1
Cytophaga_aurantiaca_DSM_3654_strain_DSM_3654	GCF_000379725.1
Flexithrix_dorotheae_DSM_6795_strain_DSM_6795	GCF_000379765.1
Lewinella_cohaerens_DSM_23179_strain_DSM_23179	GCF_000379805.1
Longispora_albida_DSM_44784_strain_DSM_44784	GCF_000379825.1
Moraxella_boevrei_DSM_14165_strain_DSM_14165	GCF_000379845.1
Nonomuraea_coxensis_DSM_45129_strain_DSM_45129	GCF_000379885.1
Porphyromonas_levii_DSM_23370_strain_DSM_23370	GCF_000379925.1
Porphyromonas_macacae_DSM_20710_JCM_13914_strain_DSM_20710	GCF_000379945.1
Prevotella_nanceiensis_DSM_19126_JCM_15639_strain_DSM_19126	GCF_000379965.1
Streptococcus_caballi_DSM_19004_strain_DSM_19004	GCF_000379985.1
Streptococcus_didelphis_DSM_15616_strain_DSM_15616	GCF_000380005.1
Streptococcus_entericus_DSM_14446_strain_DSM_14446	GCF_000380025.1
Streptococcus_marimammalium_DSM_18627_strain_DSM_18627	GCF_000380045.1
Streptococcus_orisratti_DSM_15617_strain_DSM_15617	GCF_000380105.1
Streptococcus_ovis_DSM_16829_strain_DSM_16829	GCF_000380125.1
Streptococcus_thoraltensis_DSM_12221_strain_DSM_12221	GCF_000380145.1
Streptomyces_vitaminophilus_DSM_41686_strain_DSM_41686	GCF_000380165.1
Thiofilum_flexile_DSM_14609_strain_DSM_14609	GCF_000380185.1
Bacillus_massiliogorillae_strain_G2	GCF_000380245.2
Microbacterium_paraoxydans_77MFTsu3.2_strain_77MFTsu3.2	GCF_000380465.1
Gordonia_kroppenstedtii_DSM_45133_strain_NP8_5	GCF_000380485.1
Kaistia_granuli_DSM_23481_strain_Ko04	GCF_000380505.1
Microbulbifer_variabilis_ATCC_700307_strain_ATCC_700307	GCF_000380565.1
Smaragdicoccus_niigatensis_DSM_44881_NBRC_103563_strain_DSM_44881	GCF_000380645.1
Paenibacillus_ginsengihumi_DSM_21568_strain_DSM_21568	GCF_000380965.1
Proteiniphilum_acetatigenes_DSM_18083_strain_DSM_18083	GCF_000380985.1
Streptomyces_sulphureus_DSM_40104_strain_DSM_40104	GCF_000381025.1
Propionispira_raffinosivorans_DSM_20765_strain_DSM_20765	GCF_000381065.1
Thiomicrorhabdus_arctica_DSM_13458_strain_DSM_13458	GCF_000381085.1
Caldimonas_manganoxidans_ATCC_BAA_369_strain_ATCC_BAA_369	GCF_000381125.1
Curvibacter_lanceolatus_ATCC_14669_strain_ATCC_14669	GCF_000381265.1
Deinococcus_apachensis_DSM_19763_strain_DSM_19763	GCF_000381345.1
Fusobacterium_russii_ATCC_25533_strain_593A	GCF_000381725.1
Psychromonas_ossibalaenae_ATCC_BAA_1528_strain_JAMM_0738	GCF_000381745.1
Zimmermannella_faecalis_ATCC_13722_strain_B187	GCF_000381765.1
Amphritea_japonica_ATCC_BAA_1530_strain_JAMM_1866	GCF_000381785.1
Actinomadura_atramentaria_DSM_43919_strain_SF2197	GCF_000381885.1
Paenibacillus_fonticola_DSM_21315_strain_DSM_21315	GCF_000381905.1
Oceanimonas_smirnovii_ATCC_BAA_899_strain_ATCC_BAA_899	GCF_000381965.1
Novispirillum_itersonii_subsp_itersonii_ATCC_12639_strain_ATCC_12639	GCF_000381985.1
Eudoraea_adriatica_DSM_19308_strain_DSM_19308	GCF_000382125.1
Psychrobacter_lutiphocae_DSM_21542_strain_DSM_21542	GCF_000382145.1
Rheinheimera_perlucida_DSM_18276_strain_DSM_18276	GCF_000382165.1
Dyadobacter_beijingensis_DSM_21582_strain_DSM_21582	GCF_000382205.1
Hymenobacter_aerophilus_DSM_13606_strain_DSM_13606	GCF_000382225.1
Kushneria_aurantia_DSM_21353_strain_DSM_21353	GCF_000382245.1
Solimonas_variicoloris_DSM_15731_strain_DSM_15731	GCF_000382285.1
Vitreoscilla_stercoraria_DSM_513_strain_DSM_513	GCF_000382305.1
Woodsholea_maritima_DSM_17123_strain_DSM_17123	GCF_000382325.1
Massilia_niastensis_DSM_21313_strain_DSM_21313	GCF_000382345.1
Bacteroides_massiliensis_B84634_Timone_84634_DSM_17679_JCM_13223_strain_DSM_17679	GCF_000382445.1
Aureimonas_ureilytica_DSM_18598_NBRC_106430_strain_DSM_18598	GCF_000382705.1
Paraburkholderia_caledonica_strain_376MFSha3.1	GCF_000383275.1
Hyphomicrobium_zavarzinii_ATCC_27496_strain_ZV_622	GCF_000383415.1
Streptomyces_bottropensis_ATCC_25435_strain_ATCC_25435	GCF_000383595.1
Saccharomonospora_halophila_8_strain_8	GCF_000383775.1
Saccharomonospora_saliphila_YIM_90502_strain_YIM_90502	GCF_000383795.1
Methylobacter_marinus_A45_strain_A45	GCF_000383855.1
Caldibacillus_debilis_DSM_16016_strain_DSM_16016	GCF_000383875.1
Amycolatopsis_benzoatilytica_AK_16_65_strain_AK_16_65	GCF_000383915.1
Rudanella_lutea_DSM_19387_strain_DSM_19387	GCF_000383955.1
Salinispora_pacifica_DSM_45543_CNS_863_strain_DSM_45543	GCF_000383995.1
Methylovulum_miyakonense_HT12_strain_HT12	GCF_000384075.1
Sporichthya_polymorpha_DSM_43042_strain_DSM_43042	GCF_000384115.1
Succinispira_mobilis_DSM_6222_strain_DSM_6222	GCF_000384135.1
Streptomyces_purpureus_KA281_strain_KA281	GCF_000384175.1
Allobaculum_stercoricanis_DSM_13633_strain_DSM_13633	GCF_000384195.1
Amycolatopsis_alba_DSM_44262_strain_DSM_44262	GCF_000384215.1
Hydrogenovibrio_halophilus_DSM_15072_strain_DSM_15072	GCF_000384235.1
Amycolatopsis_balhimycina_FH_1894_strain_DSM_44591	GCF_000384295.1
Amycolatopsis_nigrescens_CSC17Ta_90_strain_CSC17Ta_90	GCF_000384315.1
Methylotenera_versatilis_79_strain_79	GCF_000384375.1
Geopsychrobacter_electrodiphilus_DSM_16401_strain_DSM_16401	GCF_000384395.1
Cycloclasticus_pugetii_PS_1_strain_PS_1	GCF_000384415.1
Brachyspira_innocens_ATCC_29796_strain_B256	GCF_000384655.1
Bartonella_bovis_91_4_strain_91_4	GCF_000384965.1
Salinicoccus_albus_DSM_19776_strain_YIM_Y21	GCF_000385175.1
Thioalkalivibrio_thiocyanoxidans_ARh2_strain_ARh2	GCF_000385215.1
Methyloferula_stellata_AR4_strain_AR4T	GCF_000385335.1
Bartonella_schoenbuchensis_m07a_strain_m07a	GCF_000385435.1
Streptomyces_fulvissimus_DSM_40593_strain_DSM_40593	GCF_000385945.1
Caldisalinibacter_kiritimatiensis_strain_L21_TH_D2	GCF_000387765.1
Aeromonas_molluscorum_848_strain_848	GCF_000388115.1
Holospora_undulata_HU1_strain_HU1	GCF_000388175.3
Lactobacillus_acidophilus_La_14_strain_La_14	GCF_000389675.2
Lunatimonas_lonarensis_strain_AK24	GCF_000390185.1
Enterococcus_pallens_ATCC_BAA_351_strain_ATCC_BAA_351	GCF_000393975.1
Enterococcus_haemoperoxidus_ATCC_BAA_382_strain_ATCC_BAA_382	GCF_000393995.1
Enterococcus_moraviensis_ATCC_BAA_383_strain_ATCC_BAA_383	GCF_000394015.1
Enterococcus_phoeniculicola_ATCC_BAA_412_strain_ATCC_BAA_412	GCF_000394035.1
Enterococcus_caccae_ATCC_BAA_1240_strain_ATCC_BAA_1240	GCF_000394055.1
Marinobacter_lipolyticus_SM19_strain_SM19	GCF_000397065.2
Acinetobacter_lactucae_strain_ANC_4052	GCF_000399705.1
Agrococcus_pavilionensis_RW1_strain_RW1	GCF_000400485.1
Amycolatopsis_keratiniphila_strain_HCCB10007	GCF_000400635.2
Mycoplasma_hyopneumoniae_168_L_strain_168_L	GCF_000400855.1
Spiroplasma_chrysopicola_DF_1_strain_DF_1	GCF_000400935.1
Spiroplasma_syrphidicola_EA_1_strain_EA_1	GCF_000400955.1
Burkholderia_insecticola_strain_RPE64	GCF_000402035.1
Arcticibacter_svalbardensis_MN12_7_strain_MN12_7	GCF_000403135.1
Phocaeicola_sartorii_strain_dnLKV3	GCF_000403195.1
Enterorhabdus_caecimuris_B7_strain_B7	GCF_000403355.2
Paenibacillus_barengoltzii_G22_strain_G22	GCF_000403375.2
Corynebacterium_ihumii_strain_GD7	GCF_000403725.1
Erwinia_tracheiphila_PSU_1_strain_PSU_1	GCF_000404125.1
Enterococcus_dispar_ATCC_51266_strain_ATCC_51266	GCF_000406945.1
Enterococcus_villorum_ATCC_700913_strain_ATCC_700913	GCF_000407205.1
Enterococcus_columbae_DSM_7374_ATCC_51263_strain_ATCC_51263	GCF_000407225.1
Enterococcus_saccharolyticus_subsp_saccharolyticus_ATCC_43076_strain_ATCC_43076	GCF_000407285.1
Enterococcus_asini_ATCC_700915_strain_ATCC_700915	GCF_000407365.1
Enterococcus_raffinosus_ATCC_49464_strain_ATCC_49464	GCF_000407525.1
Enterococcus_sulfureus_ATCC_49903_strain_ATCC_49903	GCF_000407605.1
Halomonas_anticariensis_FP35_DSM_16096_strain_FP35	GCF_000409775.1
Pedobacter_heparinus_DSM_2366_strain_DSM_2366	GCF_000410815.1
Actinotignum_schaalii_FB123_CNA_2_strain_FB123_CNA_2	GCF_000411135.1
Gleimia_europaea_ACS_120_V_Col10b_strain_ACS_120_V_Col10b	GCF_000411155.1
Propionimicrobium_lymphophilum_ACS_093_V_SCH5_strain_ACS_093_V_SCH5	GCF_000411175.1
Corynebacterium_pyruviciproducens_ATCC_BAA_1742_strain_ATCC_BAA_1742	GCF_000411375.1
Euryhalocaulis_caribicus_strain_JL2009	GCF_000412185.1
Cedecea_davisae_DSM_4568_strain_DSM_4568	GCF_000412335.2
Sphingobium_bisphenolivorans_strain_YL23	GCF_000412635.1
Pseudomonas_putida_NBRC_14164_strain_NBRC_14164	GCF_000412675.1
Pseudomonas_resinovorans_NBRC_106553_strain_NBRC_106553	GCF_000412695.1
Treponema_vincentii_F0403_strain_F0403	GCF_000412995.1
Treponema_medium_ATCC_700293_strain_ATCC_700293	GCF_000413035.1
Treponema_maltophilum_ATCC_51939_strain_ATCC_51939	GCF_000413055.1
Acinetobacter_rudis_CIP_110305_strain_CIP_110305	GCF_000413895.1
Agarivorans_albus_MKT_106	GCF_000414175.1
Streptomyces_afghaniensis_772_strain_772	GCF_000415505.1
Exiguobacterium_chiriqhucha_RW_2_strain_RW_2	GCF_000416965.1
Sphingobacterium_paucimobilis_HER1398_strain_HER1398	GCF_000416985.1
Chlamydia_avium_strain_10_881_SC42	GCF_000417735.2
Corynebacterium_terpenotabidum_Y_11_strain_Y_11	GCF_000418365.1
Gryllotalpicola_ginsengisoli_DSM_22003_strain_DSM_22003	GCF_000419445.1
Leucothrix_mucor_DSM_2157_strain_DSM_2157	GCF_000419525.1
Salisaeta_longa_DSM_21114_strain_DSM_21114	GCF_000419585.1
Flavobacterium_antarcticum_DSM_19726_strain_DSM_19726	GCF_000419685.1
Patulibacter_americanus_DSM_16676_strain_DSM_16676	GCF_000420025.1
Perlucidibaca_piscinae_DSM_21586_strain_DSM_21586	GCF_000420045.1
Varibaculum_cambriense_DSM_15806_strain_DSM_15806	GCF_000420065.1
Desulfospira_joergensenii_DSM_10085_strain_DSM_10085	GCF_000420085.1
Mycoplasma_orale_ATCC_23714_strain_ATCC_23714	GCF_000420105.1
Paracoccus_zeaxanthinifaciens_ATCC_21588_strain_ATCC_21588	GCF_000420145.1
Psychromonas_hadalis_ATCC_BAA_638_strain_ATCC_BAA_638	GCF_000420245.1
Oceanicaulis_alexandrii_DSM_11625_strain_DSM_11625	GCF_000420265.1
Novosphingopyxis_baekryungensis_DSM_16222_strain_DSM_16222	GCF_000420305.1
Spongiibacter_tropicus_DSM_19543_strain_DSM_19543	GCF_000420325.1
Weissella_halotolerans_DSM_20190_strain_DSM_20190	GCF_000420365.1
Hippea_alviniae_EP5_r_strain_EP5_r	GCF_000420385.1
Schaalia_vaccimaxillae_DSM_15804_strain_DSM_15804	GCF_000420425.1
Desulfovibrio_desulfuricans_DSM_642_strain_DSM_642	GCF_000420465.1
Desulfovibrio_longus_DSM_6739_strain_DSM_6739	GCF_000420485.1
Aquaspirillum_serpens_DSM_68_strain_DSM_68	GCF_000420525.1
Arenimonas_oryziterrae_DSM_21050_YC6267_strain_DSM_21050	GCF_000420545.1
Bifidobacterium_magnum_DSM_20222_strain_DSM_20222	GCF_000420565.1
Corynebacterium_massiliense_DSM_45435_strain_DSM_45435	GCF_000420605.1
Fodinicurvata_sediminis_DSM_21159_strain_DSM_21159	GCF_000420625.1
Nevskia_ramosa_DSM_11499_strain_DSM_11499	GCF_000420645.1
Ponticaulis_koreensis_DSM_19734_strain_DSM_19734	GCF_000420665.1
Hymenobacter_norwichensis_DSM_15439_strain_DSM_15439	GCF_000420705.1
Marinococcus_halotolerans_DSM_16375_strain_DSM_16375	GCF_000420725.1
Pseudorhodobacter_ferrugineus_DSM_5888_strain_DSM_5888	GCF_000420745.1
Sandarakinorhabdus_limnophila_DSM_17366_strain_DSM_17366	GCF_000420765.1
Streptococcus_hyovaginalis_DSM_12219_strain_DSM_12219	GCF_000420785.1
Yaniella_halotolerans_DSM_15476_strain_DSM_15476	GCF_000420805.1
Glaciibacter_superstes_DSM_21135_strain_DSM_21135	GCF_000421145.1
Marinobacter_daepoensis_DSM_16072_strain_DSM_16072	GCF_000421165.1
Ornithinimicrobium_pekingense_DSM_21552_strain_DSM_21552	GCF_000421185.1
Ruania_albidiflava_DSM_18029_strain_DSM_18029	GCF_000421225.1
Serinicoccus_marinus_DSM_15273_strain_DSM_15273	GCF_000421245.1
Desulfotignum_balticum_DSM_7044_strain_DSM_7044	GCF_000421285.1
Methylohalobius_crimeensis_10Ki_strain_10Ki	GCF_000421465.1
Clostridium_methoxybenzovorans_SR3_strain_SR3	GCF_000421505.1
Aestuariimicrobium_kwangyangense_DSM_21549_strain_DSM_21549	GCF_000421525.1
Agromyces_italicus_DSM_16388_strain_DSM_16388	GCF_000421545.1
Agromyces_subbeticus_DSM_16689_strain_DSM_16689	GCF_000421565.1
Thermodesulfatator_atlanticus_DSM_21156_strain_DSM_21156	GCF_000421585.1
Thermodesulfobacterium_thermophilum_DSM_1276_strain_DSM_1276	GCF_000421605.1
Thermus_islandicus_DSM_21543_strain_DSM_21543	GCF_000421625.1
Aurantimonas_coralicida_DSM_14790_strain_DSM_14790	GCF_000421645.1
Bavariicoccus_seileri_WCC_4188_strain_DSM_19936	GCF_000421665.1
Bifidobacterium_minimum_DSM_20102_strain_DSM_20102	GCF_000421685.1
Caldicellulosiruptor_acetigenus_DSM_7040_strain_DSM_7040	GCF_000421725.1
Nesterenkonia_alba_DSM_19423_strain_DSM_19423	GCF_000421745.1
Pseudomonas_caeni_DSM_24390_strain_DSM_24390	GCF_000421765.1
Humibacter_albus_DSM_18994_strain_DSM_18994	GCF_000421825.1
Leucobacter_chironomi_DSM_19883_strain_DSM_19883	GCF_000421845.1
Sphingobium_chinhatense_IP26_strain_IP26	GCF_000421925.1
Serratia_liquefaciens_ATCC_27592_strain_ATCC_27592	GCF_000422085.1
Desulfovibrio_alkalitolerans_DSM_16529_strain_DSM_16529	GCF_000422245.1
Chryseobacterium_palustre_DSM_21579_strain_DSM_21579	GCF_000422265.1
Desulfatiglans_anilini_DSM_4660_strain_DSM_4660	GCF_000422285.1
Luteimonas_mephitis_DSM_12574_strain_DSM_12574	GCF_000422305.1
Marinospirillum_minutulum_DSM_6287_strain_DSM_6287	GCF_000422325.1
Spongiibacter_marinus_DSM_19753_strain_DSM_19753	GCF_000422345.1
Mesoflavibacter_zeaxanthinifaciens_DSM_18436_strain_DSM_18436	GCF_000422365.1
Microbacterium_indicum_DSM_19969_strain_DSM_19969	GCF_000422385.1
Microbacterium_luticocti_DSM_19459_strain_DSM_19459	GCF_000422405.1
Oceanospirillum_beijerinckii_DSM_7166_strain_DSM_7166	GCF_000422425.1
Paenibacillus_assamensis_DSM_18201_strain_DSM_18201	GCF_000422445.1
Paenibacillus_harenae_DSM_16969_strain_DSM_16969	GCF_000422465.1
Paenibacillus_pinihumi_DSM_23905_JCM_16419_strain_DSM_23905	GCF_000422505.1
Halodesulfovibrio_aestuarii_DSM_10141_strain_DSM_10141	GCF_000422525.1
Desulfovibrio_aminophilus_DSM_12254_strain_DSM_12254	GCF_000422565.1
Hugenholtzia_roseola_DSM_9546_strain_DSM_9546	GCF_000422585.1
Enterorhabdus_mucosicola_DSM_19490_strain_DSM_19490	GCF_000422625.1
Ferrimonas_futtsuensis_DSM_18154_strain_DSM_18154	GCF_000422645.1
Ferrimonas_senticii_DSM_18821_strain_DSM_18821	GCF_000422665.1
Flavobacterium_gelidilacus_DSM_15343_strain_DSM_15343	GCF_000422685.1
Flavobacterium_soli_DSM_19725_strain_DSM_19725	GCF_000422705.1
Flavobacterium_subsaxonicum_WB_4.1_42_DSM_21790_strain_DSM_21790	GCF_000422725.1
Microbacterium_gubbeenense_DSM_15944_strain_DSM_15944	GCF_000422745.1
Neptunomonas_japonica_DSM_18939_strain_DSM_18939	GCF_000422765.1
Nocardioides_halotolerans_DSM_19273_strain_DSM_19273	GCF_000422805.1
Nocardioides_insulae_DSM_17944_strain_DSM_17944	GCF_000422825.1
Oceanobacter_kriegii_DSM_6294_strain_DSM_6294	GCF_000422845.1
Oceanospirillum_maris_DSM_6286_strain_DSM_6286	GCF_000422865.1
Ottowia_thiooxydans_DSM_14619_strain_DSM_14619	GCF_000422885.1
Paludibacterium_yongneupense_DSM_18731_strain_DSM_18731	GCF_000422925.1
Pedobacter_oryzae_DSM_19973_strain_DSM_19973	GCF_000422945.1
Pleomorphomonas_oryzae_DSM_16300_strain_DSM_16300	GCF_000422965.1
Porphyrobacter_cryptus_DSM_12079_strain_DSM_12079	GCF_000422985.1
Gelidibacter_mesophilus_DSM_14095_strain_DSM_14095	GCF_000423005.1
Gordonia_shandongensis_DSM_45094_strain_DSM_45094	GCF_000423025.1
Gramella_portivictoriae_DSM_23547_strain_DSM_23547	GCF_000423045.1
Gramella_echinicola_DSM_19838_strain_DSM_19838	GCF_000423065.1
Halalkalibacillus_halophilus_DSM_18494_strain_DSM_18494	GCF_000423105.1
Haliea_salexigens_DSM_19537_strain_DSM_19537	GCF_000423125.1
Helcococcus_sueciensis_DSM_17243_strain_DSM_17243	GCF_000423145.1
Inquilinus_limosus_DSM_16000_strain_DSM_16000	GCF_000423185.1
Jonesia_quinghaiensis_DSM_15701_strain_DSM_15701	GCF_000423205.1
Kaistia_adipata_DSM_17808_strain_DSM_17808	GCF_000423225.1
Lactobacillus_ceti_DSM_22408_strain_DSM_22408	GCF_000423245.1
Lysobacter_defluvii_IMMIB_APB_9_DSM_18482_strain_DSM_18482	GCF_000423325.1
Marinimicrobium_agarilyticum_DSM_16975_strain_DSM_16975	GCF_000423345.1
Mesonia_mobilis_DSM_19841_strain_DSM_19841	GCF_000423405.1
Meiothermus_rufus_DSM_22234_strain_DSM_22234	GCF_000423425.1
Acidipropionibacterium_thoenii_DSM_20276_strain_DSM_20276	GCF_000423445.1
Propionicicella_superfundia_DSM_22317_strain_DSM_22317	GCF_000423465.1
Pseudoclavibacter_soli_DSM_23366_strain_DSM_23366	GCF_000423505.1
Proteocatella_sphenisci_DSM_23131_strain_DSM_23131	GCF_000423525.1
Runella_zeae_DSM_19591_strain_DSM_19591	GCF_000423565.1
Salinimicrobium_xinjiangense_DSM_19287_strain_DSM_19287	GCF_000423585.1
Saccharospirillum_impatiens_DSM_12546_strain_DSM_12546	GCF_000423605.1
Pseudonocardia_asaccharolytica_DSM_44247_NBRC_16224_strain_DSM_44247	GCF_000423625.1
Sediminimonas_qiaohouensis_DSM_21189_strain_DSM_21189	GCF_000423645.1
Solirubrobacter_soli_DSM_22325_strain_DSM_22325	GCF_000423665.1
Stappia_stellulata_DSM_5886_strain_DSM_5886	GCF_000423705.1
Streptococcus_devriesei_DSM_19639_strain_DSM_19639	GCF_000423725.1
Streptococcus_plurextorum_DSM_22810_strain_DSM_22810	GCF_000423745.1
Streptococcus_porci_DSM_23759_strain_DSM_23759	GCF_000423765.1
Tetragenococcus_muriaticus_DSM_15685_strain_DSM_15685	GCF_000423785.1
Thalassobaculum_salexigens_DSM_19539_strain_DSM_19539	GCF_000423805.1
Thermithiobacillus_tepidarius_DSM_3134_strain_DSM_3134	GCF_000423825.1
Thermodesulfobacterium_hveragerdense_DSM_12571_strain_DSM_12571	GCF_000423845.1
Thermodesulfovibrio_thiophilus_DSM_17215_strain_DSM_17215	GCF_000423865.1
Thermus_antranikianii_DSM_12462_strain_DSM_12462	GCF_000423905.1
Clostridium_paraputrificum_AGR2156_strain_AGR2156	GCF_000424025.1
Salinimicrobium_terrae_DSM_17865_strain_DSM_17865	GCF_000424665.1
Arenibacter_latericius_DSM_15913_strain_DSM_15913	GCF_000424985.1
Streptococcus_castoreus_DSM_17536_strain_DSM_17536	GCF_000425025.1
Actinomadura_rifamycini_DSM_43936_strain_DSM_43936	GCF_000425065.1
Agrococcus_lahaulensis_DSM_17612_strain_DSM_17612	GCF_000425105.1
Paenibacillus_taiwanensis_DSM_18679_strain_DSM_18679	GCF_000425125.1
Pleomorphomonas_koreensis_DSM_23070_strain_DSM_23070	GCF_000425185.1
Desulfovibrio_zosterae_DSM_11974_strain_DSM_11974	GCF_000425265.1
Psychroserpens_burtonensis_DSM_12212_strain_DSM_12212	GCF_000425305.1
Rheinheimera_baltica_DSM_14885_strain_DSM_14885	GCF_000425345.1
Rubritepida_flocculans_DSM_14296_strain_DSM_14296	GCF_000425365.1
Pseudoduganella_violaceinigra_DSM_15887_strain_DSM_15887	GCF_000425385.1
Ferrimonas_kyonanensis_DSM_18153_strain_DSM_18153	GCF_000425405.1
Flavobacterium_denitrificans_DSM_15936_strain_DSM_15936	GCF_000425445.1
Flavobacterium_filum_DSM_17961_strain_DSM_17961	GCF_000425465.1
Flavobacterium_tegetincola_DSM_22377_strain_DSM_22377	GCF_000425485.1
Flavobacterium_frigidarium_DSM_17623_strain_DSM_17623	GCF_000425505.1
Ruminococcus_gauvreauii_DSM_19829_strain_DSM_19829	GCF_000425525.1
Tepidiphilus_margaritifer_DSM_15129_strain_DSM_15129	GCF_000425565.1
Terrimonas_ferruginea_DSM_30193_strain_DSM_30193	GCF_000425585.1
Gaetbulibacter_saemankumensis_DSM_17032_strain_DSM_17032	GCF_000425645.1
Gemella_cuniculi_DSM_15828_strain_DSM_15828	GCF_000425665.1
Halobacillus_kuroshimensis_DSM_18393_strain_DSM_18393	GCF_000425705.1
Halomonas_halocynthiae_DSM_14573_strain_DSM_14573	GCF_000425725.1
Pseudomonas_vranovensis_DSM_16006_strain_DSM_16006	GCF_000425805.1
Jeotgalicoccus_marinus_DSM_19772_strain_DSM_19772	GCF_000425825.1
Jeotgalicoccus_psychrophilus_DSM_19085_strain_DSM_19085	GCF_000425845.1
Lacticigenium_naphtae_DSM_19658_strain_DSM_19658	GCF_000425865.1
Lactobacillus_psittaci_DSM_15354_strain_DSM_15354	GCF_000425905.1
Desulforegula_conservatrix_Mb1Pa_strain_Mb1Pa	GCF_000426225.1
Anaerovorax_odorimutans_DSM_5092_strain_DSM_5092	GCF_000426305.1
Arenimonas_composti_TR7_09_DSM_18010_strain_DSM_18010	GCF_000426365.1
Arsenicicoccus_bolidensis_DSM_15745_strain_DSM_15745	GCF_000426385.1
Bifidobacterium_thermacidophilum_subsp_thermacidophilum_DSM_15837_strain_DSM_15837	GCF_000426425.1
Brevibacterium_album_DSM_18261_strain_DSM_18261	GCF_000426445.1
Chryseobacterium_caeni_DSM_17710_strain_DSM_17710	GCF_000426465.1
Nisaea_denitrificans_DSM_18348_strain_DSM_18348	GCF_000426505.1
Nocardioides_alkalitolerans_DSM_16699_strain_DSM_16699	GCF_000426525.1
Paenibacillus_panacisoli_DSM_21345_strain_DSM_21345	GCF_000426545.1
Prevotella_albensis_DSM_11370_JCM_12258_strain_DSM_11370	GCF_000426565.1
Psychrilyobacter_atlanticus_DSM_19335_strain_DSM_19335	GCF_000426625.1
Nakamurella_lactea_DSM_19367_strain_DSM_19367	GCF_000426645.1
Solimonas_flava_DSM_18980_strain_DSM_18980	GCF_000426685.1
Spirochaeta_cellobiosiphila_DSM_17781_strain_DSM_17781	GCF_000426705.1
Sporocytophaga_myxococcoides_DSM_11118_strain_DSM_11118	GCF_000426725.1
Vibrio_litoralis_DSM_17657_strain_DSM_17657	GCF_000426765.1
Thermonema_rossianum_DSM_10300_strain_DSM_10300	GCF_000426825.1
Geobacter_bremensis_R1_strain_R1	GCF_000426865.1
Dolichospermum_circinale_AWQC131C_strain_AWQC131C	GCF_000426905.1
Chthonomonas_calidirosea_T49_strain_T49	GCF_000427095.1
Winogradskyella_psychrotolerans_RS_3_strain_RS_3	GCF_000427335.1
Rikenella_microfusus_DSM_15922_strain_DSM_15922	GCF_000427365.1
Methylocaldum_szegediense_O_12_strain_O_12	GCF_000427385.1
Flectobacillus_major_DSM_103_strain_DSM_103	GCF_000427405.1
Caldanaerobius_polysaccharolyticus_DSM_13641_strain_DSM_13641	GCF_000427425.1
Methylocapsa_acidiphila_B2_strain_B2	GCF_000427445.1
Sinorhizobium_arboris_LMG_14919_strain_LMG_14919	GCF_000427465.1
Methylobacter_luteus_IMV_B_3098_strain_IMV_B_3098	GCF_000427625.1
Sphingomonas_phyllosphaerae_FA2_strain_FA2	GCF_000427645.1
Geminicoccus_roseus_DSM_18922_strain_DSM_18922	GCF_000427665.1
Massilia_alkalitolerans_DSM_17462_strain_DSM_17462	GCF_000427785.1
Thermocrispum_municipale_DSM_44069_strain_DSM_44069	GCF_000427825.1
Corynebacterium_sputi_DSM_45148_strain_DSM_45148	GCF_000427865.1
[truncated: 9,469 more rows]

## Sheet: bac_pd
Name	Assembly
[truncated: 11,098 more rows]
