# Supplementary material for: Metagenomic DNA sequencing to quantify Mycobacterium tuberculosis DNA and diagnose tuberculosis
Source: Sci Rep. 2022 Oct 10;12:16972. doi: 10.1038/s41598-022-21244-x (PMC9551046; doi:10.1038/s41598-022-21244-x)
Supplement: Supplementary file 2 — Supplementary Information 2. [file 41598_2022_21244_MOESM2_ESM.xlsx]

## Sheet: sample_results_table
Sample	Cohort	Disease	Biofluid	RPM	Total Reads
EE014	EE	Endemic Control	Plasma	2.78043	2877252
EE053	EE	Endemic Control	Plasma	3.88219	14167276
EE017	EE	Endemic Control	Plasma	0.284443	17578201
EE048	EE	Endemic Control	Plasma	1.24596	19262291
EE056	EE	Endemic Control	Plasma	2.9792	19803957
EE063	EE	Endemic Control	Plasma	2.13663	21061174
EE034	EE	Endemic Control	Plasma	2.15651	23185588
EE073	EE	Endemic Control	Plasma	4.28865	23550539
EE049	EE	Endemic Control	Plasma	1.37397	24745811
EE027	EE	Endemic Control	Plasma	2.37609	26935004
EE009	EE	Endemic Control	Plasma	0.551981	27174856
EE003	EE	Endemic Control	Plasma	0.861514	27857946
EE022	EE	Endemic Control	Plasma	5.60456	28548177
EE031	EE	Endemic Control	Plasma	0.506802	33543695
EE018	EE	Endemic Control	Plasma	1.26577	34761585
EE055	EE	Endemic Control	Plasma	3.83923	35163335
EE015	EE	Endemic Control	Plasma	0.751165	35944161
EE008	EE	Endemic Control	Plasma	1.7063	37507982
EE061	EE	Endemic Control	Plasma	0.172996	40463292
EE060	EE	Endemic Control	Plasma	0.438855	41015806
EE075	EE	Endemic Control	Plasma	0.944026	41312442
EE021	EE	Endemic Control	Plasma	2.21845	41921223
EE007	EE	Endemic Control	Plasma	2.43885	42232989
EE057	EE	Endemic Control	Plasma	0.56417	44312923
EE065	EE	Endemic Control	Plasma	1.39715	44376179
EE052	EE	Endemic Control	Plasma	0.435967	45874994
EE016	EE	Endemic Control	Plasma	0.406266	46767425
EE074	EE	Endemic Control	Plasma	4.10406	47026554
EE045	EE	Endemic Control	Plasma	2.39032	47273989
EE050	EE	Endemic Control	Plasma	1.93596	47521753
EE068	EE	Endemic Control	Plasma	1.0019	47909020
EE039	EE	Endemic Control	Plasma	2.10682	48888777
EE044	EE	Endemic Control	Plasma	1.48511	49154651
EE059	EE	Endemic Control	Plasma	1.24833	49666178
EE005	EE	Endemic Control	Plasma	0.689665	50749283
EE036	EE	Endemic Control	Plasma	1.58664	52311671
EE032	EE	Endemic Control	Plasma	2.77932	53250520
EE067	EE	Endemic Control	Plasma	4.1206	53875674
EE002	EE	Endemic Control	Plasma	0.526925	55036323
EE013	EE	Endemic Control	Plasma	1.03313	57108210
EE010	EE	Endemic Control	Plasma	0.978735	57216687
EE064	EE	Endemic Control	Plasma	0.331359	57339650
EE038	EE	Endemic Control	Plasma	0	57468271
EE069	EE	Endemic Control	Plasma	0.260024	57686972
EE023	EE	Endemic Control	Plasma	3.631	58386129
EE037	EE	Endemic Control	Plasma	0.513331	58441795
EE040	EE	Endemic Control	Plasma	2.57269	59082098
EE001	EE	Endemic Control	Plasma	0.169118	59130142
EE011	EE	Endemic Control	Plasma	0.614762	60185870
EE026	EE	Endemic Control	Plasma	0	60721995
EE025	EE	Endemic Control	Plasma	1.92863	61701829
EE066	EE	Endemic Control	Plasma	3.0116	62425315
EE019	EE	Endemic Control	Plasma	0.512084	62489759
EE028	EE	Endemic Control	Plasma	0	65226994
EE058	EE	Endemic Control	Plasma	2.21498	65463482
EE071	EE	Endemic Control	Plasma	0.803904	65928305
EE042	EE	Endemic Control	Plasma	1.61916	67936559
EE051	EE	Endemic Control	Plasma	1.33441	76438013
EE046	EE	Endemic Control	Plasma	1.86134	77901026
EE072	EE	Endemic Control	Plasma	0.94929	77952960
EE030	EE	Endemic Control	Plasma	0	155693161
PE058	EE	Endemic Control	Urine	3.33149	25213917
PE068	EE	Endemic Control	Urine	1.86331	30590774
PE122	EE	Endemic Control	Urine	0	30873643
PE120	EE	Endemic Control	Urine	0	31960498
PE113	EE	Endemic Control	Urine	0	32147897
PE126	EE	Endemic Control	Urine	14.4511	34737911
PE118	EE	Endemic Control	Urine	2.91001	35051377
PE123	EE	Endemic Control	Urine	10.128	35051473
PE077	EE	Endemic Control	Urine	0	36169704
PE116	EE	Endemic Control	Urine	1.45097	37905756
PE125	EE	Endemic Control	Urine	2.97196	38358487
PE066	EE	Endemic Control	Urine	5.90082	39147101
PE072	EE	Endemic Control	Urine	3.72155	39768372
PE119	EE	Endemic Control	Urine	0	41009653
PE040	EE	Endemic Control	Urine	1.51437	42922219
PE114	EE	Endemic Control	Urine	6.84233	44137026
PE078	EE	Endemic Control	Urine	5.98027	44646800
PE055	EE	Endemic Control	Urine	0	46350485
PE069	EE	Endemic Control	Urine	1.78816	46975756
PE121	EE	Endemic Control	Urine	1.84955	48119869
PE074	EE	Endemic Control	Urine	0	50257256
PE067	EE	Endemic Control	Urine	1.54506	55013913
PE128	EE	Endemic Control	Urine	11.7564	59286880
AS19	KTx	Non-Endemic Control	Urine	0.143459	6970643
GU39	KTx	Non-Endemic Control	Urine	0	8187189
GU55	KTx	Non-Endemic Control	Urine	0.717665	8360442
GU12	KTx	Non-Endemic Control	Urine	0	8622870
GU38	KTx	Non-Endemic Control	Urine	0	8752086
GU26	KTx	Non-Endemic Control	Urine	0.113963	8774772
GU56	KTx	Non-Endemic Control	Urine	0	9353907
GU41	KTx	Non-Endemic Control	Urine	0.0964288	10370350
GU15	KTx	Non-Endemic Control	Urine	0.0915597	10921832
GU20	KTx	Non-Endemic Control	Urine	0.0895492	11167040
GU10	KTx	Non-Endemic Control	Urine	0	11797766
GU36	KTx	Non-Endemic Control	Urine	0.0845388	11828890
GU16	KTx	Non-Endemic Control	Urine	0	11884322
BC1	KTx	Non-Endemic Control	Urine	0	11965478
GU57	KTx	Non-Endemic Control	Urine	0	11979359
GU42	KTx	Non-Endemic Control	Urine	0	12018580
GU35	KTx	Non-Endemic Control	Urine	0	12144982
GU40	KTx	Non-Endemic Control	Urine	0	12213340
GU8	KTx	Non-Endemic Control	Urine	0.0807428	12385005
GU23	KTx	Non-Endemic Control	Urine	0.16107	12416968
GU45	KTx	Non-Endemic Control	Urine	0	12517971
GU17	KTx	Non-Endemic Control	Urine	0	12537911
GU9	KTx	Non-Endemic Control	Urine	0.159028	12576428
GU27	KTx	Non-Endemic Control	Urine	0	13118002
GU31	KTx	Non-Endemic Control	Urine	0.679351	13247944
GU34	KTx	Non-Endemic Control	Urine	0.451386	13292395
GU21	KTx	Non-Endemic Control	Urine	0.448702	13371913
GU51	KTx	Non-Endemic Control	Urine	0	13372119
GU43	KTx	Non-Endemic Control	Urine	0.293346	13635776
GU33	KTx	Non-Endemic Control	Urine	0.78782	13962581
GU68	KTx	Non-Endemic Control	Urine	0	14204128
GU46	KTx	Non-Endemic Control	Urine	0.0678302	14742700
GU11	KTx	Non-Endemic Control	Urine	0	14794753
GU29	KTx	Non-Endemic Control	Urine	0.131812	15173151
GU6	KTx	Non-Endemic Control	Urine	0	15331217
GU66	KTx	Non-Endemic Control	Urine	0.0644335	15519870
GU49	KTx	Non-Endemic Control	Urine	1.37663	15981015
GU44	KTx	Non-Endemic Control	Urine	0.123687	16169853
GU81	KTx	Non-Endemic Control	Urine	0	16677972
GU18	KTx	Non-Endemic Control	Urine	0.0571315	17503487
GU19	KTx	Non-Endemic Control	Urine	0	17607672
GU32	KTx	Non-Endemic Control	Urine	0	17662790
GU64	KTx	Non-Endemic Control	Urine	0.396005	17676550
BC4	KTx	Non-Endemic Control	Urine	0.0559073	17886750
GU37	KTx	Non-Endemic Control	Urine	0	18179514
AS21	KTx	Non-Endemic Control	Urine	0.0548112	18244450
GU70	KTx	Non-Endemic Control	Urine	0.109578	18251815
GU53	KTx	Non-Endemic Control	Urine	0.325852	18413250
GU47	KTx	Non-Endemic Control	Urine	0.216318	18491301
GU58	KTx	Non-Endemic Control	Urine	0.0538031	18586305
BC6	KTx	Non-Endemic Control	Urine	0.107359	18629039
GU28	KTx	Non-Endemic Control	Urine	0.160818	18654591
GU78	KTx	Non-Endemic Control	Urine	0	18717421
GU69	KTx	Non-Endemic Control	Urine	0.105563	18946076
GU79	KTx	Non-Endemic Control	Urine	1.2051	19085621
GU14	KTx	Non-Endemic Control	Urine	0	19353646
GU67	KTx	Non-Endemic Control	Urine	0	19366164
GU61	KTx	Non-Endemic Control	Urine	0.0515903	19383491
GU63	KTx	Non-Endemic Control	Urine	0.0507697	19696778
GU54	KTx	Non-Endemic Control	Urine	0	19752334
GU76	KTx	Non-Endemic Control	Urine	0	19894575
GU24	KTx	Non-Endemic Control	Urine	0	19917085
GU22	KTx	Non-Endemic Control	Urine	0	19931526
BC8	KTx	Non-Endemic Control	Urine	0	20267058
GU13	KTx	Non-Endemic Control	Urine	0	20394662
GU62	KTx	Non-Endemic Control	Urine	0	20510694
GU50	KTx	Non-Endemic Control	Urine	0.0483019	20703130
GU2300	KTx	Non-Endemic Control	Urine	0.434594	20708966
AS16	KTx	Non-Endemic Control	Urine	0	20817793
AS3	KTx	Non-Endemic Control	Urine	0.047882	20884659
AS17	KTx	Non-Endemic Control	Urine	0	20887350
BC9	KTx	Non-Endemic Control	Urine	0.0954728	20948377
BK4	KTx	Non-Endemic Control	Urine	0.0472037	21184779
GU77	KTx	Non-Endemic Control	Urine	0.517154	21270253
GU80	KTx	Non-Endemic Control	Urine	0.0937462	21334199
AS5	KTx	Non-Endemic Control	Urine	0.138333	21686841
AS8	KTx	Non-Endemic Control	Urine	0.138123	21719794
GU467	KTx	Non-Endemic Control	Urine	12.7319	21992013
GU65	KTx	Non-Endemic Control	Urine	0	22166807
BK2	KTx	Non-Endemic Control	Urine	0.180167	22201614
AS14	KTx	Non-Endemic Control	Urine	0	22249605
AS2	KTx	Non-Endemic Control	Urine	0.0895074	22344532
GU48	KTx	Non-Endemic Control	Urine	0.0894873	22349533
GU52	KTx	Non-Endemic Control	Urine	0	22477960
AS10	KTx	Non-Endemic Control	Urine	0	22510108
GU3	KTx	Non-Endemic Control	Urine	0	22622397
GU30	KTx	Non-Endemic Control	Urine	0	22739701
GU82	KTx	Non-Endemic Control	Urine	0.0438543	22802765
AS1	KTx	Non-Endemic Control	Urine	0.175372	22808712
GU72	KTx	Non-Endemic Control	Urine	0.0869775	22994455
GU1	KTx	Non-Endemic Control	Urine	0	23038745
GU83	KTx	Non-Endemic Control	Urine	0	23476114
GU73	KTx	Non-Endemic Control	Urine	0.209556	23859916
GU2	KTx	Non-Endemic Control	Urine	0.0833803	23986483
GU60	KTx	Non-Endemic Control	Urine	0.124291	24136966
AS6	KTx	Non-Endemic Control	Urine	0.0411997	24272036
GU71	KTx	Non-Endemic Control	Urine	0.0823791	24278010
BC2	KTx	Non-Endemic Control	Urine	0.0814789	24546220
GU1209	KTx	Non-Endemic Control	Urine	0.0406054	24627287
BK3	KTx	Non-Endemic Control	Urine	0.0405359	24669474
S1	KTx	Non-Endemic Control	Urine	0	24954348
BC10	KTx	Non-Endemic Control	Urine	0.19965	25043812
BK1	KTx	Non-Endemic Control	Urine	0.0794293	25179625
GU5	KTx	Non-Endemic Control	Urine	0.0394005	25380389
GU74	KTx	Non-Endemic Control	Urine	0	25562445
AS13	KTx	Non-Endemic Control	Urine	0.195567	25566653
AS12	KTx	Non-Endemic Control	Urine	0.193542	25834233
GU2057	KTx	Non-Endemic Control	Urine	0.0378561	26415828
AS15	KTx	Non-Endemic Control	Urine	0	26441155
BC11	KTx	Non-Endemic Control	Urine	0.225986	26550266
GU1125	KTx	Non-Endemic Control	Urine	0	26833212
GU2709	KTx	Non-Endemic Control	Urine	0.0742922	26920739
GU75	KTx	Non-Endemic Control	Urine	0.259118	27014699
GU454	KTx	Non-Endemic Control	Urine	0.0366089	27315775
GU4446	KTx	Non-Endemic Control	Urine	3.55126	27595828
AS9	KTx	Non-Endemic Control	Urine	0	28147084
GU3012	KTx	Non-Endemic Control	Urine	0.355155	28156748
BC13	KTx	Non-Endemic Control	Urine	0.210557	28495818
GU1586	KTx	Non-Endemic Control	Urine	0.242084	28915620
AS7	KTx	Non-Endemic Control	Urine	0.0685425	29178972
GU1423	KTx	Non-Endemic Control	Urine	0	29808090
GU2460	KTx	Non-Endemic Control	Urine	0.802517	29905919
S2	KTx	Non-Endemic Control	Urine	0.133401	29984715
GU1264	KTx	Non-Endemic Control	Urine	0	30299776
BC12	KTx	Non-Endemic Control	Urine	0	30779346
AS11	KTx	Non-Endemic Control	Urine	0.128827	31049328
GU1495	KTx	Non-Endemic Control	Urine	1.63406	31210572
GU25	KTx	Non-Endemic Control	Urine	0.0626176	31939891
GU3825	KTx	Non-Endemic Control	Urine	0.21915	31941659
GU2157	KTx	Non-Endemic Control	Urine	0.122918	32541913
GU2913	KTx	Non-Endemic Control	Urine	0.238516	33540777
GU6599	KTx	Non-Endemic Control	Urine	0	33702820
GU1438	KTx	Non-Endemic Control	Urine	0.114422	34958464
GU3603	KTx	Non-Endemic Control	Urine	0.175634	39855683
GU5564	KTx	Non-Endemic Control	Urine	0.465707	40798222
GU59	KTx	Non-Endemic Control	Urine	0.024233	41265970
GU5618	KTx	Non-Endemic Control	Urine	0.654928	42752805
GU3144	KTx	Non-Endemic Control	Urine	0.560475	42820833
GU6550	KTx	Non-Endemic Control	Urine	0	47164764
GU3382	KTx	Non-Endemic Control	Urine	0.0197456	50644149
GU4192	KTx	Non-Endemic Control	Urine	0.107006	56071410
ssDNACapL75_M1-5	LTx	Non-Endemic Control	Plasma	0	2850952
ssDNACapL36_M3	LTx	Non-Endemic Control	Plasma	0	3588575
ssDNACapL77_M3	LTx	Non-Endemic Control	Plasma	0	3911098
ssDNACapL75_M5-5	LTx	Non-Endemic Control	Plasma	0	4392946
ssDNACapL36_M3-5	LTx	Non-Endemic Control	Plasma	0.216775	4613088
ssDNACapL57_M3	LTx	Non-Endemic Control	Plasma	0	4893049
ssDNACapL34_M18	LTx	Non-Endemic Control	Plasma	0	4939669
ssDNACapL79_W2	LTx	Non-Endemic Control	Plasma	0	4946977
ssDNACapL34_M6	LTx	Non-Endemic Control	Plasma	0	5052569
ssDNACapL75_M9	LTx	Non-Endemic Control	Plasma	0	5199135
ssDNACapL77_D3	LTx	Non-Endemic Control	Plasma	0	5247660
ssDNACapL77_W1	LTx	Non-Endemic Control	Plasma	0	5328515
ssDNACapL36_M12	LTx	Non-Endemic Control	Plasma	0	5343852
ssDNACapL77_D2-2	LTx	Non-Endemic Control	Plasma	0	5372261
ssDNACapL36_M6	LTx	Non-Endemic Control	Plasma	0	5543404
ssDNACapL79_M4	LTx	Non-Endemic Control	Plasma	0	5571089
ssDNACapL79_M6	LTx	Non-Endemic Control	Plasma	0	5601843
ssDNACapL79_M3	LTx	Non-Endemic Control	Plasma	0	5705339
ssDNACapL36_W2	LTx	Non-Endemic Control	Plasma	0	5728603
ssDNACapL79_M6-1	LTx	Non-Endemic Control	Plasma	0	5848923
ssDNACapL36_M2	LTx	Non-Endemic Control	Plasma	0	5967777
ssDNACapL79_M2	LTx	Non-Endemic Control	Plasma	0	6008635
ssDNACapL34_M2-5	LTx	Non-Endemic Control	Plasma	0	6018327
ssDNACapL77_D1-3	LTx	Non-Endemic Control	Plasma	0	6179563
ssDNACapL77_D2-1	LTx	Non-Endemic Control	Plasma	0	6180563
ssDNACapL77_D1-2	LTx	Non-Endemic Control	Plasma	0	6247372
ssDNACapL79_M1-5	LTx	Non-Endemic Control	Plasma	0	6378280
ssDNACapL34_M1-5	LTx	Non-Endemic Control	Plasma	0	6380897
ssDNACapL34_M12	LTx	Non-Endemic Control	Plasma	0	6432588
ssDNACapL34_W2	LTx	Non-Endemic Control	Plasma	0	6611594
ssDNACapL36_M9	LTx	Non-Endemic Control	Plasma	0.604989	6611688
ssDNACapL79_W1	LTx	Non-Endemic Control	Plasma	0	6866065
ssDNACapL57_M1	LTx	Non-Endemic Control	Plasma	0	6926026
ssDNACapL36_M18	LTx	Non-Endemic Control	Plasma	0	7019066
ssDNACapL77_M2	LTx	Non-Endemic Control	Plasma	0	7031003
ssDNACapL75_D3	LTx	Non-Endemic Control	Plasma	0	9366770
ssDNACapL75_M5	LTx	Non-Endemic Control	Plasma	0	9520516
ssDNACapL75_D2-1	LTx	Non-Endemic Control	Plasma	0	11008018
ssDNACapL75_W1	LTx	Non-Endemic Control	Plasma	0	13953420
75	SWB	MTB Negative	Oral Swab	26.6966	24984457
9	SWB	MTB Negative	Oral Swab	20.9596	26336400
58	SWB	MTB Negative	Oral Swab	16.1927	27049159
7	SWB	MTB Negative	Oral Swab	24.4007	29302411
76	SWB	MTB Negative	Oral Swab	34.1354	33923735
201	SWB	MTB Negative	Oral Swab	10.2581	37921232
138	SWB	MTB Negative	Oral Swab	39.8308	39015044
188	SWB	MTB Negative	Oral Swab	19.8212	39099645
161	SWB	MTB Negative	Oral Swab	46.1336	42745448
186	SWB	MTB Negative	Oral Swab	51.8707	50760817
172	SWB	MTB Negative	Oral Swab	5.10709	52280226
22	SWB	MTB Negative	Oral Swab	31.9246	55944285
99	SWB	MTB Negative	Oral Swab	46.7527	59098235
117	SWB	MTB Negative	Oral Swab	10.0018	62388943
132	SWB	MTB Negative	Oral Swab	3.37415	72018134
27	SWB	MTB Positive	Oral Swab	0.969557	23722175
109	SWB	MTB Positive	Oral Swab	11.3261	24633422
105	SWB	MTB Positive	Oral Swab	27.2209	26376743
17	SWB	MTB Positive	Oral Swab	6.03429	27012287
16	SWB	MTB Positive	Oral Swab	45.3138	28887432
204	SWB	MTB Positive	Oral Swab	29.1508	29638974
19	SWB	MTB Positive	Oral Swab	12.0559	29778048
217	SWB	MTB Positive	Oral Swab	5.14559	31094558
126	SWB	MTB Positive	Oral Swab	31.4703	32379783
61	SWB	MTB Positive	Oral Swab	50.6449	33705243
119	SWB	MTB Positive	Oral Swab	70.9793	35869614
170	SWB	MTB Positive	Oral Swab	11.7716	36698430
208	SWB	MTB Positive	Oral Swab	49.9026	36711516
124	SWB	MTB Positive	Oral Swab	7.02085	36747665
53	SWB	MTB Positive	Oral Swab	40.9114	40062148
229	SWB	MTB Positive	Oral Swab	41.5497	40529746
88	SWB	MTB Positive	Oral Swab	23.2643	43758096
114	SWB	MTB Positive	Oral Swab	26.6859	47103539
46	SWB	MTB Positive	Oral Swab	7.27669	48923318
62	SWB	MTB Positive	Oral Swab	15.7182	49115163
71	SWB	MTB Positive	Oral Swab	20.9537	50778546
34	SWB	MTB Positive	Oral Swab	29.7962	51147529
36	SWB	MTB Positive	Oral Swab	4.64425	55552513
206	SWB	MTB Positive	Oral Swab	47.5906	58730082
13	SWB	MTB Positive	Oral Swab	12.3902	60612478
69	SWB	MTB Positive	Oral Swab	91.19	61179953
192	SWB	MTB Positive	Oral Swab	31.2585	87208315
TB022	TBFIND	MTB Negative	Plasma	0.156319	6397183
TB024	TBFIND	MTB Negative	Plasma	0.122935	8134408
TB013	TBFIND	MTB Negative	Plasma	0.836672	8366482
TB021	TBFIND	MTB Negative	Plasma	0.500586	9988292
TB009	TBFIND	MTB Negative	Plasma	0.513813	11677402
TB023	TBFIND	MTB Negative	Plasma	0.25239	11886349
TB016	TBFIND	MTB Negative	Plasma	0.0799843	12502448
TB004	TBFIND	MTB Negative	Plasma	0.709856	12678627
TB017	TBFIND	MTB Negative	Plasma	0.227388	13193317
TB012	TBFIND	MTB Negative	Plasma	0.449321	13353495
TB010	TBFIND	MTB Negative	Plasma	1.19033	13441660
TB019	TBFIND	MTB Negative	Plasma	0.203941	14710107
TB008	TBFIND	MTB Negative	Plasma	0	15054017
TB036	TBFIND	MTB Negative	Plasma	1.02678	15582740
TB035	TBFIND	MTB Negative	Plasma	1.29268	16245277
TB014	TBFIND	MTB Negative	Plasma	0.367859	16310585
TB020	TBFIND	MTB Negative	Plasma	0.732791	16375738
TB047	TBFIND	MTB Negative	Plasma	0.303755	16460645
TB033	TBFIND	MTB Negative	Plasma	0.512337	17566574
TB018	TBFIND	MTB Negative	Plasma	0.165803	18093814
TB049	TBFIND	MTB Negative	Plasma	0.823703	18210444
TB041	TBFIND	MTB Negative	Plasma	0.657889	18240157
TB034	TBFIND	MTB Negative	Plasma	1.67327	18526571
TB028	TBFIND	MTB Negative	Plasma	0.268946	18591127
TB003	TBFIND	MTB Negative	Plasma	0.156254	19199491
TB042	TBFIND	MTB Negative	Plasma	1.22453	20416000
TB031	TBFIND	MTB Negative	Plasma	1.37807	21769560
TB040	TBFIND	MTB Negative	Plasma	1.81764	23657013
TB044	TBFIND	MTB Negative	Plasma	1.63981	26222532
TB039	TBFIND	MTB Negative	Plasma	2.13063	27221959
TB037	TBFIND	MTB Negative	Plasma	2.26574	29129524
TB032	TBFIND	MTB Negative	Plasma	1.02653	29224602
TB053	TBFIND	MTB Negative	Plasma	2.01336	30297659
TB043	TBFIND	MTB Negative	Plasma	2.97883	31556028
TB046	TBFIND	MTB Negative	Plasma	0.742735	33659389
TB038	TBFIND	MTB Negative	Plasma	2.402	34138184
TB052	TBFIND	MTB Negative	Plasma	1.03797	38536822
TB027	TBFIND	MTB Negative	Plasma	1.64778	39446910
TB050	TBFIND	MTB Negative	Plasma	2.21647	39702795
TB051	TBFIND	MTB Negative	Plasma	1.63494	39756862
TB025	TBFIND	MTB Negative	Plasma	0.300258	39965637
TB048	TBFIND	MTB Negative	Plasma	0.948226	48511628
TB057	TBFIND	MTB Negative	Plasma	0.977389	49110443
TB029	TBFIND	MTB Negative	Plasma	1.56582	59393736
TB002	TBFIND	MTB Positive	Plasma	0	1908898
TB007	TBFIND	MTB Positive	Plasma	0.117582	8504714
TB006	TBFIND	MTB Positive	Plasma	0.112294	8905164
TB001	TBFIND	MTB Positive	Plasma	0.29479	10176745
TB054	TBFIND	MTB Positive	Plasma	1.46554	10917477
TB056	TBFIND	MTB Positive	Plasma	0.615732	12992673
TB015	TBFIND	MTB Positive	Plasma	0.72014	13886187
TB005	TBFIND	MTB Positive	Plasma	1.71609	13985299
TB061	TBFIND	MTB Positive	Plasma	0.279135	14329989
TB011	TBFIND	MTB Positive	Plasma	0.302757	16514904
TB059	TBFIND	MTB Positive	Plasma	0.72059	16653023
TB045	TBFIND	MTB Positive	Plasma	0.82135	24350151
TB055	TBFIND	MTB Positive	Plasma	1.57984	25319093
TB062	TBFIND	MTB Positive	Plasma	0.662346	34725063
TB060	TBFIND	MTB Positive	Plasma	0.0750637	39966038
TB058	TBFIND	MTB Positive	Plasma	1.69326	41340490
TB026	TBFIND	MTB Positive	Plasma	1.17859	58544764
UPM353	UPM	MTB Negative	Urine	0.128542	15559100
UPM207	UPM	MTB Negative	Urine	6.93685	20902865
UPM197	UPM	MTB Negative	Urine	0	22674295
UPM194	UPM	MTB Negative	Urine	6.46816	23345131
UPM200	UPM	MTB Negative	Urine	0	23958089
UPM188	UPM	MTB Negative	Urine	2.08675	23960744
UPM224	UPM	MTB Negative	Urine	3.88015	28349410
UPM333	UPM	MTB Negative	Urine	1.48895	30222560
UPM148	UPM	MTB Negative	Urine	10.1805	31236042
UPM340	UPM	MTB Negative	Urine	4.18023	31816429
UPM173	UPM	MTB Negative	Urine	1.4757	33882195
UPM184	UPM	MTB Negative	Urine	10.2949	34191828
UPM132	UPM	MTB Negative	Urine	0.489234	34748216
UPM225	UPM	MTB Negative	Urine	0.678611	35366384
UPM116	UPM	MTB Negative	Urine	26.1508	35868924
UPM180	UPM	MTB Negative	Urine	17.8696	36038797
UPM174	UPM	MTB Negative	Urine	0.296205	37136419
UPM361	UPM	MTB Negative	Urine	1.44232	37439717
UPM136	UPM	MTB Negative	Urine	9.67013	41157663
UPM137	UPM	MTB Negative	Urine	0.697493	41577471
UPM172	UPM	MTB Negative	Urine	1.7214	43569291
UPM226	UPM	MTB Negative	Urine	1.14034	45600502
UPM179	UPM	MTB Negative	Urine	28.6935	46038241
UPM342	UPM	MTB Negative	Urine	2.26688	47201407
UPM228	UPM	MTB Negative	Urine	1.01399	47337973
UPM182	UPM	MTB Negative	Urine	133.322	48116634
UPM178	UPM	MTB Negative	Urine	1.53272	52194689
UPM362	UPM	MTB Negative	Urine	2.30637	64170104
UPM202	UPM	MTB Positive	Urine	4.38546	14593674
UPM364	UPM	MTB Positive	Urine	0.794314	22661061
UPM121	UPM	MTB Positive	Urine	2.97835	27532025
UPM196	UPM	MTB Positive	Urine	4.40229	28621462
UPM112	UPM	MTB Positive	Urine	79.1292	28636701
UPM210	UPM	MTB Positive	Urine	1.98688	28688140
UPM165	UPM	MTB Positive	Urine	5.50206	29988744
UPM238	UPM	MTB Positive	Urine	5.29861	31706410
UPM130	UPM	MTB Positive	Urine	11.0126	31963270
UPM169	UPM	MTB Positive	Urine	20.6284	32576400
UPM115	UPM	MTB Positive	Urine	17.2656	32839909
UPM183	UPM	MTB Positive	Urine	1.88579	33938093
UPM119	UPM	MTB Positive	Urine	94.6873	34650904
UPM114	UPM	MTB Positive	Urine	4.40945	34698200
UPM193	UPM	MTB Positive	Urine	0	34709792
UPM351	UPM	MTB Positive	Urine	0.886452	36098976
UPM163	UPM	MTB Positive	Urine	44.5633	36195694
UPM227	UPM	MTB Positive	Urine	0.413319	36291553
UPM170	UPM	MTB Positive	Urine	2.11542	36872059
UPM160	UPM	MTB Positive	Urine	209.635	38099500
UPM153	UPM	MTB Positive	Urine	4.78359	39301035
UPM244	UPM	MTB Positive	Urine	0.200772	39846189
UPM129	UPM	MTB Positive	Urine	2698.6	42627336
UPM243	UPM	MTB Positive	Urine	0.116814	42803014
UPM125	UPM	MTB Positive	Urine	19.5915	43182024
UPM118	UPM	MTB Positive	Urine	2.90185	43420555
UPM242	UPM	MTB Positive	Urine	1.68431	48091043
UPM199	UPM	MTB Positive	Urine	1.68117	48180707
UPM239	UPM	MTB Positive	Urine	0.947851	48530828
UPM206	UPM	MTB Positive	Urine	3.88437	72341175
